# Supplementary material for: Sex-specific DNA methylation in saliva from the multi-ethnic Future of Families and Child Wellbeing Study
Source: Epigenetics. 2023 Jun 10;18(1):2222244. doi: 10.1080/15592294.2023.2222244 (PMC10259311; doi:10.1080/15592294.2023.2222244)
Supplement: Supplemental Material [file KEPI_A_2222244_SM3549.zip]

Archive with 8 entries (7 files):
- Supplementary files/
- Supplementary files/Clean STable2_Full_DMProbe_a9_and_a15_revision.xlsx
- Supplementary files/STable1_descriptives_revision.xlsx
- Supplementary files/STable3_Enrichment_Results_revision.xlsx
- Supplementary files/STable4_Top15DMR_age9_revision.xlsx
- Supplementary files/STable5_Top15DMR_age15_revision.xlsx
- Supplementary files/Supplemental_Figures_medrXiv_revision.docx
- Supplementary files/Supplemental_Tables_20221115.xlsx
