# Supplementary material for: Sex-specific DNA methylation in saliva from the multi-ethnic Future of Families and Child Wellbeing Study
Source: Epigenetics. 2023 Jun 10;18(1):2222244. doi: 10.1080/15592294.2023.2222244 (PMC10259311; doi:10.1080/15592294.2023.2222244)
Supplement: Supplemental Material [file KEPI_A_2222244_SM3549.zip › Supplementary files/Clean STable2_Full_DMProbe_a9_and_a15_revision.xlsx]

## Sheet: STable2_Full_DMProbe_a9_and_a15
Supplemental Table 2: DNA methylation site differences by sex for age 9 and age 15 in the Future of Families and Child Wellbeing Study sample (N = 796).
Probe_ID	CHR	BP	Closest_Gene	Probe_Location	Age9_AvgBeta_Male	Age9_AvgBeta_Female	Age9_Effect	Age9_P	Age15_AvgBeta_Male	Age15_AvgBeta_Female	Age15_Effect	Age15_P
cg11643285	3	16386671	RFTN1	NA	0.832035	0.969126	0.135845	0	0.830695	0.969121	0.13687	0
cg26921482	16	2510284	AMDHD2;AMDHD2	Island	0.11751	0.421832	0.306432	0	0.120084	0.417993	0.299276	0
cg12691488	14	88948372	FOXN3;FOXN3	N_Shelf	0.755571	0.646202	-0.113952	3.17326e-279	0.756564	0.642267	-0.116965	1.18731e-270
cg02325951	1	159131721	NA	NA	0.911292	0.826058	-0.0870007	9.17297e-278	0.909195	0.823913	-0.0868048	1.405e-259
cg03691818	12	51371305	KRT77	NA	0.0172069	0.107981	0.0913171	1.18038e-270	0.0177063	0.106609	0.0891815	1.46292e-264
cg03618918	3	16403395	RFTN1	NA	0.824623	0.931488	0.104262	4.77231e-244	0.827483	0.929817	0.100639	1.62467e-228
cg17238319	1	207472686	NA	S_Shore	0.929879	0.840392	-0.0915484	2.19078e-236	0.931089	0.843284	-0.0885598	5.10194e-220
cg17232883	11	59074712	NA	NA	0.0303031	0.0779249	0.0479402	2.06108e-232	0.0319069	0.0813727	0.0496229	5.08369e-223
cg15817705	6	157140030	ARID1B;ARID1B;ARID1B	NA	0.109184	0.203207	0.0955485	3.76519e-228	0.112803	0.200521	0.0896344	7.06895e-216
cg25568337	11	59075070	NA	NA	0.0333943	0.0999352	0.0669093	9.12975e-219	0.0345756	0.104839	0.0702062	3.01563e-212
cg04858776	11	65244390	RNASEH2C	Island	0.163492	0.0607472	-0.104456	2.90278e-208	0.188104	0.0911693	-0.0942257	5.42993e-133
cg04946709	16	58346531	LOC644649	Island	0.925354	0.831975	-0.0968242	4.66207e-200	0.927078	0.828382	-0.101663	1.90272e-203
cg26516287	14	64773909	NA	NA	0.852565	0.749084	-0.101351	1.51117e-197	0.846758	0.74648	-0.0981756	7.92185e-177
cg24016844	13	113340173	TFDP1;TFDP1	N_Shore	0.972424	0.933338	-0.0399662	1.00014e-185	0.971659	0.93551	-0.0365077	4.56975e-168
cg21148594	2	27704934	GPN1;CCDC121;GPN1;GPN1;CCDC121;CCDC121;GPN1;GPN1	NA	0.362172	0.428626	0.0661387	1.93517e-182	0.359118	0.425333	0.0666089	7.19489e-176
cg20299935	7	12595800	SCIN;SCIN	NA	0.888879	0.934595	0.0444986	4.3119e-176	0.888218	0.935759	0.0470821	2.01822e-195
cg07628841	18	28346969	WBP11P1	NA	0.791325	0.710229	-0.084753	2.37721e-174	0.789921	0.70461	-0.0881821	1.84612e-174
cg25304146	1	111308164	C1orf103;C1orf103	Island	0.0391393	0.0153089	-0.0236881	4.69946e-172	0.0407147	0.0157561	-0.0245397	1.24209e-187
cg26355737	17	21720070	NA	NA	0.867523	0.931082	0.0632541	9.68939e-167	0.866915	0.931117	0.0646153	1.51801e-176
cg06710937	13	22387940	NA	Island	0.0141274	0.0668886	0.0535932	1.8699e-163	0.0136453	0.0693163	0.0565578	1.40924e-162
cg02989351	2	9688035	YWHAQ	Island	0.122191	0.180938	0.0586889	1.67025e-159	0.119643	0.181777	0.0623205	1.1937e-160
cg07852945	15	39592323	LTK;LTK;LTK	Island	0.0715457	0.121604	0.0500076	3.06952e-152	0.0756274	0.125669	0.0501934	2.99611e-152
cg16374663	9	83493735	TLE1	Island	0.0114097	0.0595088	0.0490074	1.87045e-148	0.0119582	0.0601614	0.0493403	9.65742e-155
cg12177922	17	7418341	EIF4A1;SNORA48	S_Shore	0.507214	0.599068	0.0918028	2.10402e-146	0.494187	0.589906	0.0959602	5.60141e-150
cg03253995	17	35277672	ZPBP2;ZPBP2	Island	0.772549	0.903249	0.129742	4.12146e-146	0.789792	0.910653	0.120008	6.95473e-145
cg02758552	17	30938516	AP2B1;AP2B1;AP2B1;AP2B1	NA	0.269005	0.356325	0.0922386	6.293e-145	0.264952	0.355114	0.0928392	2.85072e-144
cg16810031	12	970733	ERC1;ERC1;ERC1;ERC1;ERC1;ERC1;ERC1	Island	0.101929	0.167135	0.0665023	2.92957e-143	0.103603	0.166613	0.0643861	3.46309e-138
cg03218192	3	49370718	GPX1;GPX1;GPX1;GPX1	Island	0.163728	0.258127	0.0939576	3.11706e-142	0.155668	0.251824	0.0973893	8.62442e-146
cg23814743	2	24125348	FKBP1B;FKBP1B	N_Shore	0.0857586	0.178168	0.0933069	1.05997e-136	0.0812583	0.172879	0.0914968	1.90143e-135
cg07816873	3	49441689	NICN1;NICN1	Island	0.23736	0.31643	0.0793877	1.29707e-133	0.230254	0.31438	0.0840111	5.533e-142
cg03687700	1	152511856	HAX1;HAX1	Island	0.155778	0.258845	0.105785	7.65604e-128	0.155084	0.255818	0.103008	4.17369e-150
cg25294185	5	140071043	VTRNA1-1	NA	0.133936	0.219021	0.0869808	8.12682e-125	0.13314	0.217929	0.0863768	7.43075e-124
cg13323902	15	74425528	NA	Island	0.0223241	0.0466414	0.0247036	9.65191e-123	0.0236109	0.0466407	0.0233375	3.01748e-99
cg17612569	21	26029092	GABPA;ATP5J;ATP5J;ATP5J;ATP5J;ATP5J;ATP5J	Island	0.0565425	0.0182199	-0.0383704	4.3751e-117	0.055477	0.0178418	-0.0376969	1.83475e-118
cg00739353	19	11859623	ZNF69	N_Shore	0.0044409	0.00947165	0.005006	3.89863e-115	0.00494866	0.0102819	0.00537567	2.03371e-108
cg06877024	17	35278162	ZPBP2;ZPBP2	Island	0.286008	0.39122	0.105196	6.82278e-115	0.303865	0.403631	0.101076	4.71943e-105
cg03608000	12	36832593	NA	NA	0.909524	0.949304	0.0402053	9.67155e-112	0.909025	0.949129	0.0400086	2.25715e-114
cg26612727	2	191263321	NAB1	NA	0.933716	0.895514	-0.0397645	2.01777e-111	0.92839	0.89342	-0.0365708	2.4479e-100
cg09639931	6	71375796	NA	NA	0.881647	0.809663	-0.0706497	2.2426e-111	0.880184	0.813036	-0.0676093	9.1098e-101
cg16727519	16	55848026	PLLP	NA	0.893198	0.852841	-0.0430751	2.36142e-109	0.888804	0.847622	-0.0435328	8.35501e-104
cg06152526	1	224318764	LOC440926;H3F3A	S_Shore	0.660203	0.606601	-0.0560217	4.38375e-107	0.654893	0.601447	-0.0554238	3.36361e-104
cg09513416	5	31568105	RNASEN;C5orf22;RNASEN	Island	0.0136052	0.0247216	0.0112309	2.22505e-103	0.0143747	0.0244629	0.0103511	6.15683e-97
cg06759085	6	28851565	NA	NA	0.296718	0.225505	-0.0690931	3.0047e-103	0.294677	0.224635	-0.07098	2.70628e-111
cg02606018	17	35277920	ZPBP2;ZPBP2	Island	0.170849	0.257866	0.0892175	4.09236e-103	0.181104	0.268557	0.0883235	4.90904e-105
cg12614789	4	140594919	RAB33B	Island	0.0105685	0.0227316	0.0124451	2.49746e-102	0.0112498	0.0226963	0.0117583	1.97593e-79
cg11866851	10	88844590	FAM35A;GLUD1;GLUD1	Island	0.00846544	0.013202	0.0045907	1.1625e-98	0.00873448	0.0130071	0.00417524	7.09086e-80
cg05924191	1	212220083	NA	Island	0.0423777	0.0738126	0.0323571	3.02855e-97	0.0441959	0.0744963	0.0305191	5.34065e-82
cg06868758	6	5032748	NA	S_Shore	0.606174	0.717318	0.114072	3.96166e-95	0.621122	0.721676	0.103313	1.77527e-86
cg18721420	2	206733636	EEF1B2;EEF1B2;SNORD51;NDUFS1;EEF1B2	S_Shore	0.220926	0.272827	0.053903	2.34256e-93	0.22124	0.274237	0.0538125	1.94946e-93
cg10563109	6	5032030	PPP1R3G;PPP1R3G	Island	0.664807	0.764506	0.101027	9.56036e-93	0.684408	0.773025	0.0894174	1.31546e-79
cg00243574	12	10549548	NA	NA	0.376576	0.301896	-0.0727848	1.21802e-92	0.374671	0.297952	-0.0756744	3.0952e-100
cg02625623	13	22391069	NA	S_Shelf	0.955873	0.934629	-0.0235513	5.43711e-92	0.954363	0.931513	-0.0245755	6.10653e-86
cg12611723	9	139060688	NPDC1	Island	0.00800843	0.014502	0.00646283	1.41733e-91	0.00828299	0.0140508	0.00589375	2.4902e-85
cg16428357	12	106678992	PRDM4;PRDM4	Island	0.0463221	0.0796232	0.034695	3.33668e-91	0.0474509	0.0827868	0.0356333	9.00666e-82
cg26533311	17	77824552	CSNK1D;CSNK1D;CSNK1D;CSNK1D	Island	0.00905835	0.021911	0.0134187	1.31387e-90	0.00993177	0.0239357	0.0145247	2.09139e-66
cg05330360	20	33653672	FER1L4	Island	0.722164	0.819667	0.0950695	1.01518e-88	0.737887	0.828521	0.0895498	3.76697e-84
cg14030268	17	35277519	ZPBP2;ZPBP2	N_Shore	0.47358	0.559224	0.0855038	7.53902e-88	0.481776	0.568381	0.085716	7.73196e-84
cg25742246	8	37724675	LOC728024;ERLIN2	NA	0.351396	0.476581	0.127317	1.27402e-87	0.356045	0.474491	0.120485	2.49579e-80
cg12900929	6	27314890	NA	NA	0.313043	0.465129	0.154006	2.93094e-86	0.327649	0.478903	0.152954	5.51837e-84
cg27645294	4	155630310	DCHS2;DCHS2	Island	0.693785	0.793231	0.0985337	1.79373e-85	0.704737	0.796271	0.0914467	9.65337e-75
cg13346869	10	119125286	PDZD8	Island	0.0113961	0.0169629	0.00548182	2.76237e-85	0.0115791	0.0173145	0.00577896	2.60442e-83
cg22227586	2	29998127	ALK	Island	0.0073711	0.0128607	0.00566097	1.77044e-84	0.00771809	0.0128252	0.00537104	8.94348e-72
cg11574745	17	21719384	NA	NA	0.840239	0.91068	0.068697	2.94627e-84	0.841176	0.909032	0.0663764	1.8377e-80
cg08034535	6	5032265	PPP1R3G;PPP1R3G	S_Shore	0.793059	0.893963	0.102444	1.21759e-83	0.808525	0.898331	0.092165	4.55273e-74
cg07004386	12	32800590	YARS2	S_Shore	0.0262126	0.0424684	0.0164342	1.71449e-81	0.0282051	0.0409711	0.0131273	1.20575e-61
cg11092486	1	115433561	TSPAN2	Island	0.0187408	0.0285069	0.0095986	9.87762e-81	0.0197255	0.0277321	0.008091	2.85592e-66
cg14373579	6	5032603	NA	S_Shore	0.668021	0.806777	0.141767	1.04219e-80	0.689841	0.814888	0.128943	1.29249e-76
cg22744079	14	69109668	NA	Island	0.535036	0.631421	0.0987792	5.41978e-80	0.552733	0.639481	0.0901945	2.57454e-67
cg17330048	15	33067122	ZNF770	N_Shore	0.663906	0.744144	0.0731596	5.97716e-80	0.642095	0.734718	0.0860749	6.3776e-97
cg24920126	2	70223087	NA	Island	0.0150148	0.0230591	0.00793823	3.62727e-78	0.0154302	0.0238221	0.00825799	1.40506e-64
cg21535947	1	2334858	PEX10;PEX10	N_Shore	0.306519	0.386436	0.0781822	6.3201e-78	0.28109	0.356661	0.0724454	5.99911e-72
cg03405128	9	132445085	LOC100272217;FUBP3	Island	0.0234341	0.0322604	0.00897435	9.37244e-78	0.0243913	0.0329235	0.00897138	2.46247e-76
cg22656420	3	99723858	CLDND1;CLDND1;CLDND1;CLDND1;CLDND1;CLDND1	N_Shore	0.00544958	0.00951182	0.00408933	1.90448e-77	0.00579791	0.00913036	0.00342051	9.01243e-61
cg23928726	13	24773133	NUPL1;NUPL1	Island	0.307234	0.402926	0.0965268	2.20901e-77	0.31093	0.402245	0.0922323	8.7372e-73
cg02908189	12	52696994	HOXC4;HOXC5;HOXC4;HOXC6;HOXC6	N_Shore	0.0677474	0.0405411	-0.0268821	2.7351e-77	0.0734897	0.0437508	-0.0297057	2.05886e-86
cg12740757	8	145659344	CYHR1	Island	0.0636079	0.0915309	0.0274998	4.05805e-77	0.0637797	0.0886081	0.0239024	2.51135e-62
cg16355231	14	69110144	NA	N_Shore	0.154054	0.288945	0.134009	3.0356e-76	0.135597	0.269736	0.132614	1.19841e-76
cg14266237	19	14982913	CCDC105	Island	0.0146165	0.0228642	0.00833916	1.67685e-74	0.0147649	0.023057	0.0083082	7.27121e-90
cg03894796	8	57192962	NA	Island	0.540917	0.645587	0.105447	1.30611e-73	0.544837	0.643369	0.0994789	2.04244e-62
cg12006399	3	44011102	NA	N_Shore	0.322001	0.394645	0.0729712	1.50913e-73	0.328412	0.398495	0.0710304	2.58961e-65
cg20303724	8	37724517	LOC728024;ERLIN2	NA	0.612278	0.681334	0.0710644	2.90841e-73	0.609413	0.677881	0.0681414	7.04475e-60
cg19937979	19	12856624	KLF1	N_Shore	0.535054	0.681041	0.138799	4.63923e-73	0.570435	0.700571	0.129268	4.10864e-71
cg07183876	2	74593746	TLX2	N_Shore	0.203996	0.265249	0.0600691	6.62972e-73	0.198098	0.256556	0.0567756	4.24467e-72
cg08415582	7	86687109	C7orf23	Island	0.0461135	0.0839845	0.0396655	1.21685e-72	0.0498051	0.084908	0.0364934	8.12732e-63
cg08532057	22	34349417	MB	NA	0.0117401	0.0204461	0.0088158	1.12594e-71	0.0126793	0.0205849	0.0080302	3.11873e-59
cg22345911	8	57193077	NA	Island	0.559577	0.671091	0.110677	1.24266e-71	0.563165	0.672284	0.108419	9.75858e-67
cg22948959	19	62787393	ZIK1	Island	0.0731358	0.106315	0.0352676	2.84726e-71	0.075093	0.104841	0.0332565	2.51791e-65
cg03614513	15	50192292	BCL2L10	S_Shore	0.154514	0.221923	0.0692832	2.87783e-71	0.152867	0.210775	0.0579454	1.98248e-59
cg05010260	14	102816019	NA	Island	0.357765	0.489379	0.133083	3.67528e-71	0.390603	0.51675	0.128441	3.13175e-64
cg09066361	8	146147073	ZNF16;ZNF16;ZNF16;ZNF16	Island	0.0126777	0.0181235	0.00533382	2.47289e-70	0.0130382	0.0185497	0.00538469	8.41148e-72
cg22970003	22	49460470	SHANK3	Island	0.335859	0.414069	0.0832652	3.34601e-70	0.330439	0.404967	0.077107	5.02891e-61
cg12060744	4	77560865	NA	N_Shore	0.378668	0.473828	0.0909711	3.47158e-70	0.36797	0.465274	0.0920909	1.28531e-72
cg03168896	20	29535779	NCRNA00028;REM1	Island	0.602393	0.684696	0.0794732	1.25263e-69	0.62426	0.701756	0.0748125	1.98243e-62
cg23299919	2	39040389	LOC375196;LOC100271715	Island	0.924529	0.954537	0.0294409	3.19319e-69	0.930231	0.957242	0.0264605	1.68062e-64
cg12204423	1	2499132	NA	NA	0.587975	0.658987	0.071455	4.90859e-69	0.617502	0.686898	0.0704404	2.17013e-66
cg02055264	10	89157437	NA	NA	0.60527	0.699529	0.0930719	2.99315e-68	0.612372	0.703268	0.0896547	2.17723e-64
cg09725915	1	112740579	CTTNBP2NL	Island	0.0141905	0.0233377	0.00919103	4.10544e-68	0.0151026	0.0219814	0.00685447	3.88114e-42
cg02826525	15	98916807	NA	Island	0.931323	0.969556	0.0364174	1.15417e-67	0.928877	0.966875	0.035557	5.35923e-55
cg11240062	5	80293078	RASGRF2	S_Shore	0.669316	0.752259	0.0799547	3.44794e-67	0.671028	0.758069	0.0836971	2.08156e-74
cg16844333	13	24773436	NUPL1;NUPL1	Island	0.202361	0.309732	0.108344	4.28821e-67	0.203508	0.307164	0.104304	1.20769e-66
cg10047026	13	99346781	CLYBL	Island	0.537469	0.619686	0.0808482	1.78971e-66	0.550079	0.629157	0.0785916	3.15031e-62
cg19544707	8	52484562	PXDNL	Island	0.679561	0.815334	0.135779	2.02411e-66	0.690834	0.815171	0.125226	2.15099e-55
cg07586008	13	110012458	RAB20	Island	0.0112158	0.019149	0.00829094	5.07203e-66	0.0124143	0.0198234	0.00775842	3.78894e-53
cg00157199	1	67163356	MIER1;MIER1;MIER1;MIER1;MIER1;WDR78;MIER1;MIER1;MIER1;MIER1;MIER1;MIER1;MIER1;WDR78;MIER1;MIER1	Island	0.167801	0.205339	0.039043	7.96397e-65	0.169413	0.205639	0.0363509	1.52026e-60
cg01906879	18	19287258	RIOK3;RIOK3	Island	0.109621	0.140597	0.0327201	1.04136e-64	0.11403	0.143544	0.0300171	3.54105e-56
cg17561891	10	22806149	NA	Island	0.241787	0.300426	0.0564893	2.05464e-64	0.246218	0.303059	0.0543711	1.75089e-61
cg20704654	5	77301873	NA	N_Shelf	0.642517	0.764807	0.124701	2.1257e-64	0.661127	0.769409	0.110425	1.1457e-53
cg04889069	19	54328406	PPFIA3	Island	0.266209	0.441848	0.173041	3.24383e-64	0.290891	0.459392	0.16814	4.98329e-62
cg16383222	1	183392327	C1orf25;C1orf26;C1orf26	N_Shore	0.0706162	0.101616	0.0313542	3.72345e-64	0.0728757	0.0992444	0.0265691	4.78441e-46
cg27053299	12	2938038	TEAD4;TEAD4;TEAD4	N_Shore	0.0219278	0.0358756	0.0141825	4.09355e-64	0.0216008	0.0335924	0.0123968	2.29392e-54
cg15772157	1	17159878	CROCC	Island	0.505939	0.558875	0.0535321	6.99604e-64	0.502971	0.553958	0.0523092	3.56134e-58
cg17292758	8	144432690	NA	Island	0.61612	0.47005	-0.148789	8.07445e-64	0.61626	0.460442	-0.158109	7.98088e-70
cg11565911	7	27158581	NA	S_Shore	0.0315225	0.0485415	0.0170238	1.25149e-63	0.0349004	0.0532508	0.0183377	1.57486e-49
cg25910261	5	76962508	OTP	Island	0.0189767	0.028078	0.00939025	2.02821e-63	0.0217219	0.0310024	0.0100683	7.44087e-55
cg01882150	20	33783313	RBM39;RBM39	NA	0.973673	0.957448	-0.0162972	2.08394e-63	0.972055	0.957242	-0.015176	3.42275e-53
cg01225095	1	154660085	C1orf61	S_Shore	0.596893	0.675613	0.0818111	1.02865e-62	0.616041	0.68595	0.0725498	1.05512e-48
cg17077610	15	82745189	NA	NA	0.836182	0.871547	0.0341035	2.03021e-62	0.836383	0.872807	0.0359003	2.57011e-69
cg04190002	2	156965356	NA	Island	0.00819942	0.01436	0.00629116	5.76481e-62	0.0100446	0.0154062	0.0057381	5.31553e-42
cg11460509	5	80293024	RASGRF2	S_Shore	0.354538	0.425281	0.0709446	1.26184e-61	0.366784	0.444816	0.0766866	3.82453e-67
cg25438440	1	2334839	PEX10;PEX10	N_Shore	0.233185	0.321403	0.0864067	1.52179e-61	0.197899	0.292236	0.0915859	2.27148e-71
cg00097357	20	28165283	NA	Island	0.121503	0.349747	0.226923	2.38706e-61	0.12584	0.354455	0.229593	3.91883e-63
cg06885641	2	38154041	CYP1B1	N_Shore	0.888467	0.927695	0.0387585	2.63483e-61	0.900703	0.935335	0.0340609	9.70362e-56
cg11496432	19	54328347	PPFIA3	Island	0.352999	0.455348	0.100816	3.75365e-61	0.36401	0.462614	0.0981626	7.77849e-64
cg12067522	7	157098857	PTPRN2;PTPRN2;PTPRN2	Island	0.44754	0.303121	-0.147425	4.73341e-61	0.440162	0.289738	-0.152078	3.49281e-65
cg26104551	8	144432448	NA	Island	0.406059	0.266017	-0.140526	6.95144e-61	0.413798	0.268077	-0.144908	2.02141e-64
cg01065780	3	81893706	GBE1	S_Shore	0.0161404	0.0252973	0.0097738	7.30062e-61	0.0187337	0.0277787	0.00995935	6.20189e-63
cg25294504	20	9439559	NA	N_Shelf	0.867543	0.920531	0.0550016	1.22206e-60	0.867837	0.922133	0.0546323	1.00917e-58
cg22713900	7	133883003	NA	NA	0.209776	0.29424	0.0911638	1.31601e-60	0.205923	0.28661	0.0853509	1.63225e-56
cg07981980	6	28769178	NA	NA	0.414396	0.473187	0.0615288	1.8799e-60	0.436488	0.492835	0.0599082	4.7623e-55
cg10767425	4	129952018	PHF17;PHF17	Island	0.0306668	0.0162046	-0.01411	3.1701e-60	0.0336575	0.0161354	-0.0166321	5.87838e-65
cg01025774	7	126677490	GRM8	N_Shore	0.420741	0.521277	0.100804	4.36731e-60	0.41418	0.522501	0.107532	5.9825e-66
cg04831505	6	127838715	C6orf174	Island	0.646012	0.774913	0.128127	8.92312e-60	0.66238	0.78663	0.123731	7.16515e-56
cg07107628	17	21716981	NA	NA	0.74752	0.81311	0.0614873	1.92566e-59	0.743796	0.81125	0.0646518	2.05757e-67
cg26328002	13	24773020	NUPL1;NUPL1	Island	0.54391	0.652854	0.111455	3.35563e-59	0.581145	0.674484	0.0971108	4.12014e-50
cg05056638	10	22806326	NA	Island	0.15812	0.244989	0.0841505	5.07842e-59	0.166346	0.248043	0.0797825	3.28495e-62
cg25918716	7	157098793	PTPRN2;PTPRN2;PTPRN2	Island	0.294351	0.176549	-0.121447	5.33056e-59	0.298569	0.171739	-0.128248	2.15108e-65
cg09404617	6	127838376	C6orf174	Island	0.764888	0.848733	0.0858548	8.05496e-59	0.777655	0.853693	0.0779896	2.41268e-51
cg00934883	18	66108041	SOCS6	Island	0.0215357	0.0296716	0.00826441	1.02212e-58	0.0219052	0.029225	0.00735595	4.01272e-45
cg05812269	6	30819945	IER3	Island	0.029899	0.0406025	0.0105987	1.04139e-58	0.0304456	0.0419889	0.0118687	2.45954e-56
cg09850442	12	70519516	TBC1D15;TBC1D15;TBC1D15;TBC1D15	N_Shore	0.191149	0.267941	0.0762781	2.18301e-58	0.191583	0.269253	0.0771424	5.04209e-62
cg04580344	14	88099316	ZC3H14;ZC3H14;ZC3H14;ZC3H14;ZC3H14	Island	0.0119425	0.0171758	0.00495156	3.37077e-58	0.0125957	0.0174728	0.00457028	1.64466e-47
cg02162897	5	42960124	NA	Island	0.729837	0.828493	0.100173	4.43531e-58	0.731719	0.829088	0.0978553	1.10209e-52
cg06972969	6	27318892	NA	NA	0.744945	0.825025	0.0821808	7.1577e-58	0.745656	0.8269	0.0829287	6.60235e-65
cg20073313	13	19430672	ZMYM2;ZMYM2	Island	0.0238919	0.0340213	0.0101252	7.58034e-58	0.0244169	0.0340681	0.00960819	2.14881e-47
cg16376036	12	52654906	HOXC11	Island	0.110044	0.141233	0.030657	7.58818e-58	0.113568	0.141477	0.0272818	1.12359e-49
cg02931604	17	4560741	ARRB2;ARRB2;ARRB2;ARRB2	Island	0.106269	0.17134	0.0664866	1.03269e-57	0.107398	0.168374	0.0613169	2.42873e-64
cg21144120	16	76380490	VAT1L	Island	0.177992	0.241585	0.0674196	1.56928e-57	0.179145	0.242824	0.068189	4.6853e-54
cg23719534	1	91076132	NA	S_Shore	0.669512	0.753593	0.0842572	2.05455e-57	0.67701	0.757261	0.0803441	3.43508e-54
cg13839439	11	116166598	APOA5;APOA5	Island	0.941038	0.971697	0.0306972	4.67516e-57	0.946741	0.973006	0.02555	1.69944e-48
cg12614687	2	28887284	SPDYA;SPDYA;SPDYA;SPDYA	Island	0.0338801	0.0504111	0.0172308	9.43332e-57	0.0342751	0.0503586	0.0158784	4.4483e-51
cg25697152	5	42980214	NA	Island	0.426811	0.541529	0.113599	1.15551e-56	0.426859	0.540592	0.111895	4.12179e-58
cg03122264	6	74120703	DPPA5	Island	0.837742	0.91979	0.08068	1.4214e-56	0.842424	0.920258	0.0774679	6.9054e-53
cg26052357	7	157098726	PTPRN2;PTPRN2;PTPRN2	Island	0.294664	0.163095	-0.134069	1.91103e-56	0.297836	0.158798	-0.139794	6.93587e-62
cg03934782	5	114542616	TRIM36;TRIM36;TRIM36	Island	0.786555	0.835234	0.0472018	2.26056e-56	0.802048	0.844152	0.0415857	2.15252e-47
cg14079463	6	27318913	NA	NA	0.89803	0.941295	0.0431105	2.8228e-56	0.895394	0.940098	0.0448063	8.89988e-58
cg05017628	8	24856800	NA	S_Shore	0.69866	0.779233	0.078676	3.17077e-56	0.707057	0.782429	0.0723882	9.091e-49
cg06666376	19	53390444	NA	Island	0.736101	0.866402	0.131585	3.92535e-56	0.753779	0.873753	0.120401	6.04149e-54
cg19590578	6	28786439	NA	NA	0.550193	0.634016	0.0878425	4.39588e-56	0.573578	0.652476	0.0814467	4.98161e-51
cg07645761	18	10445463	APCDD1	S_Shore	0.0224657	0.0351069	0.0136516	5.59614e-56	0.022187	0.0350224	0.0137612	2.8797e-57
cg08319905	1	198645706	ZNF281;ZNF281	Island	0.308068	0.365852	0.060989	7.96717e-56	0.318938	0.366701	0.0487286	1.76318e-35
cg22160472	5	42980251	NA	Island	0.376698	0.467227	0.0891086	8.07848e-56	0.384051	0.469612	0.0847828	3.4112e-53
cg08906898	19	53390231	NA	Island	0.808373	0.912569	0.105459	8.20903e-56	0.82805	0.920801	0.0933973	1.00111e-49
cg12736438	12	56284848	DTX3	NA	0.0259384	0.0429781	0.0176637	9.17501e-56	0.0257655	0.0410145	0.0164123	6.80927e-50
cg19311244	4	77561035	NA	Island	0.216268	0.302875	0.0846191	1.21661e-55	0.210902	0.293477	0.079846	1.86079e-52
cg20068058	6	74121019	DPPA5	Island	0.70051	0.793543	0.0913486	1.21889e-55	0.704936	0.796655	0.0912232	4.7036e-55
cg08474334	10	64243362	EGR2;EGR2;EGR2;EGR2	Island	0.923217	0.967087	0.0439728	1.42668e-55	0.927098	0.967514	0.0393064	5.88033e-47
cg01652244	11	63690574	MACROD1	Island	0.0358735	0.0472122	0.0117125	2.63236e-55	0.0343416	0.045949	0.0119046	9.35489e-62
cg20432211	12	33482603	SYT10	N_Shore	0.2313	0.292403	0.0609475	3.03384e-55	0.239463	0.302133	0.062178	9.01669e-61
cg11206167	11	113165966	NA	Island	0.830441	0.892109	0.0610967	1.13412e-54	0.834589	0.892505	0.0571603	6.01168e-51
cg15192736	4	155630801	DCHS2;DCHS2	Island	0.185326	0.237968	0.0527937	1.4306e-54	0.202029	0.252404	0.050123	4.07618e-49
cg05132077	7	100607011	C7orf52	N_Shelf	0.741726	0.829355	0.0846009	2.192e-54	0.735602	0.824096	0.0863165	5.23408e-66
cg02093808	8	52484724	PXDNL	Island	0.88201	0.929759	0.0469635	3.27026e-54	0.885428	0.927932	0.0420541	6.47579e-43
cg20050113	20	29535574	REM1	Island	0.600905	0.660001	0.0566104	3.46413e-54	0.611009	0.665709	0.051703	4.26413e-43
cg25987564	16	2832519	TMPRSS8	N_Shore	0.59552	0.498728	-0.0963051	3.52538e-54	0.606341	0.510707	-0.095514	1.1652e-53
cg08721112	6	127838901	C6orf174	Island	0.832758	0.883721	0.0495502	5.37526e-54	0.836091	0.885	0.0483301	2.40339e-54
cg25454270	15	32576139	NA	S_Shore	0.163081	0.240033	0.0773545	6.92757e-54	0.177075	0.256481	0.0819711	3.86917e-58
cg15254881	1	155082741	NTRK1;INSRR	S_Shore	0.654933	0.711204	0.0551888	8.02338e-54	0.656235	0.711148	0.0530148	6.64157e-53
cg03282345	1	45445025	ZSWIM5	S_Shore	0.0361594	0.0464437	0.00992738	8.45077e-54	0.0358496	0.0459483	0.00987152	3.63616e-57
cg05001908	7	63982985	NA	N_Shelf	0.945753	0.9597	0.0136262	1.74539e-53	0.945409	0.95895	0.0139678	1.99862e-50
cg02530860	20	21329070	NA	S_Shelf	0.81771	0.873702	0.0548631	1.96032e-53	0.812162	0.870319	0.0558282	7.36023e-46
cg20390711	2	102603293	SLC9A2	S_Shore	0.414232	0.491511	0.0730047	4.06032e-53	0.395391	0.473805	0.0728345	8.98278e-52
cg13546935	19	3431596	C19orf77	N_Shore	0.804016	0.73005	-0.0755236	4.07913e-53	0.802478	0.725216	-0.0792392	7.02064e-54
cg19398269	6	127838682	C6orf174	Island	0.538116	0.697006	0.156697	4.146e-53	0.545959	0.707531	0.160258	4.73195e-54
cg18517222	22	47834324	NA	S_Shore	0.568893	0.430647	-0.146135	4.53627e-53	0.567317	0.425499	-0.146111	1.69617e-52
cg03151810	8	24856741	NA	S_Shore	0.403919	0.525149	0.118326	6.63961e-53	0.422665	0.546385	0.121635	3.51643e-57
cg18124782	3	101883974	GPR128	NA	0.811397	0.886225	0.0730184	7.55312e-53	0.820908	0.887839	0.0656726	6.02729e-45
cg07187808	8	52484687	PXDNL	Island	0.860841	0.920817	0.0598038	2.7843e-52	0.868905	0.921753	0.0531141	3.78631e-46
cg12451679	19	59085032	PRKCG	Island	0.0293812	0.0402289	0.0112051	3.16355e-52	0.0349955	0.0435867	0.00912747	6.16869e-35
cg10776186	13	28250788	NA	Island	0.895764	0.877499	-0.019055	4.0329e-52	0.892575	0.876411	-0.0178762	1.59245e-43
cg06596054	12	79635143	MYF5	Island	0.650898	0.725818	0.0760471	4.30944e-52	0.668325	0.73221	0.0657727	1.66742e-41
cg02917321	4	48179545	SLC10A4	N_Shore	0.747861	0.810408	0.0610219	4.92254e-52	0.770513	0.822739	0.0517652	7.27551e-42
cg03950599	2	206735543	EEF1B2;EEF1B2;EEF1B2	S_Shelf	0.631463	0.664049	0.0307641	5.57456e-52	0.627314	0.66064	0.0318841	1.54744e-45
cg02510471	10	60605669	PHYHIPL	N_Shore	0.126961	0.209565	0.0823892	7.40923e-52	0.126553	0.211104	0.0833767	1.01999e-55
cg08122831	21	14367292	NA	S_Shelf	0.884604	0.913274	0.0263851	8.21913e-52	0.883453	0.912172	0.0280329	6.125e-61
cg10739556	6	28709354	NA	N_Shore	0.687283	0.798444	0.11205	8.25988e-52	0.695006	0.800053	0.104438	5.95064e-47
cg25144111	2	27705280	GPN1;GPN1;CCDC121;GPN1;GPN1;CCDC121;GPN1;CCDC121	NA	0.184487	0.227415	0.0456044	9.07586e-52	0.181793	0.229392	0.050299	2.3674e-59
cg06507285	7	127833095	IMPDH1;IMPDH1;IMPDH1;IMPDH1;IMPDH1;IMPDH1;IMPDH1	Island	0.215521	0.261723	0.0465783	1.01453e-51	0.209303	0.256055	0.0482761	1.52748e-51
cg01550017	19	54626389	SLC17A7	Island	0.660563	0.723296	0.0618653	2.19641e-51	0.664168	0.725263	0.0597864	1.43027e-51
cg00760935	6	28692100	NA	Island	0.337971	0.38797	0.0516883	3.45317e-51	0.354685	0.401854	0.0501822	4.45457e-47
cg21199072	2	213405824	NA	Island	0.832022	0.889728	0.0562573	3.59055e-51	0.832533	0.88879	0.0558595	1.55577e-49
cg01066472	6	74120870	DPPA5	Island	0.838932	0.904789	0.0642809	4.3362e-51	0.846947	0.907611	0.0596468	2.93694e-46
cg25352397	22	47834127	NA	Island	0.774445	0.682514	-0.0983366	4.36523e-51	0.775784	0.677804	-0.0998862	1.2146e-52
cg19560927	2	80403630	CTNNA2;CTNNA2	S_Shore	0.345146	0.404631	0.0601389	4.64208e-51	0.359337	0.410566	0.0510902	1.25011e-36
cg22610676	4	77561128	NA	Island	0.108597	0.215286	0.109159	5.04253e-51	0.10156	0.210705	0.110563	8.2493e-53
cg24016624	1	158320945	KCNJ9	Island	0.554629	0.622804	0.0664691	5.05981e-51	0.561414	0.627598	0.0643717	2.50772e-50
cg00360794	4	39205737	UGDH	Island	0.0133621	0.0180588	0.00468321	5.45117e-51	0.0142198	0.0198272	0.00559019	4.90272e-43
cg09044186	3	182070594	NA	NA	0.273899	0.316339	0.0467428	5.70335e-51	0.271528	0.316612	0.0471838	3.09963e-49
cg09779044	11	46274435	CREB3L1	S_Shore	0.579281	0.643362	0.0617715	8.07456e-51	0.570134	0.635763	0.0628412	5.02523e-53
cg14436231	4	77560936	NA	N_Shore	0.613582	0.688334	0.0722552	1.13672e-50	0.59061	0.671564	0.0771117	3.82069e-53
cg23414861	4	24410208	SOD3	Island	0.681212	0.741788	0.0625065	1.47955e-50	0.691495	0.746436	0.0567259	3.08082e-42
cg13570656	8	144442912	NA	Island	0.682448	0.570643	-0.114997	2.36078e-50	0.682522	0.569983	-0.114698	1.54309e-51
cg17277845	4	137535812	NA	NA	0.721479	0.691641	-0.0325168	2.60403e-50	0.716031	0.686863	-0.0311564	6.36536e-49
cg11924019	12	70519507	TBC1D15;TBC1D15;TBC1D15;TBC1D15	N_Shore	0.102517	0.1645	0.0633733	2.86607e-50	0.101313	0.16623	0.0658741	4.6574e-58
cg22794378	2	132732135	NCRNA00164;MIR663B	Island	0.434882	0.491894	0.0589588	2.97102e-50	0.438204	0.490636	0.0529346	8.78801e-40
cg22999268	6	27323376	PRSS16	N_Shelf	0.505717	0.559085	0.0515185	8.79735e-50	0.52571	0.577285	0.0487445	2.54342e-40
cg07469926	5	32348113	MTMR12	Island	0.0733603	0.115767	0.0453757	1.08881e-49	0.0732474	0.114747	0.0444447	4.22894e-46
cg11388673	6	28709344	NA	N_Shore	0.618179	0.752877	0.139375	1.18742e-49	0.622648	0.752646	0.131478	3.61327e-46
cg20839206	17	59392741	SCN4A	NA	0.0293121	0.0437582	0.0136669	1.18763e-49	0.03108	0.0439552	0.0125652	6.38181e-44
cg22867608	22	27798997	KREMEN1;KREMEN1	Island	0.052327	0.0723791	0.0222632	1.28016e-49	0.0540042	0.0740645	0.0204138	2.09484e-41
cg22497095	19	50196353	RELB	N_Shore	0.0185767	0.0135885	-0.00503815	1.57852e-49	0.0196097	0.013925	-0.00535578	1.12578e-48
cg08270240	12	56306074	B4GALNT1;SLC26A10	N_Shore	0.569054	0.633355	0.0625213	2.47527e-49	0.572761	0.633263	0.0594036	1.0174e-47
cg23457166	8	24867183	NEFL	N_Shore	0.772504	0.825787	0.052958	2.61875e-49	0.77849	0.828834	0.0494361	5.03833e-42
cg19334350	1	158320894	KCNJ9	Island	0.66011	0.71478	0.0529031	3.59462e-49	0.667414	0.713768	0.0448172	3.4615e-36
cg10601026	4	572447	NA	Island	0.685546	0.622016	-0.065328	4.93574e-49	0.684697	0.624739	-0.0620784	1.13798e-44
cg18092474	8	100053526	NA	N_Shore	0.838943	0.884145	0.0429067	5.15421e-49	0.840917	0.881428	0.0388857	1.27747e-42
cg00884334	1	75363548	NA	Island	0.45307	0.576076	0.122171	5.25136e-49	0.460484	0.572735	0.112083	2.9341e-42
cg09071762	1	25742590	LDLRAP1	Island	0.058495	0.0794444	0.0201209	6.27856e-49	0.0614376	0.0785232	0.0169157	2.7339e-35
cg24833819	18	43711602	SMAD2;SMAD2;SMAD2	Island	0.00391185	0.00678985	0.00299023	8.64341e-49	0.00439574	0.00717689	0.00298066	6.13601e-14
cg27535677	20	25076777	LOC284798;LOC284798;LOC284798	Island	0.616826	0.694129	0.0765811	9.63878e-49	0.642985	0.717637	0.0736761	2.98961e-45
cg13372743	6	127838005	C6orf174	Island	0.927865	0.958273	0.0305453	1.20482e-48	0.931075	0.960769	0.0302677	1.74133e-49
cg11331556	2	205251554	PARD3B;PARD3B;PARD3B	NA	0.959611	0.931751	-0.0271558	1.3087e-48	0.957407	0.933989	-0.0220753	3.52118e-41
cg03332597	11	116166888	APOA5;APOA5	S_Shore	0.610619	0.655753	0.0448189	1.41302e-48	0.608671	0.654273	0.0465933	1.22978e-51
cg26865747	4	24410523	SOD3	Island	0.36965	0.426262	0.057799	1.44593e-48	0.391409	0.443314	0.0534247	1.55496e-44
cg15148078	2	626606	NA	Island	0.770291	0.847855	0.0776851	1.45304e-48	0.793338	0.859214	0.0665798	1.44382e-40
cg14721981	14	59631158	C14orf135	S_Shelf	0.767533	0.713485	-0.0546868	1.94694e-48	0.75806	0.711082	-0.0480996	1.90335e-34
cg02297043	13	18866841	NA	S_Shelf	0.967376	0.911018	-0.0560831	2.03196e-48	0.967177	0.910539	-0.0561181	1.13813e-45
cg12180613	19	54328082	PPFIA3	Island	0.780771	0.82742	0.0429976	2.08051e-48	0.782445	0.831128	0.0458786	2.51399e-53
cg13180105	1	145020431	NA	S_Shore	0.757848	0.683216	-0.07658	2.09543e-48	0.757125	0.680959	-0.0784729	1.2181e-51
cg21791017	6	28709422	NA	N_Shore	0.677049	0.790868	0.114221	2.42845e-48	0.688018	0.795317	0.10649	2.68055e-43
cg09113420	2	25749791	DTNB;DTNB;DTNB;DTNB;DTNB;DTNB;DTNB;DTNB;DTNB;DTNB	Island	0.0220136	0.028762	0.00664775	3.14023e-48	0.0217991	0.0287464	0.00693595	6.9227e-56
cg00700412	17	2561824	KIAA0664	Island	0.00779008	0.0127782	0.00541778	4.19382e-48	0.00861544	0.013624	0.00534244	8.14814e-24
cg18041277	15	72806336	CYP1A1	Island	0.508172	0.586599	0.0765188	4.49541e-48	0.495488	0.5741	0.0752986	1.43202e-47
cg18795569	19	3431672	C19orf77	N_Shore	0.637914	0.551296	-0.0932767	4.75012e-48	0.622993	0.534825	-0.0937169	5.15942e-45
cg26787381	5	42960309	NA	Island	0.648316	0.728405	0.0800641	5.39642e-48	0.652815	0.730514	0.0777445	3.13538e-46
cg07457944	8	144443120	NA	Island	0.526503	0.380953	-0.146451	7.36063e-48	0.544469	0.396065	-0.145759	1.03354e-50
cg08617160	16	67039703	SMPD3	Island	0.0220747	0.0325531	0.0102689	7.45071e-48	0.0234762	0.0334295	0.00965484	5.05441e-37
cg22105158	19	51687152	PNMAL2;PNMAL2	N_Shore	0.620966	0.685071	0.0639091	8.56905e-48	0.63146	0.694054	0.0638782	9.85657e-49
cg00186462	1	2506261	NA	N_Shore	0.621453	0.675897	0.0543209	1.05175e-47	0.646296	0.693441	0.0474237	9.8648e-36
cg20031364	11	685461	TMEM80;TMEM80;DEAF1;DEAF1	Island	0.00972717	0.0126824	0.00300468	1.05899e-47	0.00970766	0.0125396	0.00285886	5.59559e-39
cg26095395	5	34965161	DNAJC21;DNAJC21	Island	0.0484578	0.079771	0.0322762	1.27529e-47	0.0495167	0.0830709	0.0340919	4.84455e-43
cg05549655	5	85949383	COX7C	NA	0.0107398	0.0185096	0.0079736	1.38753e-47	0.0108612	0.0173003	0.00667909	1.48699e-41
cg02891686	7	157099498	PTPRN2;PTPRN2;PTPRN2	S_Shore	0.33206	0.223231	-0.111331	1.50986e-47	0.336061	0.228257	-0.109157	1.74231e-46
cg17852385	1	78283932	GIPC2	N_Shore	0.582153	0.644272	0.0626391	2.05216e-47	0.593258	0.650589	0.0583958	1.49239e-39
cg22572476	8	52484367	PXDNL	Island	0.836048	0.917911	0.0800867	2.48644e-47	0.84199	0.918229	0.0744859	1.17511e-42
cg12052203	8	144443154	NA	Island	0.62564	0.476498	-0.150052	3.82909e-47	0.641642	0.493649	-0.146569	4.0736e-47
cg20450471	10	64249146	EGR2	S_Shore	0.365414	0.453317	0.0848717	4.87132e-47	0.36442	0.450929	0.084067	1.9995e-46
cg19881928	14	69107989	C14orf162	Island	0.504423	0.572857	0.0713959	4.91437e-47	0.523881	0.584072	0.0649555	4.268e-37
cg22549041	4	1330596	KIAA1530	Island	0.0856164	0.112657	0.0262765	5.15318e-47	0.0844727	0.110781	0.0252705	1.98914e-41
cg22266749	20	25076770	LOC284798;LOC284798;LOC284798	Island	0.801699	0.852141	0.05152	6.57122e-47	0.814936	0.86019	0.0454252	2.82371e-38
cg11174640	5	42959972	NA	Island	0.816088	0.881501	0.0641482	1.0415e-46	0.819943	0.885135	0.0650933	3.11152e-49
cg26345105	6	28692146	NA	Island	0.104335	0.157896	0.0549941	1.13608e-46	0.128238	0.175055	0.0524449	1.69261e-22
cg25997306	1	75363500	NA	Island	0.353918	0.474092	0.119997	1.39703e-46	0.351494	0.468481	0.117612	1.003e-45
cg02983436	6	28692032	NA	Island	0.40398	0.46645	0.0653269	1.89993e-46	0.417717	0.47807	0.0614633	1.87578e-40
cg15414745	19	296312	MIER2	Island	0.463311	0.576274	0.106622	2.01042e-46	0.479684	0.587243	0.104584	4.14462e-45
cg22584138	6	28709398	NA	N_Shore	0.471907	0.595131	0.124071	2.04297e-46	0.47619	0.591849	0.115264	3.28266e-41
cg14654363	6	28709456	NA	N_Shore	0.744466	0.821413	0.0784108	3.66755e-46	0.750066	0.819062	0.0694375	2.46462e-38
cg14731570	1	75363617	NA	Island	0.204478	0.355061	0.150272	4.40627e-46	0.204416	0.355066	0.151434	7.91566e-49
cg02725313	6	74120785	DPPA5	Island	0.663366	0.757343	0.091777	5.20555e-46	0.661702	0.754837	0.0923922	7.26638e-48
cg10546176	4	6060976	NA	Island	0.541368	0.434298	-0.110014	6.24094e-46	0.541953	0.426021	-0.118105	1.15029e-51
cg09067967	19	21725499	LOC641367;ZNF100	Island	0.957703	0.941029	-0.0187571	7.22078e-46	0.956399	0.939527	-0.0185248	9.07706e-47
cg23250574	6	28692151	NA	Island	0.0715741	0.125146	0.0544788	7.5553e-46	0.0852282	0.140305	0.0562423	2.49885e-40
ch.6.149019574R	6	28709419	NA	N_Shore	0.696071	0.789455	0.0960845	7.84989e-46	0.707615	0.795105	0.0884174	4.24169e-42
cg03371609	6	28709303	NA	N_Shore	0.550909	0.664124	0.114005	1.20801e-45	0.554783	0.662388	0.109766	2.53874e-44
cg16798348	19	3431561	C19orf77	N_Shore	0.708184	0.630448	-0.0822383	1.27238e-45	0.693989	0.612935	-0.086177	6.91072e-46
cg01005080	6	147869493	NA	N_Shore	0.0262408	0.0372694	0.0117625	1.38459e-45	0.0257069	0.0348811	0.00997587	5.84942e-37
cg19001789	17	4840980	INCA1;INCA1;INCA1;KIF1C;INCA1	N_Shore	0.430342	0.470879	0.03978	1.54413e-45	0.433555	0.470987	0.0365855	4.4245e-38
cg00269553	15	39590884	LTK;LTK;LTK	Island	0.0948384	0.143037	0.046517	1.88759e-45	0.110171	0.169094	0.05727	1.51704e-58
cg12356266	15	67010072	MIR548H4;NOX5;NOX5;SPESP1	Island	0.772384	0.834621	0.0604931	2.37345e-45	0.771919	0.829695	0.0572185	6.31715e-37
cg25653641	18	57372581	CDH20	Island	0.640472	0.738901	0.10096	3.56523e-45	0.650096	0.743676	0.0952304	4.81762e-39
cg24004478	19	3431508	C19orf77;C19orf77	N_Shore	0.593893	0.515652	-0.0823156	5.78765e-45	0.579534	0.498072	-0.0858316	2.64148e-45
cg01540595	1	75365538	LHX8	S_Shore	0.303212	0.388695	0.0859036	5.89262e-45	0.308575	0.389499	0.0809398	9.37785e-43
cg10766585	9	129929734	LOC389791;PTGES2;PTGES2;PTGES2	Island	0.0289836	0.019016	-0.00961534	7.28104e-45	0.0314301	0.0194914	-0.0114116	2.75739e-40
cg01706515	6	28709356	NA	N_Shore	0.664021	0.800257	0.136763	7.3452e-45	0.665512	0.802034	0.135292	5.70862e-46
cg22841667	19	63554210	NCRNA00181;A1BG	Island	0.785562	0.839279	0.0501707	7.60162e-45	0.790907	0.841285	0.0468675	1.56566e-40
cg25970575	20	25076807	LOC284798;LOC284798;LOC284798	Island	0.634486	0.682734	0.047569	7.69649e-45	0.647244	0.689518	0.0417968	7.32551e-33
cg26213873	19	53391684	NA	S_Shore	0.720419	0.813762	0.0920164	7.83871e-45	0.717568	0.809623	0.0901783	4.41725e-42
cg20851828	11	74818189	KLHL35	N_Shore	0.802037	0.852608	0.0507704	7.89859e-45	0.815194	0.859301	0.04403	2.6347e-38
cg19477346	6	28692082	NA	Island	0.122133	0.169182	0.0475283	9.88988e-45	0.133418	0.177375	0.0449082	2.39423e-40
cg13822256	17	33984678	SRCIN1	S_Shore	0.630735	0.695981	0.0649869	1.1295e-44	0.646241	0.706542	0.0620321	6.07175e-45
cg27057652	1	75363071	NA	N_Shore	0.213399	0.291071	0.0794267	1.18057e-44	0.22303	0.294447	0.0738513	3.12607e-40
cg12611527	17	25586346	SLC6A4	N_Shore	0.414166	0.502508	0.0860501	1.26679e-44	0.405008	0.494285	0.0822999	1.88792e-43
cg19123916	6	127838979	C6orf174	Island	0.934158	0.960754	0.025946	1.60639e-44	0.934783	0.961583	0.0265145	1.16785e-46
cg22535729	3	140221287	PRR23B;PRR23B	N_Shore	0.904474	0.933157	0.0283731	1.67799e-44	0.906507	0.933641	0.0267253	2.94905e-38
cg10505785	10	99463547	MARVELD1;MARVELD1;MARVELD1	Island	0.0143785	0.0194745	0.00507982	2.41257e-44	0.014827	0.0188858	0.00396197	4.86156e-27
cg14554415	11	46274799	CREB3L1	S_Shore	0.684779	0.734485	0.0443638	2.41967e-44	0.66447	0.715328	0.0453746	9.83687e-40
cg06711380	1	46724641	NA	S_Shore	0.863562	0.898066	0.0341906	2.53954e-44	0.88244	0.911685	0.029584	1.76946e-40
cg20408276	10	64235774	ADO;ADO	Island	0.285671	0.236655	-0.0524415	2.61749e-44	0.29465	0.252652	-0.0460787	3.7943e-33
cg00695391	15	32575212	NA	Island	0.105795	0.142926	0.0364797	2.65666e-44	0.117948	0.155032	0.0365834	2.58183e-46
cg12900170	2	232056846	NA	Island	0.444284	0.520228	0.0737336	2.89001e-44	0.4539	0.519542	0.0653915	1.23172e-38
cg21126707	1	2974105	FLJ42875;PRDM16;FLJ42875;PRDM16	Island	0.300562	0.35751	0.0557033	3.11247e-44	0.323638	0.380317	0.0532041	1.42711e-39
cg04115969	7	44151365	GCK;GCK;GCK	Island	0.804341	0.863848	0.0574662	3.22665e-44	0.832242	0.884849	0.0508505	7.17314e-40
cg25726513	6	17388530	RBM24	N_Shore	0.743082	0.783867	0.0408791	3.50784e-44	0.761191	0.797846	0.0367967	5.63011e-40
cg02409125	20	55497557	HMGB1L1	NA	0.791832	0.703866	-0.0874712	5.52089e-44	0.783663	0.705151	-0.078995	1.62235e-34
cg20742366	20	25076681	LOC284798;LOC284798;LOC284798	N_Shore	0.696842	0.750742	0.053374	6.1491e-44	0.703086	0.755148	0.0512649	1.58665e-38
cg03129014	8	100053939	NA	Island	0.142691	0.220992	0.0782553	7.25415e-44	0.160809	0.233179	0.0740626	6.05633e-39
cg13565129	1	5666473	NA	NA	0.549156	0.609308	0.0628083	8.93436e-44	0.564527	0.61011	0.0490862	3.02293e-29
cg11841231	4	104160749	NHEDC1;NHEDC1	S_Shore	0.340886	0.43252	0.0914275	1.21816e-43	0.336552	0.42317	0.0875318	3.81713e-39
cg04891961	5	132186459	SHROOM1	Island	0.538386	0.577303	0.037921	1.31338e-43	0.558696	0.597198	0.0385038	1.031e-45
cg27641532	11	74818215	KLHL35	N_Shore	0.855425	0.909782	0.0539526	1.9593e-43	0.860708	0.911286	0.0490654	2.44563e-38
cg12587985	6	28691950	NA	Island	0.431264	0.481631	0.0508457	4.18342e-43	0.450174	0.493295	0.0435119	3.36193e-30
cg26631144	11	76429244	B3GNT6	Island	0.696228	0.755029	0.0597694	4.7663e-43	0.702597	0.759411	0.0571009	7.36875e-43
cg14515364	8	30789802	PPP2CB;PPP2CB;PPP2CB;PPP2CB	Island	0.098715	0.139275	0.0456783	4.99434e-43	0.098513	0.139117	0.0430749	1.38454e-40
cg17718401	7	126677748	GRM8	N_Shore	0.29528	0.3904	0.0955139	5.12541e-43	0.29192	0.397229	0.105889	1.2985e-51
cg22889142	6	27330884	PRSS16	S_Shelf	0.833695	0.884686	0.0534577	7.53829e-43	0.873673	0.912162	0.0405221	4.7227e-40
cg06586599	12	79625153	MYF6	N_Shore	0.814198	0.859226	0.0442684	7.81146e-43	0.827067	0.867025	0.0396651	1.90488e-34
cg27532171	6	29904473	HLA-G	Island	0.601531	0.655652	0.0516099	8.92795e-43	0.611518	0.661587	0.0491995	3.103e-39
cg04626491	15	39591142	LTK;LTK;LTK	Island	0.0571005	0.0755794	0.0185133	1.11083e-42	0.0602018	0.0836819	0.0231631	1.24976e-48
cg00419321	2	74594080	TLX2	Island	0.112552	0.135814	0.022818	1.13648e-42	0.114229	0.134575	0.0201745	1.87646e-38
cg17967673	6	106536462	NA	Island	0.464773	0.520396	0.0577108	1.43777e-42	0.481377	0.530652	0.0513244	3.55417e-37
cg03682719	15	67010042	MIR548H4;NOX5;NOX5;SPESP1;SPESP1	Island	0.550299	0.652573	0.102959	1.4934e-42	0.546558	0.647829	0.101931	9.03763e-42
cg25274157	20	18433171	NA	Island	0.86912	0.913375	0.0427627	1.52272e-42	0.866747	0.909528	0.0407693	1.11277e-37
cg04645150	1	2445124	PANK4	N_Shore	0.516878	0.552144	0.0334277	1.83854e-42	0.534012	0.566525	0.0305594	5.02274e-37
cg07539583	8	57193378	NA	Island	0.745942	0.837165	0.0896357	2.0119e-42	0.743052	0.837535	0.0925474	1.90727e-45
cg22863798	16	33852829	NA	S_Shelf	0.702429	0.774045	0.0647891	2.54741e-42	0.711366	0.776372	0.0605623	3.26811e-37
cg08292519	1	78283948	GIPC2	N_Shore	0.475552	0.527965	0.0523194	3.2432e-42	0.481968	0.528802	0.0472695	3.06538e-35
cg03890691	6	28709248	NA	N_Shore	0.888833	0.930345	0.0425685	3.32919e-42	0.892234	0.928047	0.0352098	4.38963e-30
cg01077724	6	74120768	DPPA5	Island	0.520099	0.601196	0.0793547	3.85429e-42	0.52036	0.59758	0.078098	1.87551e-43
cg23626733	1	207473348	NA	S_Shore	0.986311	0.98264	-0.00380383	3.95124e-42	0.985421	0.982628	-0.00293856	4.02563e-22
cg22953960	9	126255261	GPR144	Island	0.529299	0.590617	0.0594416	4.78723e-42	0.538896	0.598467	0.0577552	5.19821e-39
cg05348216	6	28692014	NA	Island	0.245285	0.300084	0.0556442	4.84262e-42	0.255728	0.307148	0.0532439	1.48601e-39
cg04876424	12	56298104	NA	N_Shore	0.740467	0.806783	0.0658271	6.18731e-42	0.799302	0.857613	0.0581226	1.72352e-45
cg23965214	5	114544753	TRIM36;TRIM36;TRIM36	S_Shore	0.855371	0.89852	0.0432778	6.3761e-42	0.855116	0.898091	0.0422355	6.24583e-38
cg11194698	1	2335258	PEX10;PEX10	N_Shore	0.564754	0.613774	0.0460204	7.3108e-42	0.540581	0.590917	0.0462819	3.16668e-40
cg16783571	6	28709396	NA	N_Shore	0.440692	0.537278	0.096136	9.43688e-42	0.445825	0.537798	0.0916751	1.42718e-39
cg09761121	1	26897038	ARID1A;ARID1A	S_Shore	0.146085	0.175928	0.0307675	1.08899e-41	0.147561	0.173056	0.0275983	2.49865e-38
cg22902089	2	232057038	NA	Island	0.669712	0.748236	0.07525	1.14327e-41	0.679887	0.742285	0.0618257	1.44491e-31
cg08124399	17	24964026	ANKRD13B	Island	0.500376	0.562799	0.0620739	1.21344e-41	0.544858	0.603481	0.0598421	6.14154e-41
cg07946633	22	36545150	NA	S_Shore	0.101647	0.156967	0.0542897	1.27999e-41	0.11555	0.177734	0.0620598	7.00958e-50
cg03759229	9	89530868	CTSL1;CTSL1;CTSL1;CTSL1	Island	0.0511136	0.0689665	0.0181011	1.61358e-41	0.0557646	0.0701414	0.0143101	2.00635e-29
cg06991974	19	45420095	CNTD2	Island	0.853697	0.785239	-0.0670877	2.72161e-41	0.854202	0.787717	-0.0624592	7.44516e-38
cg23586959	3	42280819	CCK	N_Shore	0.588124	0.667839	0.0795816	3.4143e-41	0.588137	0.661884	0.0726598	7.88366e-34
cg01309870	11	122358783	BSX	N_Shore	0.824249	0.865952	0.0409364	3.52942e-41	0.845373	0.881036	0.0349124	8.64433e-32
cg19766489	18	57373030	CDH20	S_Shore	0.821843	0.879708	0.058256	3.61601e-41	0.825016	0.878121	0.0530308	4.03958e-34
cg01327602	1	75365606	LHX8	S_Shore	0.119743	0.18667	0.0677502	3.72587e-41	0.122548	0.183766	0.0626984	1.40028e-37
cg21749424	1	154660541	C1orf61	S_Shelf	0.622991	0.681028	0.0609585	3.86645e-41	0.653308	0.704453	0.0539523	1.96124e-34
cg15624813	12	79625605	MYF6;MYF6	N_Shore	0.551887	0.625089	0.0742674	3.91873e-41	0.568133	0.63535	0.068439	1.37954e-36
cg13130352	15	72806241	CYP1A1	Island	0.263318	0.339237	0.0723545	4.08967e-41	0.263439	0.340953	0.0735793	1.80136e-44
cg03618211	1	115198932	SYCP1	N_Shore	0.47107	0.541757	0.0719428	4.66936e-41	0.470542	0.539482	0.0684631	1.33615e-38
cg25423077	15	72806249	CYP1A1	Island	0.255925	0.343594	0.0847479	4.6826e-41	0.246229	0.338696	0.0895214	9.58348e-48
cg03233793	12	52430788	NA	N_Shore	0.745186	0.786205	0.0388666	4.83686e-41	0.732013	0.781906	0.0468654	6.77055e-55
cg13515842	2	38154090	CYP1B1	N_Shore	0.63983	0.72068	0.0820018	5.01784e-41	0.682515	0.760675	0.080113	1.06822e-41
cg06940110	6	28709291	NA	N_Shore	0.570627	0.687564	0.119865	5.37479e-41	0.574026	0.688174	0.119448	1.64763e-42
cg01063965	10	71231465	COL13A1;COL13A1;COL13A1;COL13A1;COL13A1;COL13A1;COL13A1;COL13A1;COL13A1;COL13A1;COL13A1;COL13A1;COL13A1;COL13A1;COL13A1;COL13A1;COL13A1;COL13A1;COL13A1;COL13A1	Island	0.0100081	0.0149384	0.00502873	5.58638e-41	0.0108889	0.0149142	0.00416068	5.45517e-24
cg10409981	2	132821218	NA	NA	0.0881221	0.148644	0.0609087	6.89054e-41	0.0854608	0.147025	0.0631616	1.22286e-43
cg12273319	6	49789701	CRISP2;CRISP2;CRISP2;CRISP2;CRISP2	NA	0.67864	0.774941	0.0912391	7.19922e-41	0.664544	0.757654	0.0881916	4.02814e-38
cg12101586	6	28691982	NA	Island	0.280224	0.344586	0.0646792	7.48483e-41	0.303337	0.358068	0.0557936	8.56169e-32
cg10600889	15	72806355	CYP1A1	Island	0.471119	0.571831	0.0949213	7.75172e-41	0.448555	0.555493	0.10081	2.01004e-46
cg08354681	8	55696508	RP1	Island	0.889266	0.930395	0.0417533	8.28733e-41	0.89052	0.930085	0.0409332	7.51061e-42
cg13142134	11	116520305	PAFAH1B2;PAFAH1B2	Island	0.134902	0.16917	0.0358831	1.23668e-40	0.126972	0.16827	0.0425383	2.42778e-55
cg05868531	6	27367216	NA	S_Shore	0.058959	0.0890697	0.0313402	1.25312e-40	0.0620464	0.0947298	0.034146	9.28088e-44
cg07724623	7	155288049	NA	N_Shore	0.657703	0.730936	0.0733898	1.32928e-40	0.672215	0.73049	0.0607941	2.64273e-29
cg01332279	6	68656079	NA	NA	0.612758	0.653106	0.038352	1.35363e-40	0.614595	0.651789	0.0360515	3.96539e-34
cg22762992	6	74161321	DDX43;DDX43	Island	0.610884	0.746947	0.138386	1.3651e-40	0.612186	0.738125	0.126039	4.10854e-34
cg27158481	17	34377164	FBXO47;FBXO47	NA	0.0814791	0.125321	0.0441794	1.43653e-40	0.0846045	0.125918	0.0422024	1.25468e-36
cg25584814	19	19487599	NDUFA13;TSSK6	Island	0.666637	0.722772	0.0538296	1.69813e-40	0.661333	0.712249	0.0475847	2.62898e-27
cg00234616	1	203740501	CDK18;CDK18;CDK18;CDK18;CDK18;CDK18	Island	0.0365411	0.0452074	0.00873287	1.81031e-40	0.0373013	0.0446107	0.00767762	4.3043e-33
cg22121557	6	137862086	NA	S_Shore	0.382366	0.461328	0.0790558	2.10776e-40	0.404992	0.47927	0.0746154	3.87559e-36
cg06225979	6	149019574	NA	NA	0.0855604	0.104698	0.0181023	2.50238e-40	0.0852528	0.104502	0.0186555	6.28574e-43
cg11719952	17	70913312	GRB2;GRB2;GRB2;GRB2	Island	0.116455	0.151704	0.0377529	2.50497e-40	0.119667	0.151584	0.0322767	6.5588e-33
cg00990380	7	92301204	CDK6;CDK6	Island	0.0039187	0.00663282	0.00285549	2.72107e-40	0.00425172	0.00705059	0.00293758	1.60209e-18
cg20385686	19	60643850	SHISA7	Island	0.430519	0.356237	-0.0748319	2.77275e-40	0.447259	0.37421	-0.0733008	2.04546e-39
cg19149691	6	28692040	NA	Island	0.181107	0.231796	0.0505405	3.35868e-40	0.194228	0.246023	0.0535551	5.72475e-44
cg11632685	17	34377293	FBXO47	NA	0.192067	0.285847	0.0970845	3.42486e-40	0.195656	0.286069	0.0934093	7.94832e-39
cg10636246	6	42803310	NA	Island	0.455098	0.544342	0.0867083	3.44334e-40	0.44893	0.536559	0.083018	1.165e-38
cg20758219	6	74161147	DDX43;DDX43	Island	0.829963	0.89987	0.0707525	3.55131e-40	0.827926	0.895928	0.0682008	5.33229e-36
cg24789467	13	110262555	NA	N_Shore	0.3074	0.368073	0.0571095	4.35015e-40	0.307209	0.366923	0.0590396	1.11021e-42
cg02624701	15	72806304	CYP1A1	Island	0.1887	0.284646	0.0940531	4.40234e-40	0.179232	0.277572	0.0954731	7.50201e-44
cg00325531	1	46716301	NA	S_Shelf	0.920387	0.941978	0.0213204	4.68261e-40	0.929205	0.946303	0.0164958	2.53537e-29
cg15620114	6	28769289	NA	NA	0.173783	0.253733	0.086977	5.50493e-40	0.207449	0.298915	0.0990254	5.8118e-43
cg20823695	10	91286437	SLC16A12	S_Shore	0.900694	0.937081	0.0361945	5.83622e-40	0.906851	0.939779	0.0331907	3.47501e-38
cg21710255	3	101883890	GPR128	NA	0.900077	0.931898	0.0304135	6.04217e-40	0.902039	0.931684	0.0286145	5.28227e-38
cg09578319	4	6061065	NA	S_Shore	0.571208	0.476402	-0.095432	6.87832e-40	0.567501	0.468647	-0.100133	3.86321e-42
cg18745424	6	28692117	NA	Island	0.110744	0.158471	0.0475856	6.98415e-40	0.127221	0.174479	0.0478406	1.87659e-38
cg04974775	4	108964728	SGMS2	N_Shore	0.641773	0.695587	0.0538586	8.1713e-40	0.662965	0.712146	0.049833	1.46201e-35
cg15035382	17	34377369	FBXO47	NA	0.172831	0.26398	0.0923176	8.71368e-40	0.172898	0.25686	0.0860364	1.25919e-37
cg03363743	20	36094862	RPRD1B;KIAA0406	N_Shore	0.269075	0.339315	0.0689176	8.89085e-40	0.264575	0.332037	0.0654092	1.0883e-35
cg27649348	6	74161589	DDX43	Island	0.800404	0.881443	0.0792726	9.26375e-40	0.798729	0.878887	0.0788685	1.25202e-39
cg23973272	19	42731849	NA	Island	0.646509	0.728604	0.0817844	1.02161e-39	0.652318	0.734119	0.0813191	2.04058e-40
cg27462519	1	115198972	SYCP1	Island	0.570664	0.624713	0.0529037	1.10415e-39	0.563648	0.619192	0.0547073	1.94906e-41
cg02026141	6	74161315	DDX43;DDX43	Island	0.722966	0.831802	0.109617	1.13268e-39	0.723753	0.828329	0.10462	2.01859e-36
cg07008193	17	34377475	FBXO47	NA	0.372004	0.434472	0.0617622	1.29146e-39	0.367097	0.431652	0.0633776	1.06026e-41
cg22109708	1	2974078	FLJ42875;FLJ42875	Island	0.107024	0.142449	0.0338574	1.42182e-39	0.11975	0.157977	0.0365934	1.43687e-39
cg27362048	2	118332900	NA	N_Shore	0.586009	0.699021	0.110366	1.48969e-39	0.588095	0.696531	0.10795	5.52536e-39
cg05373875	1	153530996	PKLR;PKLR	Island	0.748663	0.804053	0.0533801	1.54295e-39	0.761435	0.811818	0.0499908	5.42481e-35
cg04120272	10	116434230	ABLIM1;ABLIM1;ABLIM1;ABLIM1	NA	0.0439321	0.0542789	0.0103109	1.58654e-39	0.0442469	0.0528036	0.00885202	5.04092e-32
cg18344740	12	54653947	RAB5B	Island	0.014876	0.018671	0.00382258	1.60043e-39	0.0151425	0.0188037	0.00346185	1.18554e-31
cg09766820	19	19511978	CILP2	Island	0.34042	0.390794	0.0505591	1.64601e-39	0.375566	0.421976	0.0480322	5.52234e-34
cg24070990	18	57372965	CDH20	Island	0.753056	0.807336	0.0546728	1.77586e-39	0.760236	0.808092	0.0483963	3.53403e-31
cg23261715	17	34377435	FBXO47	NA	0.243285	0.31847	0.0738774	1.98452e-39	0.237441	0.311252	0.0736249	6.00285e-40
cg05301470	4	164471392	NPY1R	N_Shore	0.837806	0.877653	0.0380995	2.3013e-39	0.841493	0.877974	0.0344464	3.55271e-32
cg27442419	1	226701347	NA	S_Shore	0.485332	0.572854	0.0919614	2.36385e-39	0.565731	0.644992	0.0861961	1.5027e-37
cg25362652	10	22806087	NA	Island	0.307826	0.387499	0.0756936	2.40375e-39	0.308845	0.384083	0.0732464	3.854e-40
cg19929617	22	40643515	NA	N_Shore	0.698214	0.728994	0.0309334	2.72261e-39	0.691248	0.721792	0.0291251	2.29752e-36
cg16530382	12	88626709	LOC338758	Island	0.0191022	0.024571	0.00552128	2.73948e-39	0.0189575	0.0242689	0.00518818	1.82579e-34
cg27329091	20	57015636	CTSZ;CTSZ	Island	0.0162345	0.025265	0.00970523	4.20928e-39	0.0178907	0.0272416	0.0100755	3.03853e-33
cg14912575	4	57028920	SRP72	Island	0.0224799	0.0293254	0.00723009	4.22441e-39	0.0238669	0.0298543	0.0064778	2.07982e-29
cg06866616	5	115178071	CDO1	N_Shore	0.864325	0.911974	0.0464278	4.31283e-39	0.868975	0.911347	0.0412305	5.93263e-30
cg23758485	1	155157951	C1orf92	S_Shore	0.771983	0.813117	0.0387368	4.37239e-39	0.765067	0.804542	0.0370223	1.3214e-36
cg03099771	2	213406294	NA	Island	0.922272	0.954879	0.0317951	5.68038e-39	0.923591	0.955586	0.0313337	3.71776e-37
cg18174881	6	71047926	COL9A1;COL9A1	N_Shore	0.921269	0.94557	0.0240195	6.67559e-39	0.92447	0.945543	0.0207827	3.40284e-30
cg07433923	2	118332847	NA	N_Shore	0.767773	0.8556	0.086629	9.9005e-39	0.76841	0.854037	0.0850721	1.52446e-38
cg14576824	6	32837523	HLA-DQB2	Island	0.628175	0.718618	0.0880201	1.01703e-38	0.637953	0.722899	0.0831757	2.52054e-35
cg09886641	2	70972331	NA	S_Shelf	0.233065	0.313999	0.0820474	1.09895e-38	0.266503	0.333181	0.0673346	1.67259e-24
cg13163521	20	29537060	NCRNA00028	S_Shore	0.363676	0.45331	0.0861394	1.26193e-38	0.353216	0.437411	0.0809034	1.00269e-32
cg27151362	15	72806196	CYP1A1	Island	0.156046	0.214803	0.0561278	1.60496e-38	0.146519	0.207606	0.0585436	1.38055e-44
cg00055529	2	24251314	C2orf84	Island	0.423674	0.492599	0.0725372	1.8604e-38	0.450817	0.508553	0.0611695	4.53506e-27
cg01971160	18	11741343	GNAL;GNAL;GNAL	Island	0.528775	0.584043	0.0534262	2.12341e-38	0.538471	0.589603	0.0488645	2.42416e-32
cg21216562	4	41574408	NA	N_Shore	0.64145	0.672852	0.0326286	2.20654e-38	0.664753	0.691533	0.0271963	7.42317e-27
cg10714510	12	56298031	NA	N_Shore	0.857184	0.893034	0.036143	2.37055e-38	0.876021	0.906024	0.0298235	6.50326e-34
cg10579530	1	86742879	NA	NA	0.792644	0.723552	-0.0720383	2.4093e-38	NA	NA	NA	NA
cg22361859	6	71047950	COL9A1;COL9A1	N_Shore	0.931616	0.956949	0.0261303	2.42009e-38	0.934523	0.956026	0.0224262	3.24154e-31
cg16596889	10	64235778	ADO;ADO	Island	0.411698	0.361201	-0.0563421	2.4313e-38	0.413389	0.37463	-0.0448924	3.23381e-25
cg20171297	19	52309029	ZC3H4	S_Shore	0.0278202	0.0158831	-0.012659	2.82557e-38	0.0303207	0.0156185	-0.0147183	3.89365e-50
cg10249828	2	231625458	NA	N_Shore	0.487511	0.549159	0.059259	3.12424e-38	0.485182	0.54809	0.0616575	4.00443e-43
cg24790788	9	139165329	GRIN1;GRIN1;GRIN1	S_Shelf	0.259869	0.208789	-0.0508076	3.57841e-38	0.262287	0.213898	-0.0488469	1.13769e-36
cg26958615	11	116166447	APOA5;APOA5	Island	0.939007	0.958982	0.0188532	3.5921e-38	0.940306	0.95907	0.0175234	1.10542e-37
cg12045875	6	41759044	NA	Island	0.160974	0.208379	0.0452692	3.69795e-38	0.151431	0.193815	0.0412254	5.37337e-36
cg13230424	8	52484722	PXDNL	Island	0.776332	0.858489	0.0805751	4.12991e-38	0.772142	0.857127	0.0834601	9.93353e-38
cg16653408	6	26430270	NA	NA	0.432091	0.466772	0.0352073	4.4264e-38	0.432541	0.467279	0.033809	1.31852e-37
cg03969996	19	54628988	SLC17A7	Island	0.185417	0.25464	0.070108	5.02759e-38	0.200025	0.27135	0.0724379	3.18192e-38
cg16879052	6	28709498	NA	N_Shore	0.78712	0.86385	0.0761239	5.54382e-38	0.795081	0.866148	0.0703217	4.43351e-35
cg21232023	16	88085158	ANKRD11	Island	0.0118544	0.00611736	-0.00573568	5.70967e-38	0.012329	0.00622404	-0.00601267	4.1009e-28
cg14950829	19	19487576	NDUFA13;TSSK6	Island	0.693425	0.742671	0.0456758	7.29414e-38	0.675283	0.727083	0.0492152	2.45957e-40
cg19510698	6	166338789	NA	N_Shelf	0.565909	0.668622	0.100995	7.32288e-38	0.567691	0.669053	0.100747	2.85502e-39
cg03669949	7	63933018	NA	NA	0.944475	0.891281	-0.0536415	8.02337e-38	0.944964	0.893368	-0.0523853	1.33406e-40
cg04637454	18	31211335	ZNF396	Island	0.0361077	0.0500097	0.0145677	8.10883e-38	0.036985	0.0509182	0.0143156	2.43616e-38
cg15194935	17	34377361	FBXO47	NA	0.141343	0.228217	0.0899768	8.52795e-38	0.138486	0.217659	0.0811998	8.75241e-37
cg14636804	2	27842228	NA	NA	0.514162	0.581038	0.0643376	9.25786e-38	0.522224	0.584008	0.0599576	4.30927e-32
cg00205605	18	57372438	CDH20	Island	0.850522	0.900924	0.0498659	9.51366e-38	0.855947	0.901475	0.0461334	4.62428e-33
cg07219978	6	29080942	ZNF311;ZNF311	NA	0.845622	0.883714	0.037355	9.64409e-38	0.850017	0.886413	0.0347767	2.16566e-35
cg03792653	7	126676791	GRM8	N_Shore	0.785465	0.825189	0.0398673	1.02053e-37	0.793665	0.83258	0.0407423	2.01974e-41
cg26706163	3	147362316	PLOD2;PLOD2	S_Shore	0.430667	0.522873	0.0924274	1.52593e-37	0.415002	0.511312	0.095299	1.66248e-36
cg04487479	1	75363941	NA	Island	0.0995772	0.231462	0.132206	1.7189e-37	0.0970097	0.225699	0.130528	3.26212e-38
cg02726377	19	18806153	UPF1	S_Shelf	0.553946	0.498528	-0.0591681	2.95854e-37	0.533601	0.487711	-0.0527718	1.854e-30
cg10342304	5	180555249	TRIM7;TRIM7;TRIM7;TRIM7;TRIM7	Island	0.787789	0.830845	0.040671	3.03816e-37	0.816299	0.849191	0.030862	2.50887e-26
cg06644124	1	115199120	SYCP1;SYCP1	Island	0.483617	0.555192	0.0712262	3.55747e-37	0.488445	0.557289	0.0696084	2.64254e-33
cg06563089	5	77316353	NA	NA	0.547219	0.605523	0.0589976	3.76615e-37	0.568972	0.62268	0.0554808	9.27835e-34
cg18305433	14	44793103	C14orf106	S_Shore	0.769669	0.84393	0.0743478	3.94714e-37	0.759278	0.837967	0.0774571	5.38503e-37
cg02964065	11	74820097	KLHL35	S_Shore	0.685759	0.732556	0.0442641	4.03244e-37	0.686638	0.731273	0.0425483	8.8043e-35
cg21269758	10	23532872	NA	NA	0.149128	0.216026	0.0694094	4.27097e-37	0.150183	0.218114	0.0697686	3.02203e-39
cg20909645	1	234916931	ACTN2	Island	0.577524	0.622373	0.0450963	4.45828e-37	0.585191	0.628886	0.0429704	4.29451e-34
cg09826056	17	43285032	SP6	S_Shore	0.293394	0.366808	0.0699	5.00424e-37	0.289084	0.361085	0.0670664	2.23029e-36
cg23718606	11	8662196	RPL27A;SNORA45;SNORA3	S_Shore	0.334933	0.422234	0.0864984	5.25251e-37	0.329499	0.420884	0.0915803	3.69465e-42
cg02230254	1	75366064	LHX8	N_Shelf	0.0821497	0.138683	0.0583103	5.79863e-37	0.0864648	0.143446	0.0602952	1.96923e-40
cg10837783	17	11086530	SHISA6	S_Shore	0.797794	0.839808	0.0413131	5.87951e-37	0.803682	0.843497	0.0392049	2.67477e-31
cg10638827	19	296306	MIER2	Island	0.815204	0.868705	0.052306	6.22209e-37	0.827885	0.878248	0.0502876	1.63452e-38
cg00425710	1	2456956	NA	Island	0.829447	0.790033	-0.0430343	6.38733e-37	0.826479	0.787151	-0.0433571	4.31127e-35
cg06415891	10	23532476	NA	S_Shelf	0.214332	0.31875	0.107617	6.99017e-37	0.214983	0.320378	0.108026	1.01678e-37
cg12763978	3	140208001	PRR23A	Island	0.729611	0.781802	0.0509847	7.80578e-37	0.737677	0.785574	0.0477488	6.83894e-32
cg09239106	4	119418800	SNORA24;SNHG8	N_Shore	0.408045	0.456103	0.0506933	8.45764e-37	0.411883	0.461599	0.052504	1.45168e-40
cg16021159	2	232056578	NA	Island	0.696262	0.752585	0.0559848	8.72768e-37	0.699665	0.746283	0.048634	8.24663e-28
cg04897644	4	125853081	ANKRD50;ANKRD50;ANKRD50;ANKRD50	Island	0.0506705	0.0670557	0.0163462	8.79162e-37	0.0611238	0.0741549	0.0131478	3.32573e-13
cg14774755	8	52484690	PXDNL	Island	0.84608	0.899761	0.0550035	8.8527e-37	0.849857	0.902895	0.0555803	5.18501e-42
cg14552982	8	100054225	NA	Island	0.274244	0.375966	0.0969997	9.77621e-37	0.311167	0.407868	0.0981767	2.87212e-35
cg05901357	1	211291025	RPS6KC1;RPS6KC1	N_Shore	0.387871	0.468506	0.079833	1.03537e-36	0.382755	0.464096	0.0808953	6.26381e-37
cg25733708	6	49789733	CRISP2;CRISP2;CRISP2;CRISP2;CRISP2	NA	0.680705	0.778158	0.0922183	1.05939e-36	0.657584	0.765353	0.104464	3.23227e-42
cg14887613	2	213405039	NA	Island	0.870731	0.913418	0.0385244	1.09111e-36	0.874873	0.911488	0.0340118	9.51017e-28
cg26985715	20	25076805	LOC284798;LOC284798;LOC284798	Island	0.784908	0.852855	0.0648841	1.25083e-36	0.804809	0.865693	0.0584444	7.71176e-32
cg18417954	6	4718277	CDYL	N_Shore	0.705758	0.671329	-0.0375458	1.36753e-36	0.704626	0.669897	-0.038641	1.08266e-38
cg07255664	17	34377195	FBXO47	NA	0.05842	0.0933988	0.0349562	1.4234e-36	0.0607476	0.0903799	0.0296775	5.21597e-34
cg22874695	17	33975662	SRCIN1	S_Shelf	0.7409	0.784049	0.0419905	1.47158e-36	0.743928	0.781639	0.0373595	9.50613e-28
cg20787146	6	27756296	NA	S_Shore	0.289553	0.237373	-0.0516119	1.60416e-36	0.297656	0.241205	-0.0560996	1.25166e-40
cg02288564	19	40088508	NA	S_Shore	0.536808	0.583981	0.0466832	1.60981e-36	0.537959	0.582707	0.0442628	2.2003e-31
cg20509869	5	132176078	ANKRD43	N_Shore	0.592914	0.649644	0.0546674	1.86808e-36	0.605885	0.662199	0.0555835	1.09071e-37
cg23727072	4	85626105	NA	S_Shore	0.589863	0.643751	0.0553316	1.89744e-36	0.62025	0.669567	0.0498363	1.26243e-30
cg23897302	19	19487605	NDUFA13;TSSK6	Island	0.567341	0.626099	0.0573258	2.08306e-36	0.558043	0.621353	0.0601075	4.87519e-39
cg22846149	2	24251349	C2orf84	Island	0.367743	0.439236	0.0771836	2.11727e-36	0.396016	0.458532	0.0663163	1.35668e-27
cg16913064	6	150349490	NA	N_Shelf	0.679259	0.769041	0.0917639	2.12212e-36	0.679271	0.767168	0.0897535	7.10434e-34
cg15104066	2	39040247	LOC375196;LOC100271715	N_Shore	0.918805	0.935876	0.0157729	2.14834e-36	0.921482	0.936403	0.0138275	2.72045e-29
cg08082389	6	74121315	DPPA5	S_Shore	0.877615	0.923375	0.0434085	2.70189e-36	0.875049	0.922338	0.0459707	7.51015e-40
cg15166296	2	626937	NA	Island	0.260884	0.333635	0.0722092	3.26457e-36	0.283617	0.352442	0.070589	6.07403e-36
cg24058386	19	44159098	FBXO17	S_Shore	0.836066	0.872191	0.0351009	4.1557e-36	0.831639	0.867948	0.0353779	2.20559e-33
cg13906860	12	55169469	GLS2	S_Shore	0.712643	0.764397	0.0551553	4.30038e-36	0.710808	0.75594	0.0508057	2.50563e-29
cg06717221	6	74161522	DDX43	Island	0.82077	0.886316	0.0644233	5.17896e-36	0.822631	0.882844	0.0597623	1.1757e-31
cg03650189	11	65871621	B3GNT1;B3GNT1	Island	0.0322925	0.0114391	-0.0193024	5.43181e-36	0.0371886	0.0114002	-0.0253122	3.13032e-44
cg26410148	1	46713103	NA	S_Shore	0.508047	0.567334	0.0583995	5.77381e-36	0.566721	0.620432	0.0528061	1.55045e-32
cg23111338	19	55553074	NA	Island	0.573085	0.472785	-0.0994077	7.26249e-36	0.57697	0.473386	-0.100539	6.68423e-39
cg02758247	2	232056928	NA	Island	0.621959	0.681948	0.0588846	7.96117e-36	0.634153	0.679716	0.0461496	1.2458e-24
cg06797068	3	140207843	PRR23A	Island	0.77163	0.844503	0.0728936	1.039e-35	0.780055	0.848957	0.0672684	3.58625e-32
cg18119735	6	27323344	PRSS16	N_Shelf	0.55141	0.602913	0.0499516	1.07727e-35	0.563119	0.617112	0.0522615	5.07442e-37
cg13587180	1	150353503	TCHH	S_Shore	0.815329	0.858358	0.0442849	1.11787e-35	0.821524	0.858748	0.0375716	4.21147e-27
cg02991085	5	176492169	NSD1;NSD1	Island	0.317978	0.412731	0.092418	1.30531e-35	0.378323	0.458402	0.0800646	1.03018e-29
cg14399930	19	60364325	C19orf51	Island	0.0947851	0.0497843	-0.0453796	1.3518e-35	0.110268	0.0619719	-0.0481653	7.09934e-35
cg27434368	19	296454	MIER2	Island	0.503264	0.553918	0.0479185	1.38489e-35	0.500214	0.550447	0.0477536	6.44579e-35
cg14611683	5	42979787	NA	N_Shore	0.253298	0.309215	0.0546678	1.40907e-35	0.242323	0.299214	0.0553309	9.85288e-38
cg22303909	1	75366392	LHX8	N_Shelf	0.221171	0.281183	0.0607938	1.4258e-35	0.235369	0.294541	0.0603426	1.11452e-36
cg18856731	11	76429017	B3GNT6	Island	0.474703	0.527833	0.053857	1.54147e-35	0.493472	0.540764	0.0481903	3.50677e-29
cg12792250	17	34377197	FBXO47	NA	0.0996564	0.167663	0.0708801	1.55311e-35	0.0996193	0.167423	0.069598	3.60837e-37
cg00513208	3	182895659	SOX2OT	N_Shore	0.761739	0.803588	0.0418625	1.69202e-35	0.771223	0.806994	0.0368704	2.65359e-29
cg06030274	10	72826653	CDH23;CDH23	Island	0.258281	0.308262	0.0530154	1.96545e-35	0.265339	0.310366	0.0472782	2.88896e-33
cg13732201	7	44153835	GCK;GCK;GCK	S_Shore	0.852355	0.883696	0.031535	2.08256e-35	0.879798	0.901444	0.0216565	3.15765e-25
cg18026055	20	22976890	THBD	Island	0.293907	0.355167	0.0608273	2.21737e-35	0.29026	0.357307	0.0674293	8.89905e-42
cg01883777	6	74161109	DDX43;DDX43	N_Shore	0.781092	0.855103	0.0733334	2.40293e-35	0.77953	0.85057	0.0710101	4.46038e-32
cg02359712	4	110443408	COL25A1;COL25A1	Island	0.063866	0.0383426	-0.0229916	2.45988e-35	0.0675949	0.03907	-0.027861	8.78641e-44
cg07942040	16	60628694	CDH8	S_Shore	0.575956	0.64099	0.0682952	2.71313e-35	0.575954	0.639208	0.0650924	1.61423e-33
cg07092985	19	19229775	HAPLN4	Island	0.789457	0.851631	0.0615261	3.18072e-35	0.802337	0.858753	0.0575057	8.51851e-33
cg17168172	19	42731309	NA	N_Shore	0.622921	0.709103	0.0853424	3.26362e-35	0.630222	0.710927	0.079153	4.79806e-30
cg05946623	6	106880642	ATG5	S_Shore	0.74623	0.796882	0.0493086	3.43587e-35	0.743908	0.790126	0.0452857	9.12296e-31
cg15011409	17	24965902	ANKRD13B;CORO6	N_Shore	0.601889	0.654574	0.0500366	3.55832e-35	0.599841	0.649788	0.04647	1.1316e-29
cg14592072	5	23543374	PRDM9	NA	0.525213	0.631709	0.102661	3.67336e-35	0.528189	0.628003	0.0975919	2.16286e-31
cg24213669	2	74611588	HTRA2;HTRA2;AUP1	S_Shore	0.18276	0.146458	-0.0362562	3.75183e-35	0.184933	0.152137	-0.0331475	1.052e-29
cg23864949	6	27323355	PRSS16	N_Shelf	0.753092	0.789863	0.0344892	4.04519e-35	0.766525	0.799807	0.0299065	1.22106e-26
cg24010336	4	42098005	SHISA3	S_Shelf	0.658738	0.749413	0.0822066	4.47148e-35	0.664642	0.749781	0.078988	4.56737e-34
cg17137424	17	43284962	SP6	S_Shore	0.211227	0.286598	0.0756688	5.30021e-35	0.206561	0.277567	0.0691633	1.49237e-31
cg18087256	19	54626554	SLC17A7	Island	0.770886	0.822267	0.0496142	6.26313e-35	0.77846	0.823545	0.0433253	3.19311e-28
cg02687418	2	24251291	C2orf84	Island	0.620551	0.691648	0.0729969	6.29522e-35	0.639773	0.701654	0.0633074	1.26011e-27
cg18087477	2	242146268	BOK	N_Shore	0.861386	0.892455	0.031478	6.5229e-35	0.860983	0.889922	0.0293407	6.18464e-28
cg06595595	11	118739408	USP2;USP2	N_Shore	0.573595	0.622162	0.0470053	6.97614e-35	0.57754	0.620477	0.0413141	5.41465e-26
cg09796583	19	45753864	SPTBN4;SPTBN4	S_Shore	0.931946	0.954603	0.0203617	7.08739e-35	0.939714	0.958541	0.0167869	8.76044e-28
cg21120539	6	32837574	HLA-DQB2	Island	0.788424	0.851463	0.0612232	7.37841e-35	0.797085	0.858245	0.059489	8.34799e-34
cg18232816	1	155086017	NTRK1;INSRR	S_Shore	0.909581	0.934011	0.0228454	7.54035e-35	0.912286	0.934844	0.0212562	3.89795e-32
cg01005506	11	85071543	NA	NA	0.289599	0.374706	0.0847467	7.5854e-35	0.280406	0.366678	0.0850589	2.6167e-34
cg01225317	9	139164725	GRIN1;GRIN1;GRIN1	S_Shore	0.234341	0.183527	-0.0505234	1.01813e-34	0.232493	0.186969	-0.0457223	6.51412e-31
cg21587238	6	71050049	COL9A1;COL9A1	S_Shore	0.557186	0.619207	0.064039	1.04839e-34	0.58337	0.644098	0.063471	1.31992e-35
cg07004999	6	28692267	NA	Island	0.0962732	0.13614	0.040222	1.10937e-34	0.104709	0.1417	0.0378865	3.51772e-30
cg02050426	11	46275103	CREB3L1	S_Shore	0.327706	0.376952	0.0455244	1.28727e-34	0.306822	0.359884	0.0479101	1.06042e-37
cg16894439	2	132823289	NA	N_Shelf	0.131183	0.173952	0.0472218	1.30565e-34	0.139537	0.180575	0.0467091	6.50995e-34
cg24158363	1	2456960	NA	Island	0.808349	0.776117	-0.0388382	1.31234e-34	0.802241	0.775254	-0.0324669	9.6985e-26
cg26977936	18	11741352	GNAL;GNAL;GNAL	Island	0.45669	0.506182	0.0481247	1.35116e-34	0.457357	0.506444	0.0466355	2.79544e-33
cg15922705	8	132120410	ADCY8	N_Shore	0.529772	0.597212	0.0658469	1.35242e-34	0.5289	0.590115	0.0595764	1.85893e-28
cg20017761	6	28692036	NA	Island	0.154689	0.193274	0.0393149	1.39624e-34	0.167863	0.203649	0.0366156	1.97611e-29
cg02344735	11	546889	C11orf35	S_Shore	0.887337	0.919444	0.0300254	1.81167e-34	0.897154	0.92495	0.026455	6.9551e-27
cg03775416	6	71047877	COL9A1;COL9A1	N_Shore	0.941777	0.964815	0.0233546	1.8266e-34	0.942956	0.964926	0.0219847	7.19416e-33
cg15537254	20	22976977	THBD	Island	0.310509	0.354756	0.0427502	1.92398e-34	0.31044	0.355376	0.043419	7.1026e-35
cg20769926	15	72806256	CYP1A1	Island	0.292044	0.357489	0.0633385	1.96672e-34	0.27578	0.347825	0.0657018	6.80566e-39
cg01076129	19	55661363	MYBPC2	NA	0.692268	0.735533	0.0402035	1.99036e-34	0.696667	0.738289	0.0380662	3.1757e-30
cg00442109	15	39575660	ITPKA	Island	0.874263	0.898248	0.0227123	2.02281e-34	0.887874	0.90691	0.0189564	6.0239e-28
cg06044899	19	63570868	ZNF837;ZNF837	Island	0.832929	0.890677	0.056594	2.1337e-34	0.852181	0.902124	0.0469723	2.75793e-29
cg00346985	6	33864060	LEMD2;LEMD2	Island	0.00781193	0.0107142	0.00294476	2.14447e-34	0.00800787	0.0103843	0.00247109	3.30889e-29
cg08739828	7	822158	UNC84A;UNC84A	Island	0.00663007	0.00438982	-0.00231128	2.32589e-34	0.00712748	0.00445888	-0.00261922	1.83805e-42
cg23110482	5	132111590	CCNI2	Island	0.467822	0.507132	0.0383454	2.54223e-34	0.508717	0.544914	0.0338703	1.51281e-26
cg14686645	2	48698420	GTF2A1L;STON1-GTF2A1L;GTF2A1L	Island	0.911959	0.951342	0.0376407	3.1679e-34	0.915504	0.951231	0.0336751	4.5383e-28
cg11410682	20	29537207	NCRNA00028	S_Shore	0.091813	0.169875	0.0752915	3.79267e-34	0.0943574	0.170526	0.0736657	4.0316e-32
cg15967709	15	67009646	MIR548H4;SPESP1;NOX5	Island	0.478249	0.541673	0.0620259	3.816e-34	0.481758	0.541457	0.0598079	3.42267e-31
cg12327405	6	32837420	HLA-DQB2	Island	0.745817	0.805639	0.0569578	4.99625e-34	0.752476	0.808257	0.0541343	1.25131e-30
cg23612557	3	140208025	PRR23A	Island	0.887031	0.924702	0.0367425	5.79352e-34	0.893073	0.927144	0.0327854	7.5477e-28
cg05445244	16	2956379	KREMEN2;KREMEN2	N_Shore	0.794744	0.863352	0.0640016	5.80966e-34	0.805916	0.867491	0.0584177	2.23278e-22
cg03059991	19	54626216	SLC17A7	Island	0.969026	0.978311	0.00908372	6.59042e-34	0.97064	0.978824	0.00811496	1.07323e-34
cg02806645	1	32514041	LCK;LCK	Island	0.756759	0.830197	0.0649441	7.47633e-34	0.743791	0.82088	0.0696546	4.03177e-35
cg18023674	6	27314643	NA	NA	0.153139	0.208892	0.0578789	7.63278e-34	0.155447	0.222241	0.067323	1.96724e-36
cg04704219	22	36531794	H1F0	N_Shore	0.0781173	0.130551	0.0540185	8.73873e-34	0.0743003	0.125091	0.0515265	8.70239e-34
cg25619440	22	40347984	PPPDE2;XRCC6	S_Shore	0.0194336	0.0284593	0.0097428	8.91959e-34	0.0200804	0.0297754	0.0105649	1.33391e-33
cg25502144	5	159331248	ADRA1B	N_Shore	0.863963	0.886331	0.022086	9.40103e-34	0.866708	0.885723	0.0182696	2.46323e-21
cg25309888	11	65342746	NA	S_Shore	0.611946	0.67169	0.0582985	9.71652e-34	0.597103	0.656984	0.0586004	3.77896e-35
cg17188169	8	71143157	PRDM14	N_Shore	0.858696	0.88255	0.0243414	9.90619e-34	0.861489	0.88648	0.0259987	5.54419e-35
cg12614090	5	176492164	NSD1;NSD1	Island	0.213026	0.313453	0.095962	9.99656e-34	0.273023	0.360481	0.0848786	3.8352e-27
cg24717799	13	19634156	GJA3	Island	0.566745	0.621021	0.0541284	1.05307e-33	0.600389	0.654926	0.0567172	2.73325e-41
cg21811204	12	36835049	NA	NA	0.910783	0.931659	0.0187437	1.07431e-33	0.914859	0.932821	0.0188397	1.05695e-35
cg10650018	8	17314718	MTMR7	N_Shore	0.780963	0.816832	0.0355759	1.08004e-33	0.788743	0.82064	0.0308582	7.23225e-25
cg03772909	17	56909528	TBX4	NA	0.715426	0.767613	0.0514982	1.13161e-33	0.725351	0.76792	0.0414579	6.02495e-23
cg11507052	16	3182640	NA	Island	0.695046	0.588778	-0.104702	1.22509e-33	0.704818	0.594872	-0.109211	1.00669e-37
cg23008871	20	29537198	NCRNA00028	S_Shore	0.144986	0.243969	0.0951755	1.23049e-33	0.145238	0.242502	0.0936556	5.19137e-34
cg20310608	15	87788796	NA	NA	0.493704	0.534095	0.0365218	1.28443e-33	0.503086	0.542298	0.0354135	8.83827e-29
cg02246609	5	23543413	PRDM9	NA	0.699107	0.793531	0.0929064	1.29137e-33	0.700663	0.789242	0.087392	1.03055e-29
cg07021181	1	45225192	EIF2B3;EIF2B3	S_Shore	0.189485	0.246535	0.0555167	1.51924e-33	0.184154	0.238423	0.0530951	1.3221e-29
cg20422417	20	55397866	NA	Island	0.0242541	0.031535	0.00744385	1.52052e-33	0.0248171	0.0318985	0.00704831	9.21603e-24
cg16143502	1	229365975	TRIM67	Island	0.283752	0.332999	0.0523178	1.64138e-33	0.284508	0.336801	0.0526854	2.4501e-33
cg23200371	6	116706836	DSE;TSPYL1	N_Shore	0.471659	0.399202	-0.078499	2.02097e-33	0.431802	0.37287	-0.0651273	7.34473e-24
cg06809298	6	32837443	HLA-DQB2	Island	0.730203	0.819458	0.086643	2.15524e-33	0.727661	0.822461	0.0915915	1.16843e-36
cg00531453	15	90740010	ST8SIA2	S_Shore	0.430906	0.495251	0.06439	2.3628e-33	0.432647	0.491915	0.058496	3.54838e-28
cg11559198	5	23543351	PRDM9	NA	0.650345	0.760835	0.110659	2.42774e-33	0.651337	0.752697	0.0996165	3.98906e-27
cg20020844	8	37724710	LOC728024;ERLIN2	NA	0.42823	0.4801	0.051497	2.53458e-33	0.42707	0.47601	0.0478953	1.32005e-27
cg07017437	12	4890954	KCNA1	Island	0.178328	0.250089	0.0722119	2.55317e-33	0.187545	0.254497	0.0666224	1.08381e-29
cg05061471	20	472344	CSNK2A1;CSNK2A1;CSNK2A1;CSNK2A1;CSNK2A1;CSNK2A1	Island	0.0296589	0.0411894	0.0123019	2.6713e-33	0.0329259	0.042789	0.0105638	1.44362e-22
cg00543443	10	64243190	EGR2;EGR2;EGR2;EGR2	Island	0.955925	0.969807	0.0136815	2.73785e-33	0.957402	0.969436	0.0114904	2.3213e-27
cg25472530	19	7493541	MCOLN1;MCOLN1	Island	0.0197224	0.0283819	0.00905215	2.96277e-33	0.0186047	0.0272219	0.00898051	1.57263e-40
cg11599207	2	118333046	NA	Island	0.593738	0.718399	0.123056	2.99818e-33	0.594572	0.716556	0.121886	2.10118e-33
cg10882226	12	33484444	SYT10	S_Shore	0.380575	0.428682	0.0458338	3.60384e-33	0.390513	0.433459	0.0414292	1.95208e-27
cg20600845	2	27382829	TRIM54;TRIM54	Island	0.167421	0.209784	0.043637	3.62398e-33	0.181555	0.226835	0.0466735	5.67263e-35
cg15496335	8	100053710	NA	N_Shore	0.255841	0.313793	0.0583104	3.64491e-33	0.260421	0.31828	0.0584499	2.192e-33
cg02207554	9	137118584	OLFM1;OLFM1	N_Shore	0.447281	0.376659	-0.0712247	3.70951e-33	0.433186	0.366823	-0.0671669	1.13037e-29
cg05221720	6	117193931	FAM162B	S_Shore	0.717727	0.756815	0.0387398	4.09168e-33	0.717084	0.752584	0.0349301	1.09472e-25
cg17286244	1	2421613	PLCH2	N_Shore	0.354254	0.407763	0.0557022	4.09574e-33	0.373256	0.419266	0.0498747	4.84149e-28
cg13161901	2	25280612	NA	Island	0.564268	0.643923	0.0807779	4.21144e-33	0.570728	0.646563	0.0769147	1.11221e-31
cg13125506	1	153531286	PKLR;PKLR	Island	0.658489	0.708173	0.0495061	4.3711e-33	0.675051	0.716691	0.0419356	3.97877e-25
cg24960291	6	49789293	CRISP2;CRISP2;CRISP2;CRISP2;CRISP2	NA	0.583183	0.645867	0.0601454	4.42868e-33	0.565569	0.627206	0.0587843	1.33403e-32
cg26118142	10	119293215	EMX2OS;EMX2;EMX2	Island	0.0164474	0.0232673	0.00687575	4.92141e-33	0.016964	0.0220694	0.00512174	2.16456e-26
cg01926813	1	2335270	PEX10;PEX10	N_Shore	0.481953	0.528874	0.042876	5.35642e-33	0.453999	0.501087	0.0426729	3.64595e-38
cg14825413	5	38291904	NA	N_Shore	0.795798	0.839166	0.0428787	5.71451e-33	0.824529	0.8575	0.0332529	8.74942e-25
cg25738529	20	29536870	NCRNA00028	S_Shore	0.752118	0.803496	0.047489	7.05377e-33	0.739978	0.795346	0.0507662	1.44997e-39
cg25327233	16	1763292	MRPS34;EME2	Island	0.0674462	0.0877305	0.0223925	7.70027e-33	0.0695165	0.0881018	0.0185697	9.60839e-24
cg21139325	6	166339002	NA	N_Shelf	0.256274	0.313143	0.0560528	8.00923e-33	0.25018	0.305611	0.0548136	1.17152e-32
cg06293108	4	155633239	DCHS2;DCHS2	S_Shore	0.374022	0.43191	0.0592357	8.0245e-33	0.398954	0.446111	0.0511873	1.50833e-24
cg17055821	3	74746900	NA	S_Shore	0.704202	0.746018	0.0384027	9.25411e-33	0.703484	0.743193	0.0363007	2.88515e-28
cg14090916	17	3236113	NA	Island	0.419256	0.463325	0.0438836	1.02612e-32	0.41794	0.462216	0.043744	3.90508e-31
cg02470045	19	40088946	NA	S_Shore	0.816502	0.851171	0.0315474	1.04547e-32	0.817108	0.849339	0.0304092	1.76542e-30
cg26456563	4	164471713	NPY1R	N_Shore	0.811363	0.852574	0.0377814	1.20991e-32	0.810394	0.848687	0.0349297	2.45694e-28
cg09933329	17	676920	NXN	NA	0.901842	0.887592	-0.0173835	1.21519e-32	0.902023	0.883738	-0.0192472	1.54733e-35
cg14951955	4	12943743	HSP90AB2P	NA	0.94404	0.92763	-0.0171737	1.2166e-32	0.940963	0.924125	-0.0174485	1.76155e-27
cg26785823	7	123461162	TMEM229A	S_Shore	0.548614	0.595679	0.0465608	1.22503e-32	0.553738	0.601188	0.0468785	1.2807e-31
cg04595372	11	85071413	NA	NA	0.204676	0.293372	0.0892255	1.22865e-32	0.200563	0.289976	0.0908646	2.57433e-33
cg13896204	12	121946844	VPS37B	Island	0.115702	0.0760975	-0.0384481	1.33645e-32	0.114933	0.0807625	-0.0321004	5.82151e-23
cg02343736	17	43304877	NA	Island	0.264993	0.327546	0.0607572	1.47089e-32	0.251535	0.316644	0.0611844	1.81221e-34
cg22167400	6	28692443	NA	S_Shore	0.460144	0.533787	0.0708661	1.48943e-32	0.459203	0.529178	0.0689534	1.69959e-29
cg22122321	19	60838740	NA	NA	0.285309	0.239006	-0.0492132	1.89182e-32	0.274243	0.230474	-0.0470987	8.58797e-31
cg18192325	1	75366849	LHX8;LHX8	N_Shore	0.272947	0.315986	0.0459273	1.92254e-32	0.284894	0.331243	0.0484587	1.55067e-36
cg27332337	12	56424587	TSPAN31	NA	0.210042	0.163209	-0.0454307	1.9478e-32	0.196366	0.155013	-0.0405189	3.50473e-28
cg14125707	6	28709250	NA	N_Shore	0.880946	0.915215	0.0354829	2.03553e-32	0.884534	0.918654	0.0345191	1.55672e-31
cg08056716	2	70971800	NA	S_Shore	0.92913	0.946633	0.0169412	2.15925e-32	0.931612	0.947086	0.0148416	1.94988e-25
cg14207833	16	33845988	NA	Island	0.770175	0.804908	0.0343718	2.37588e-32	0.773035	0.805213	0.0330679	6.47158e-35
cg07348481	7	44152708	GCK;GCK;GCK	Island	0.440237	0.501236	0.0582591	2.74896e-32	0.437709	0.499747	0.0593949	8.97742e-31
cg12440062	3	134673960	BFSP2	NA	0.709212	0.767027	0.0544578	2.86173e-32	0.70855	0.760549	0.0497404	6.77528e-26
cg22171758	19	19511766	CILP2	Island	0.922482	0.942675	0.0204646	2.86792e-32	0.924407	0.944497	0.0200933	1.24011e-33
cg06729842	1	39922865	HPCAL4	S_Shore	0.802456	0.82805	0.0260884	2.96907e-32	0.812929	0.837154	0.0230252	6.35266e-15
cg13159946	5	180555052	TRIM7;TRIM7;TRIM7;TRIM7;TRIM7	Island	0.931408	0.960467	0.029429	3.59838e-32	0.949738	0.971581	0.0213888	4.44108e-26
cg15078122	6	27755983	NA	Island	0.0891528	0.0622176	-0.0260374	3.61511e-32	0.0927021	0.0647036	-0.0261174	2.30951e-29
cg17860381	3	134673987	BFSP2	NA	0.644879	0.712092	0.0666425	3.77476e-32	0.647337	0.706371	0.0592634	2.51893e-25
cg01400884	15	72806140	CYP1A1	Island	0.146425	0.179223	0.0331112	3.82528e-32	0.148625	0.18238	0.033631	1.48767e-34
cg09961397	4	91979252	TMSL3;TMSL3;FAM190A	Island	0.678829	0.655225	-0.0252119	4.493e-32	0.677989	0.651171	-0.0277379	1.44185e-32
cg11111740	10	50647294	NA	S_Shore	0.577612	0.618475	0.0410164	4.85168e-32	0.572109	0.615048	0.0418619	2.34082e-31
cg11007120	6	32837336	HLA-DQB2	Island	0.708105	0.773399	0.0633523	5.96687e-32	0.710455	0.772217	0.0604431	5.43938e-29
cg24933709	16	55230172	MT1A	S_Shore	0.838402	0.873297	0.0343791	6.23817e-32	0.851984	0.884131	0.0325537	4.26025e-35
cg16731266	17	27693589	C17orf75	S_Shore	0.105088	0.134469	0.0264935	6.24194e-32	0.102359	0.128638	0.0242373	6.4982e-31
cg25757140	20	9446109	C20orf103	S_Shore	0.742363	0.797085	0.0594411	6.37356e-32	0.75686	0.802399	0.0486699	1.44062e-23
cg06682875	12	33482772	SYT10	N_Shore	0.132123	0.166493	0.0342939	7.37872e-32	0.130457	0.167172	0.0363475	3.27228e-33
cg10067510	8	100053856	NA	Island	0.33093	0.399226	0.0699235	7.39083e-32	0.349258	0.409409	0.0620367	2.77745e-27
cg23149300	19	63765181	MZF1;MZF1;LOC100131691	N_Shore	0.662495	0.72333	0.0558672	7.47868e-32	0.642392	0.707309	0.0588525	1.27587e-35
cg25877436	10	23532804	NA	NA	0.0777884	0.11825	0.0418947	7.92433e-32	0.0811043	0.121517	0.0406773	1.41874e-32
cg19940077	6	28850368	NA	NA	0.305625	0.341449	0.0358485	8.45482e-32	0.315051	0.347599	0.0312914	4.34251e-24
cg05972386	4	117593924	NA	NA	0.860869	0.843314	-0.0198883	8.47202e-32	0.861391	0.838659	-0.0237221	2.81481e-40
cg26115216	5	23543207	PRDM9	NA	0.683187	0.745624	0.061991	8.53159e-32	0.685348	0.743813	0.057917	1.2355e-26
cg18121224	6	32837541	HLA-DQB2	Island	0.601972	0.697602	0.0933089	9.06639e-32	0.611671	0.703495	0.0895077	1.45375e-29
cg01667892	11	64496428	NA	S_Shore	0.744523	0.786819	0.0403548	1.01372e-31	0.75512	0.792816	0.0360275	2.02003e-27
cg24230340	6	31805702	DDAH2	Island	0.00473888	0.0068264	0.00207745	1.02227e-31	0.00503804	0.00698708	0.00192963	8.17527e-26
cg08832227	5	132186524	SHROOM1	Island	0.248535	0.296816	0.0458077	1.02326e-31	0.272846	0.322165	0.0480965	6.45162e-32
cg23936402	6	43305306	C6orf108;C6orf108	Island	0.00812468	0.012672	0.00459669	1.07159e-31	0.00937793	0.0131449	0.00402558	5.28773e-21
cg00014194	12	48224264	KCNH3	NA	0.694004	0.742465	0.0471334	1.09276e-31	0.712403	0.762019	0.0476736	4.94024e-35
cg12000131	7	148751620	NA	S_Shore	0.373929	0.426919	0.0520799	1.3033e-31	0.385493	0.437708	0.0501474	4.06032e-30
cg09065876	5	23543226	PRDM9	NA	0.722999	0.782729	0.0590364	1.31621e-31	0.72922	0.780853	0.0519671	4.02473e-24
cg01135546	11	85071341	NA	NA	0.14263	0.220949	0.0804653	1.33627e-31	0.149122	0.224063	0.0758578	1.71068e-28
cg22569496	16	33860029	NA	NA	0.45778	0.50444	0.0489372	1.34417e-31	0.461956	0.504238	0.0429181	1.28441e-27
cg25516803	1	226701429	NA	S_Shore	0.812256	0.84979	0.037522	1.41988e-31	0.838614	0.874262	0.0352148	6.5557e-33
cg16604218	2	73315036	CCT7;CCT7;CCT7;CCT7;CCT7;C2orf7;CCT7	Island	0.00474477	0.00230523	-0.00226154	1.4903e-31	0.00507792	0.00246611	-0.00237053	1.77795e-11
cg13882512	14	102761587	NA	NA	0.629256	0.670221	0.0407455	1.54859e-31	0.641374	0.677335	0.0364677	3.27991e-25
cg15255946	20	25076695	LOC284798;LOC284798;LOC284798	N_Shore	0.871096	0.895279	0.0246696	1.55427e-31	0.876377	0.896448	0.0201977	3.33289e-23
cg10582827	16	31133835	TRIM72	Island	0.12962	0.173826	0.0414178	1.71749e-31	0.138964	0.18029	0.0391988	2.21045e-29
cg02802029	5	23543215	PRDM9	NA	0.680672	0.740406	0.0575732	1.78565e-31	0.682669	0.735657	0.0511491	3.48076e-24
cg09470274	2	208979479	PTH2R	N_Shore	0.379923	0.419465	0.0409765	1.8409e-31	0.389719	0.425537	0.0379159	1.34513e-28
cg15242570	10	99884903	C10orf28	Island	0.038189	0.048162	0.0110782	1.93783e-31	0.038235	0.0484587	0.0115132	4.57052e-31
cg11218091	9	100232613	GABBR2	NA	0.707354	0.679937	-0.0312944	1.96631e-31	0.703997	0.676869	-0.029775	1.90278e-28
cg12780322	12	46685562	COL2A1;COL2A1	Island	0.674012	0.719269	0.0457542	2.02102e-31	0.696967	0.734833	0.0402512	4.77069e-24
cg13947929	2	86521962	KDM3A;KDM3A;KDM3A	Island	0.130901	0.156354	0.0272513	2.18152e-31	0.133733	0.156213	0.0240545	1.67547e-24
cg01754713	3	140208115	PRR23A	Island	0.475118	0.52158	0.0471923	2.31197e-31	0.478394	0.520478	0.042224	1.62076e-24
cg01401534	11	116166253	APOA5;APOA5	Island	0.866403	0.885207	0.0175631	2.36859e-31	0.871635	0.885823	0.0128983	6.50554e-17
cg24364827	12	52430647	NA	N_Shore	0.638797	0.679053	0.0360588	2.38634e-31	0.628274	0.672593	0.0401782	1.58128e-37
cg04274288	10	64248945	EGR2	S_Shore	0.0515385	0.0703098	0.0187751	2.53038e-31	0.0542026	0.0730138	0.018491	2.47028e-31
cg22799420	10	12125647	UPF2;UPF2	S_Shore	0.682664	0.740264	0.0582828	2.59888e-31	0.686419	0.747078	0.0597104	6.5662e-34
cg19781472	13	52317618	PCDH8;PCDH8	N_Shore	0.114036	0.167957	0.0533159	2.92783e-31	0.117295	0.176401	0.0590061	3.95541e-36
cg00305229	20	29537182	NCRNA00028	S_Shore	0.184713	0.271185	0.0818731	3.38881e-31	0.186837	0.2714	0.0803716	2.80754e-30
cg03342928	1	199108768	GPR25	N_Shore	0.858249	0.882945	0.0239074	3.41589e-31	0.864448	0.886505	0.0215264	2.99247e-27
cg14652773	16	29931116	DOC2A	S_Shore	0.110648	0.158525	0.0472035	3.53599e-31	0.143342	0.208338	0.0654506	2.85099e-40
cg01750170	12	36818725	NA	Island	0.292173	0.236226	-0.0548023	4.17405e-31	0.288365	0.23962	-0.0493789	6.31515e-26
cg16246169	12	99634412	NA	Island	0.196162	0.243967	0.0487724	4.75833e-31	0.203033	0.246811	0.0440676	1.13359e-27
cg27117491	5	132186902	SHROOM1	Island	0.131984	0.168504	0.0346349	4.92216e-31	0.143791	0.186752	0.0413759	3.11563e-38
cg02085507	6	32837448	HLA-DQB2	Island	0.691861	0.746641	0.0521119	5.2119e-31	0.69812	0.750425	0.0502157	5.48773e-31
cg02749105	1	56914662	PRKAA2	NA	0.936329	0.921916	-0.0152645	5.47109e-31	0.936888	0.9216	-0.0158157	5.32501e-35
cg10315903	12	52432400	NA	S_Shore	0.864463	0.889085	0.0233407	5.80677e-31	0.866858	0.890797	0.0230465	2.43633e-30
cg20120512	7	116854852	ASZ1;ASZ1	Island	0.91228	0.944545	0.0320542	5.82022e-31	0.916647	0.94478	0.0286645	6.5095e-29
cg19817652	7	50485933	FIGNL1;FIGNL1	Island	0.077117	0.125557	0.0474087	6.04577e-31	0.0815536	0.129995	0.0486402	6.22466e-34
cg25198113	7	116854860	ASZ1;ASZ1	Island	0.871759	0.916727	0.0417149	6.7203e-31	0.876714	0.91775	0.0384802	1.04753e-27
cg23890282	2	105219701	NA	Island	0.863336	0.905598	0.0421421	6.76573e-31	0.867807	0.907091	0.0395287	4.2885e-29
cg04058752	7	127562036	NA	N_Shore	0.1282	0.172693	0.0455131	7.29422e-31	0.129247	0.174252	0.0467787	2.05217e-33
cg24502192	1	90943601	NA	N_Shore	0.329135	0.400168	0.0738755	7.35084e-31	0.329037	0.400843	0.0717878	3.78853e-29
cg04567738	15	38515035	NA	N_Shore	0.42062	0.47648	0.0571468	7.53552e-31	0.463975	0.513506	0.0528367	2.99982e-28
cg19176553	1	145110960	PRKAB2	Island	0.0274238	0.0343082	0.00699373	7.62381e-31	0.0272813	0.0335266	0.00643848	2.87542e-28
cg11853788	6	28666001	NA	S_Shelf	0.247344	0.294827	0.0476151	7.71266e-31	0.272724	0.321065	0.0508573	6.74197e-33
cg09314434	19	57564913	ZNF880	Island	0.0172575	0.0207387	0.00319412	7.78137e-31	0.0178809	0.0205125	0.00262383	6.30957e-21
cg20265528	10	92606739	HTR7;HTR7;HTR7	N_Shore	0.41165	0.466077	0.054088	7.9836e-31	0.413188	0.468477	0.0540027	6.46887e-32
cg14997592	15	54813348	ZNF280D;ZNF280D;ZNF280D	Island	0.73817	0.775359	0.0365526	8.06592e-31	0.73858	0.772372	0.0323229	3.38635e-22
cg16620608	7	100610889	C7orf52	S_Shore	0.415102	0.46089	0.0455434	8.14088e-31	0.407754	0.455671	0.0452546	7.31528e-29
cg09634707	18	32022142	MOCOS	Island	0.630937	0.687429	0.0530179	8.50226e-31	0.619489	0.68009	0.0569721	1.58001e-32
cg10993470	9	67788930	NA	Island	0.659903	0.765681	0.0996043	9.01011e-31	0.657889	0.75724	0.0995715	3.81969e-31
cg11829608	14	102463723	AMN	N_Shore	0.473321	0.530846	0.0541463	1.12877e-30	0.445366	0.506807	0.057073	1.61221e-34
cg17868694	6	71721280	B3GAT2	N_Shore	0.715228	0.77255	0.0586128	1.27195e-30	0.718997	0.778288	0.059846	7.74584e-33
cg03288922	19	63570834	ZNF837;ZNF837	Island	0.769043	0.82952	0.0582267	1.3248e-30	0.781106	0.835176	0.0488592	6.77211e-25
cg24718465	7	154975901	NA	N_Shore	0.256952	0.31329	0.0519946	1.46512e-30	0.246946	0.304193	0.0533224	4.50139e-33
cg03926206	7	50486067	FIGNL1;FIGNL1	Island	0.150814	0.202011	0.0515775	1.48673e-30	0.15763	0.210723	0.0536249	3.99795e-34
cg14441480	2	48698412	GTF2A1L;STON1-GTF2A1L;GTF2A1L	Island	0.887796	0.929734	0.0410063	1.50482e-30	0.894902	0.931673	0.0357516	1.25753e-27
cg16617301	17	76989110	BAHCC1	Island	0.294747	0.227701	-0.0716914	1.51641e-30	0.272678	0.221359	-0.0559774	1.98541e-23
cg16681268	1	2413863	PLCH2	NA	0.891049	0.864347	-0.0274451	1.64209e-30	0.88967	0.861468	-0.0281449	3.7215e-32
cg20822426	2	118334621	NA	Island	0.803338	0.855935	0.0512502	1.64462e-30	0.807671	0.85628	0.0476296	4.4765e-27
cg10536151	1	205291172	YOD1	N_Shore	0.190047	0.120206	-0.0704173	1.76254e-30	0.182148	0.115093	-0.067268	5.00988e-29
cg09373148	1	226700888	NA	S_Shore	0.279301	0.321944	0.0429016	1.97807e-30	0.324003	0.375844	0.0523097	1.05329e-43
cg22158923	18	5882245	TMEM200C	S_Shore	0.588215	0.65226	0.0643979	2.13908e-30	0.599015	0.660626	0.0616784	1.94871e-27
cg00610991	19	60694258	SSC5D	Island	0.94472	0.966456	0.0211234	2.22299e-30	0.94842	0.967433	0.0186138	2.59542e-29
cg10334916	10	8118363	NA	Island	0.032197	0.0436399	0.0116972	2.74922e-30	0.0408513	0.0489171	0.00884243	3.30126e-15
cg07775813	8	9803582	NA	S_Shore	0.609007	0.660236	0.0496957	2.81201e-30	0.621063	0.668773	0.0455333	4.95198e-25
cg05661838	3	13949801	NA	Island	0.406242	0.455303	0.0497114	2.93956e-30	0.408493	0.454257	0.0459722	5.03893e-24
cg17178468	7	30602363	GARS	S_Shore	0.403437	0.331518	-0.0744478	3.59813e-30	0.361877	0.295816	-0.0703386	1.09828e-26
cg14074251	16	2954321	KREMEN2;KREMEN2;KREMEN2;KREMEN2	Island	0.00741086	0.0103267	0.00286299	3.74941e-30	0.00742069	0.0100819	0.00274204	2.84471e-32
cg26645709	6	32837478	HLA-DQB2	Island	0.518936	0.593781	0.070776	3.77899e-30	0.522628	0.596037	0.0711567	5.69373e-29
cg11704490	19	51843609	DACT3	Island	0.50824	0.547875	0.0391298	4.10173e-30	0.522663	0.561415	0.0390661	2.96109e-29
cg09514174	12	9214913	PZP	NA	0.928151	0.904002	-0.0227449	4.1377e-30	0.925852	0.900999	-0.0230324	1.19586e-25
cg25106913	19	1741921	ATP8B3	S_Shore	0.760843	0.697855	-0.0641373	4.29681e-30	0.757687	0.689263	-0.0701907	2.69837e-34
cg02282631	3	147362376	PLOD2;PLOD2	S_Shore	0.520873	0.60299	0.0827365	5.27659e-30	0.503959	0.589063	0.0842803	1.81155e-29
cg21302622	13	94416903	NA	N_Shore	0.570376	0.621352	0.05007	5.34711e-30	0.564738	0.620119	0.0543544	7.52672e-32
cg19251564	2	48698267	GTF2A1L;STON1-GTF2A1L;GTF2A1L	Island	0.911729	0.937697	0.0248678	5.50897e-30	0.91328	0.937914	0.0237573	8.17207e-30
cg26162813	8	55696492	RP1	Island	0.963201	0.975034	0.0122458	5.9911e-30	0.963407	0.974665	0.0118023	4.77524e-29
cg13348458	12	13046132	HTR7P	Island	0.476651	0.517297	0.0402752	6.08371e-30	0.482284	0.522054	0.0388462	6.78124e-29
cg24309739	6	29904593	HLA-G	S_Shore	0.855059	0.885436	0.031701	7.06906e-30	0.859648	0.888499	0.0301732	1.98247e-32
cg20544552	1	32514130	LCK;LCK	Island	0.911563	0.933322	0.0191822	7.08775e-30	0.907891	0.928358	0.018244	1.91285e-25
cg06200514	6	29080870	ZNF311;ZNF311	NA	0.684548	0.731568	0.0462904	7.27007e-30	0.683181	0.729452	0.0459168	1.44297e-27
cg03551401	10	71889719	NA	S_Shore	0.471058	0.541153	0.0687101	7.84786e-30	0.487798	0.555911	0.0662331	4.71348e-29
cg14132888	17	43304827	NA	Island	0.127665	0.177527	0.0480523	8.02694e-30	0.120908	0.170576	0.0472372	1.22097e-29
cg08890345	20	41569208	NA	Island	0.480121	0.518909	0.0379901	8.08049e-30	0.499021	0.531282	0.0313132	6.89667e-21
cg14523238	8	144429941	GLI4	Island	0.235657	0.139397	-0.0967172	8.52886e-30	0.231065	0.135363	-0.0975491	4.26602e-31
cg23771929	3	140222606	PRR23B	Island	0.741204	0.801919	0.0610076	8.93772e-30	0.746657	0.806569	0.0597144	9.7899e-30
cg08767627	10	50646354	NA	Island	0.357352	0.397244	0.0393753	9.14576e-30	0.356663	0.396043	0.0370183	1.05293e-26
cg14367344	12	48224285	KCNH3	NA	0.376189	0.412699	0.0336803	9.6906e-30	0.397406	0.431882	0.0333455	4.43534e-31
cg06816668	2	161993140	NA	S_Shore	0.726463	0.790413	0.0667358	1.20977e-29	0.713937	0.782464	0.0705826	9.44712e-29
cg20893579	18	74833725	NA	N_Shore	0.44495	0.480453	0.0343596	1.31191e-29	0.451491	0.484385	0.0339378	2.7695e-30
cg27365324	6	4024341	C6orf201;C6orf146;C6orf146	Island	0.384179	0.437422	0.0530899	1.37618e-29	0.388343	0.439356	0.051234	2.26714e-29
cg11065518	6	27344772	NA	NA	0.701667	0.760004	0.060397	1.48505e-29	0.702923	0.76006	0.0583075	1.87185e-25
cg14546619	5	42989347	NA	S_Shore	0.311474	0.411305	0.0931218	1.50127e-29	0.313593	0.412516	0.0950306	4.48151e-33
cg23409374	14	101098747	DIO3;DIO3	Island	0.504451	0.558032	0.0534778	1.5013e-29	0.504699	0.556029	0.052248	2.40005e-29
cg11562153	3	140207894	PRR23A	Island	0.743663	0.806593	0.0636055	1.66008e-29	0.752744	0.816594	0.064098	4.21012e-31
cg01202519	9	129537180	TOR2A;TOR2A;TOR2A;TOR2A	Island	0.0140386	0.0199454	0.00629781	1.80178e-29	0.0148665	0.0201783	0.00559032	3.97356e-17
cg15357934	17	43304742	NA	Island	0.129746	0.185918	0.0531913	1.818e-29	0.121153	0.176238	0.0531316	7.68158e-32
cg08289525	17	39807952	ITGA2B	NA	0.466682	0.543447	0.0759074	1.98453e-29	0.477983	0.557426	0.0779937	2.16987e-32
cg09973514	2	48698475	GTF2A1L;STON1-GTF2A1L;GTF2A1L;GTF2A1L;GTF2A1L	Island	0.812828	0.872971	0.0600894	2.03485e-29	0.814366	0.874594	0.0600326	6.14484e-30
cg09089451	1	45225167	EIF2B3;EIF2B3	S_Shore	0.269124	0.319106	0.0491084	2.41236e-29	0.280431	0.333625	0.0527769	6.01833e-34
cg09971754	2	220083849	NA	N_Shelf	0.175453	0.250156	0.0740859	2.44949e-29	0.181805	0.26647	0.0836727	1.40012e-34
cg03481039	6	28692060	NA	Island	0.151667	0.189201	0.0379483	2.52197e-29	0.160152	0.197563	0.0389259	2.38191e-32
cg02470697	6	71049828	COL9A1;COL9A1	S_Shore	0.270785	0.31548	0.045477	2.58163e-29	0.289463	0.33036	0.043337	3.59241e-26
cg00153101	2	25280854	NA	Island	0.472357	0.529912	0.0548998	2.61899e-29	0.474104	0.527696	0.0511045	2.10341e-26
cg15899410	7	55380176	NA	Island	0.504659	0.585988	0.0802046	2.68025e-29	0.514136	0.592226	0.0784181	4.20155e-27
cg04625615	6	28854296	NA	NA	0.190851	0.248812	0.0605272	2.90393e-29	0.183672	0.240518	0.0555209	2.39056e-24
cg19656950	7	100628253	MOGAT3	N_Shelf	0.706598	0.744072	0.0355743	3.06684e-29	0.711435	0.748261	0.0364643	5.11332e-29
cg03558769	6	49789192	CRISP2;CRISP2;CRISP2;CRISP2;CRISP2;CRISP2;CRISP2;CRISP2;CRISP2;CRISP2	NA	0.667509	0.725105	0.0534526	3.16212e-29	0.647753	0.706522	0.054436	1.16848e-30
cg22079902	15	67010422	MIR548H4;NOX5;SPESP1	Island	0.925659	0.954261	0.0286354	3.34322e-29	0.922468	0.951685	0.0293772	7.80887e-29
cg07160746	9	130211117	NA	NA	0.446405	0.480894	0.0363999	3.72028e-29	0.45572	0.489168	0.0356835	1.41462e-29
cg23378165	6	32837476	HLA-DQB2	Island	0.526773	0.609688	0.0813769	4.34509e-29	0.536267	0.614265	0.0777425	8.54052e-26
cg24872425	6	27344845	NA	NA	0.715463	0.767541	0.0516876	4.34761e-29	0.723587	0.769554	0.0458693	5.65427e-22
cg03124514	4	183297937	MGC45800	N_Shore	0.500583	0.62519	0.133783	4.4976e-29	0.52697	0.644815	0.125176	2.00092e-27
cg15416643	12	70519533	TBC1D15;TBC1D15;TBC1D15;TBC1D15	N_Shore	0.049794	0.0657541	0.016436	4.56088e-29	0.0547818	0.0706606	0.0183634	5.54698e-27
cg00930606	5	126395269	44623	S_Shore	0.76584	0.797408	0.030779	4.60308e-29	0.769207	0.796434	0.0253256	3.69469e-19
cg03727500	16	55223356	MT1M	N_Shore	0.681447	0.727325	0.0459062	5.17627e-29	0.694589	0.742611	0.0491529	4.10403e-35
cg15407819	12	4891348	KCNA1	Island	0.879682	0.912998	0.0335131	5.22261e-29	0.884688	0.911898	0.0273632	1.70756e-21
cg01247836	12	100127305	SLC5A8	N_Shore	0.540607	0.58221	0.0401316	5.41775e-29	0.550633	0.583616	0.0318777	1.54948e-18
cg16865291	4	108968881	SGMS2	S_Shelf	0.49831	0.38174	-0.127721	5.5882e-29	0.407526	0.308876	-0.107601	2.10129e-21
cg14382976	16	55230223	MT1A	S_Shore	0.891033	0.910692	0.0197627	5.93468e-29	0.897632	0.91109	0.0131551	1.3535e-14
cg25360180	9	128473790	LMX1B	Island	0.676979	0.725777	0.0493894	6.43164e-29	0.691881	0.735649	0.0445329	3.65392e-22
cg00493304	11	58587186	NA	Island	0.555327	0.636351	0.0796149	6.44371e-29	0.559685	0.638418	0.0768684	8.33144e-27
cg01343041	14	33338671	NPAS3;NPAS3;NPAS3;NPAS3	N_Shore	0.812956	0.869035	0.0520767	6.70847e-29	0.824239	0.872786	0.0474194	1.66239e-25
cg00971810	12	56305914	B4GALNT1;SLC26A10	N_Shore	0.759117	0.790418	0.0286891	6.90345e-29	0.761247	0.79153	0.0287951	3.05404e-28
cg05020125	2	118332625	NA	N_Shore	0.870185	0.916541	0.0466495	6.90616e-29	0.869404	0.917832	0.0490904	3.98639e-32
cg17277199	13	24644644	FAM123A;FAM123A	S_Shore	0.50729	0.553233	0.0449221	8.54279e-29	0.506325	0.550221	0.0413575	2.79762e-23
cg17091577	3	35655391	NA	N_Shore	0.677819	0.733724	0.0547698	8.55395e-29	0.686222	0.73856	0.0513426	1.08781e-25
cg05867884	17	34250946	C17orf98	N_Shore	0.614126	0.704851	0.0908884	8.60146e-29	0.611391	0.701702	0.0911029	3.00447e-29
cg07173688	1	117334937	NA	NA	0.726985	0.685701	-0.0433593	9.82617e-29	0.714302	0.684009	-0.0324292	9.82849e-17
cg12064504	19	13270671	CACNA1A;CACNA1A	Island	0.283601	0.351157	0.066371	1.02585e-28	0.285138	0.35117	0.06798	1.23438e-29
cg05756489	17	76592209	NA	Island	0.294534	0.26119	-0.0327466	1.07956e-28	0.283013	0.25686	-0.0256453	1.08287e-17
cg24307499	7	100628193	MOGAT3	N_Shelf	0.693517	0.728846	0.0316469	1.12569e-28	0.696035	0.729283	0.031943	4.63131e-29
cg21225804	3	159294712	NA	N_Shore	0.193563	0.236678	0.0484932	1.13771e-28	0.225074	0.264575	0.0456104	2.42417e-23
cg11216554	16	29931016	DOC2A	S_Shore	0.318688	0.352689	0.03504	1.26515e-28	0.338183	0.380059	0.042456	8.75098e-37
cg05475702	19	16599790	MED26;MED26	Island	0.013721	0.0172318	0.00328504	1.28694e-28	0.0143813	0.0173006	0.00280821	6.37443e-20
cg22735601	2	132731133	NCRNA00164;MIR663B	Island	0.252246	0.286185	0.0351914	1.29462e-28	0.250563	0.282584	0.0330371	2.82408e-24
cg17586988	1	802111	FAM41C	NA	0.735205	0.774258	0.0353067	1.45112e-28	0.728146	0.767456	0.0347467	1.68261e-27
cg23950724	2	118332707	NA	N_Shore	0.797349	0.869956	0.0723115	1.47053e-28	0.797781	0.87039	0.0715473	5.15086e-29
cg04737881	16	66829199	NA	Island	0.0173109	0.0113819	-0.00548884	1.52033e-28	0.01813	0.0114851	-0.00618911	1.94966e-24
cg12103742	11	116167222	APOA5;APOA5	S_Shore	0.340252	0.377624	0.0382422	1.56339e-28	0.336077	0.373399	0.0370677	4.50313e-28
cg07624705	6	28607682	GPX5;GPX5	NA	0.667361	0.713182	0.0442612	1.75403e-28	0.660906	0.711272	0.0482438	1.09924e-29
cg27567761	20	22976304	THBD;THBD	N_Shore	0.826098	0.86364	0.0363688	1.82876e-28	0.823935	0.858991	0.03382	2.21649e-23
cg23490829	7	127779870	PRRT4	S_Shore	0.889019	0.910416	0.0199179	1.86096e-28	0.895754	0.914154	0.0178431	3.45334e-27
cg08331981	17	34251153	C17orf98	Island	0.803777	0.868845	0.0661883	1.94007e-28	0.80303	0.864369	0.061145	5.99768e-25
cg11304734	8	24871757	NA	S_Shore	0.179642	0.233696	0.0584904	2.02778e-28	0.198883	0.252725	0.0591644	8.02104e-28
cg24358846	3	42282523	CCK	Island	0.260516	0.318511	0.0568855	2.13259e-28	0.258038	0.316986	0.0580446	1.25785e-29
cg04983977	17	4632979	TM4SF5	Island	0.313823	0.359273	0.045017	2.37386e-28	0.322873	0.363965	0.0407525	9.21882e-24
cg22857963	6	27327791	PRSS16	Island	0.102269	0.0874639	-0.0157122	2.48255e-28	0.0984646	0.0829073	-0.0171576	3.71271e-35
cg03070187	12	73887424	KCNC2;KCNC2;KCNC2	Island	0.162402	0.194743	0.0318091	3.01548e-28	0.170403	0.206274	0.0360229	1.95038e-35
cg19884634	18	8600135	RAB12	Island	0.017522	0.0252448	0.0078493	3.11616e-28	0.0186033	0.0235284	0.00483548	4.33242e-13
cg17493885	5	176491940	NSD1;NSD1	Island	0.630272	0.687819	0.0546181	3.66722e-28	0.667139	0.720674	0.0525791	9.41051e-25
cg07011961	6	49789350	CRISP2;CRISP2;CRISP2;CRISP2;CRISP2	NA	0.411237	0.504529	0.0872624	4.28854e-28	0.399613	0.494124	0.089607	2.36592e-30
cg11002686	15	88121479	MESP2	Island	0.793384	0.822675	0.0286493	4.61238e-28	0.804212	0.828437	0.0241963	4.74373e-20
cg02211983	6	27756333	NA	S_Shore	0.116024	0.0869598	-0.0269203	5.03494e-28	0.117641	0.0875876	-0.0274192	1.11972e-28
cg19263433	7	30602287	GARS	S_Shore	0.306304	0.23658	-0.071599	5.36882e-28	0.276393	0.212837	-0.0673159	1.91756e-25
cg18587476	1	115199139	SYCP1;SYCP1	Island	0.235563	0.281141	0.045595	5.46349e-28	0.239654	0.285383	0.0460982	1.46403e-30
cg00844376	17	34377237	FBXO47	NA	0.0449058	0.0732781	0.0297457	5.88033e-28	0.0447549	0.072124	0.0281761	1.2181e-26
cg18543610	5	180421663	NA	S_Shelf	0.851312	0.886682	0.0342659	6.04353e-28	0.851988	0.883494	0.0307142	2.63276e-21
cg00213123	3	186786833	SENP2;SENP2	Island	0.160434	0.192534	0.034808	6.45533e-28	0.16753	0.196063	0.0300627	3.40505e-21
cg14026788	20	33653610	FER1L4	Island	0.901179	0.917237	0.0152743	6.85149e-28	0.905861	0.918302	0.0123392	4.89052e-19
cg14129430	14	101098490	DIO3	Island	0.939636	0.954704	0.0142245	7.06851e-28	0.940822	0.955616	0.0142705	7.45791e-25
cg00378510	5	180554678	TRIM7;TRIM7;TRIM7;TRIM7;TRIM7	N_Shore	0.648272	0.687656	0.036238	7.83947e-28	0.665404	0.697868	0.0292457	1.13384e-19
cg18098722	19	51690895	PNMAL2;PNMAL2	Island	0.137956	0.181067	0.0423	7.89065e-28	0.169097	0.22408	0.0521933	3.34294e-36
cg03986858	1	2421245	PLCH2	N_Shelf	0.480464	0.507726	0.0283773	8.19738e-28	0.487601	0.509128	0.0214608	3.80774e-16
cg24985772	1	46718182	NA	NA	0.676138	0.723537	0.0438564	8.24251e-28	0.700733	0.744717	0.0403255	8.07945e-26
cg25390787	5	42989300	NA	S_Shore	0.415122	0.49455	0.0743423	8.26715e-28	0.415972	0.494777	0.0728066	1.19962e-28
cg13040392	10	43504874	NA	N_Shore	0.583386	0.630868	0.0443581	8.70846e-28	0.587821	0.633213	0.0429791	3.13983e-26
cg10940957	19	45420457	CNTD2	Island	0.943477	0.921025	-0.0234718	9.18647e-28	0.942317	0.919571	-0.0236303	8.59508e-31
cg25839482	1	161105433	C1orf110	NA	0.851943	0.821645	-0.0356382	9.212e-28	0.839728	0.817365	-0.02845	5.58004e-18
cg23570694	11	7008815	NLRP14	NA	0.944848	0.926176	-0.0189977	1.07192e-27	0.946422	0.928363	-0.0182004	1.80205e-28
cg02827075	7	30602414	GARS	S_Shore	0.390069	0.326303	-0.0659868	1.13614e-27	0.370874	0.314008	-0.0608792	1.62105e-23
cg03068497	12	79627811	NA	S_Shore	0.707629	0.772682	0.0662814	1.146e-27	0.730373	0.785536	0.0583324	6.59394e-24
cg09660145	9	132557724	EXOSC2	N_Shore	0.683052	0.714164	0.0289298	1.17382e-27	0.711939	0.738586	0.025215	3.74914e-21
cg15138125	14	102757428	NA	S_Shore	0.601783	0.656271	0.0544975	1.22784e-27	0.608068	0.659907	0.0512275	1.08035e-23
cg26740942	1	2399713	PLCH2	Island	0.591565	0.56999	-0.0242164	1.24264e-27	0.586264	0.564164	-0.0243866	1.72613e-26
cg09332353	8	144429418	GLI4	Island	0.264825	0.172235	-0.0942155	1.24538e-27	0.25868	0.168719	-0.0923933	3.03164e-27
cg14374521	2	220007360	SPEG	N_Shore	0.887194	0.908942	0.0220946	1.27101e-27	0.898578	0.918911	0.0204707	8.58705e-29
cg22054885	19	7834751	EVI5L;EVI5L	Island	0.740713	0.783526	0.043678	1.55155e-27	0.760191	0.793114	0.0344783	2.41278e-19
cg11950360	19	4720206	MIR7-3;C19orf30	NA	0.53829	0.484909	-0.0541353	1.60227e-27	0.524175	0.475546	-0.0495038	1.49912e-22
cg09012594	19	63560670	ZNF497	Island	0.858981	0.889648	0.0288787	1.63832e-27	0.859615	0.887141	0.0249063	5.79141e-21
cg20025963	5	1299291	SLC6A18	Island	0.414041	0.342384	-0.0743235	1.80165e-27	0.420169	0.348499	-0.0731851	1.40011e-27
cg05767720	6	31740186	BAT4;CSNK2B	N_Shore	0.397362	0.439359	0.0400643	1.82038e-27	0.387551	0.431696	0.0415519	4.20506e-29
cg02045971	17	34250975	C17orf98	Island	0.584858	0.691398	0.104973	1.998e-27	0.583264	0.682616	0.0992498	1.00002e-24
cg01883408	4	164307928	NAF1;NAF1	S_Shore	0.622766	0.69312	0.0657696	2.05706e-27	0.643101	0.709832	0.0636845	1.65816e-28
cg24195486	19	7471554	C19orf45	N_Shore	0.862375	0.881831	0.0186343	2.16917e-27	0.868003	0.883194	0.0150025	2.64284e-17
cg04986555	5	80291549	RASGRF2	N_Shore	0.77492	0.805295	0.0307108	2.24287e-27	0.772764	0.800889	0.0278614	8.2892e-22
cg04415780	13	94164457	NA	S_Shore	0.348408	0.399068	0.0505941	2.56332e-27	0.344451	0.398975	0.054637	4.01745e-30
cg23911852	6	76010573	COX7A2;COX7A2	NA	0.10114	0.162633	0.0622658	2.65762e-27	0.0964029	0.159937	0.0645092	1.19309e-31
cg10361095	1	2471861	LOC115110	S_Shelf	0.89596	0.918392	0.0211608	3.14497e-27	0.904422	0.924821	0.019064	1.14091e-30
cg02757970	1	2399195	PLCH2	N_Shore	0.741778	0.705977	-0.037973	3.25882e-27	0.736861	0.705074	-0.035186	5.0741e-24
cg15373239	12	47974443	PRPH	N_Shore	0.829541	0.853551	0.0227338	3.38342e-27	0.83977	0.859826	0.0188763	2.16402e-22
cg09571950	16	55267004	MT1IP	N_Shore	0.69492	0.743106	0.0500667	3.39647e-27	0.719165	0.762396	0.0450823	8.15039e-24
cg05418106	8	55696440	RP1	Island	0.886866	0.91255	0.0239831	3.44385e-27	0.884227	0.911662	0.0266914	1.31634e-33
cg19566586	2	119280799	NA	NA	0.647982	0.687859	0.0379569	3.66443e-27	0.686553	0.727404	0.0378809	1.40512e-27
cg19603903	6	80713305	ELOVL4	N_Shore	0.124773	0.0985952	-0.0271137	3.81224e-27	0.123307	0.0932203	-0.031252	3.57082e-37
cg17105139	10	64249065	EGR2	S_Shore	0.457333	0.51513	0.0521627	3.96732e-27	0.433313	0.502187	0.0634745	1.36534e-38
cg01001533	1	46690841	NA	S_Shelf	0.61735	0.649177	0.0323266	3.98122e-27	0.637325	0.666737	0.0287627	5.38501e-22
cg05719140	15	38437222	DISP2	N_Shore	0.819372	0.844183	0.0236542	4.01116e-27	0.819012	0.842145	0.0223719	1.52145e-21
cg26395193	17	75391648	NA	Island	0.0467212	0.0555466	0.00973674	4.68024e-27	0.048017	0.0548343	0.0079671	7.12638e-17
cg21549422	15	39590720	LTK;LTK;LTK	N_Shore	0.214542	0.250879	0.0331869	4.93439e-27	0.216869	0.259346	0.0396353	7.83125e-37
cg26297808	2	241156771	RNPEPL1	N_Shore	0.0533762	0.0435832	-0.00970059	5.66443e-27	0.0540631	0.0436734	-0.0108626	7.64654e-29
cg16987606	5	23543401	PRDM9	NA	0.75297	0.824989	0.0719145	5.77934e-27	0.747097	0.818966	0.0726665	6.24879e-28
cg20671649	8	57189122	MOS	S_Shore	0.0870522	0.107631	0.0203054	5.963e-27	0.0911026	0.113252	0.0214756	7.9508e-29
cg00618291	7	148751555	NA	S_Shore	0.525402	0.590723	0.0606672	6.50333e-27	0.544393	0.60446	0.0579778	3.12171e-25
cg26600753	5	114542798	TRIM36;TRIM36;TRIM36	Island	0.12812	0.169267	0.0411215	7.29235e-27	0.151507	0.194012	0.0442394	1.88218e-28
cg04474085	6	28692057	NA	Island	0.129842	0.161577	0.0322515	7.42598e-27	0.143179	0.172837	0.0314517	7.55072e-25
cg22133161	17	45343545	NA	S_Shore	0.464043	0.494425	0.0291338	8.02454e-27	0.47215	0.49804	0.0249583	3.14754e-19
cg12716639	1	63555014	NA	Island	0.494306	0.548733	0.0514263	8.42125e-27	0.506173	0.560495	0.0513551	3.25978e-26
cg12471986	10	102797577	NA	N_Shore	0.262909	0.293166	0.0295279	8.51155e-27	0.273672	0.300559	0.0261482	6.01138e-23
cg06070970	11	58587000	NA	Island	0.273426	0.347281	0.0730039	8.52768e-27	0.271111	0.349072	0.0763547	3.92622e-28
cg00780971	6	49789137	CRISP2;CRISP2;CRISP2;CRISP2;CRISP2	NA	0.58704	0.669783	0.0799579	8.60054e-27	0.565482	0.650097	0.0817444	4.5213e-29
cg21098323	1	46712453	NA	N_Shore	0.585835	0.619222	0.0308824	8.7844e-27	0.591932	0.621424	0.0270097	7.58505e-20
cg10668414	14	87863494	KCNK10	S_Shore	0.689744	0.76315	0.063776	8.80148e-27	0.657422	0.728366	0.0619651	7.78176e-26
cg23823908	2	132731110	NCRNA00164;MIR663B	Island	0.099599	0.132559	0.035722	9.09374e-27	0.102741	0.135749	0.0335935	3.12036e-23
cg15655495	2	118334524	NA	Island	0.790777	0.827326	0.0364236	9.15373e-27	0.795308	0.827531	0.0325196	2.63672e-21
cg15486454	14	69897089	COX16	S_Shore	0.879843	0.910847	0.0307905	9.17505e-27	0.879003	0.90779	0.0280208	4.33986e-22
cg04896168	12	79635024	MYF5	Island	0.245059	0.288947	0.0464065	9.20794e-27	0.260468	0.299264	0.0425856	1.54738e-23
cg21251018	4	77942328	NA	Island	0.617125	0.667273	0.0476678	1.01419e-26	0.608588	0.65764	0.0467491	4.45183e-24
cg06911110	11	77584980	USP35	Island	0.526098	0.581685	0.0528404	1.01872e-26	0.549508	0.601426	0.0496406	4.81899e-24
cg02287371	11	17714861	KCNC1;KCNC1	Island	0.621166	0.659798	0.0367048	1.02841e-26	0.609527	0.651068	0.0387879	6.9735e-29
cg09897374	3	134600259	BFSP2	NA	0.952646	0.939835	-0.0124295	1.04587e-26	0.950691	0.938845	-0.0112224	6.81968e-22
cg10867349	1	78284021	GIPC2	N_Shore	0.223097	0.256626	0.0358482	1.04713e-26	0.240963	0.27224	0.0338499	3.17412e-22
cg22566518	6	26630115	HCG11	Island	0.0486633	0.060171	0.0113897	1.0658e-26	0.0529428	0.0629245	0.0111681	1.53074e-22
cg17918558	4	15292595	LOC285550;LOC285550	Island	0.00925606	0.0122293	0.00294434	1.09851e-26	0.00966856	0.0119655	0.0023454	1.82892e-20
cg05488160	8	24858066	NA	S_Shelf	0.808832	0.842368	0.0313955	1.18523e-26	0.803576	0.837818	0.0310582	8.48696e-26
cg04055615	6	166338912	NA	N_Shelf	0.554959	0.622556	0.0634434	1.20177e-26	0.544016	0.611096	0.0636876	1.36147e-28
cg14253670	17	25586600	SLC6A4	Island	0.114743	0.142969	0.0267519	1.24036e-26	0.118557	0.154231	0.0342133	9.83034e-38
cg09739413	2	105220483	NA	S_Shore	0.804731	0.862664	0.0552148	1.28501e-26	0.804249	0.863382	0.0584311	1.43961e-30
cg15078284	10	124628973	LOC399815;FAM24B	Island	0.354201	0.445296	0.0897291	1.30202e-26	0.350208	0.444849	0.0928623	1.61533e-27
cg07218647	17	40404968	NA	S_Shore	0.383958	0.427253	0.03999	1.31628e-26	0.393373	0.440257	0.0430403	8.42379e-29
cg03427330	19	60359878	TNNI3	Island	0.121239	0.0644857	-0.0592381	1.32958e-26	0.119415	0.0680802	-0.0528704	5.0986e-23
cg20816361	15	54813356	ZNF280D;ZNF280D;ZNF280D	Island	0.687502	0.721735	0.0323667	1.35233e-26	0.688507	0.722017	0.0320184	2.14542e-24
cg22698904	4	17390978	FAM184B	N_Shore	0.773194	0.807272	0.0300991	1.35429e-26	0.766486	0.800679	0.0302327	1.27267e-24
cg01302668	6	27325836	PRSS16	N_Shore	0.912356	0.928279	0.0153279	1.39667e-26	0.918016	0.931155	0.0120333	3.25968e-16
cg08951638	9	132558047	EXOSC2	N_Shore	0.706793	0.750525	0.0413851	1.4403e-26	0.711439	0.756995	0.0455519	5.5887e-35
cg00002837	1	6190166	RNF207	N_Shore	0.861163	0.895318	0.0334061	1.46112e-26	0.870731	0.900617	0.030221	8.75964e-24
cg20689224	10	64248925	EGR2;EGR2	S_Shore	0.10065	0.122877	0.0229638	1.56601e-26	0.106046	0.126907	0.0206015	1.1425e-20
cg18709349	12	52431052	NA	Island	0.0926019	0.119506	0.0269484	1.60967e-26	0.0942788	0.12578	0.0310531	3.56034e-32
cg14469684	1	115198897	SYCP1	N_Shore	0.683439	0.733892	0.0479959	1.61397e-26	0.676603	0.727229	0.0482191	4.9343e-23
cg12446629	17	77488086	PYCR1;PYCR1;PYCR1;PYCR1	Island	0.152789	0.125245	-0.0284931	1.66617e-26	0.142194	0.115571	-0.0280051	1.40006e-26
cg01181499	7	30602237	GARS	S_Shore	0.0515771	0.033701	-0.0178674	1.67694e-26	0.045703	0.0304626	-0.0157237	1.34825e-24
cg24566261	13	99405773	NA	N_Shore	0.636375	0.669545	0.0312643	1.69042e-26	0.638146	0.674548	0.0339784	6.03631e-28
cg23039201	17	45406088	DLX4;DLX4	S_Shore	0.78268	0.814434	0.0315592	1.69832e-26	0.800494	0.823622	0.0239312	1.03883e-18
cg09224393	14	64766233	NA	NA	0.143993	0.218646	0.0734286	1.77812e-26	0.140177	0.209971	0.0684582	8.16938e-25
cg23179976	19	62434157	AURKC;AURKC;AURKC	Island	0.695363	0.783536	0.0908162	1.8735e-26	0.695893	0.783866	0.0918263	2.68614e-26
cg26077005	3	147362258	PLOD2;PLOD2	S_Shore	0.297569	0.371868	0.0742041	2.08085e-26	0.282343	0.350822	0.0686489	1.19174e-23
cg18294646	19	47040167	LYPD4;LYPD4;DMRTC2	N_Shore	0.864622	0.889678	0.0238169	2.16475e-26	0.868073	0.890358	0.0202132	2.83148e-17
cg03243362	12	48761302	ACCN2;ACCN2	Island	0.5034	0.570808	0.0612612	2.24082e-26	0.50329	0.566063	0.055765	2.71772e-22
cg21429551	16	2956718	KREMEN2;KREMEN2	Island	0.750801	0.784276	0.0342215	2.25493e-26	0.760743	0.787555	0.027776	2.04279e-18
cg07457305	3	42702429	KBTBD5	Island	0.478558	0.535241	0.0562706	2.34194e-26	0.48913	0.543213	0.0542215	1.84964e-26
cg26715042	6	49789258	CRISP2;CRISP2;CRISP2;CRISP2;CRISP2	NA	0.459573	0.535726	0.0747672	2.38018e-26	0.439471	0.516289	0.0747248	8.3373e-27
cg07875335	4	778140	CPLX1	N_Shore	0.475382	0.51754	0.0436079	2.52597e-26	0.496461	0.533424	0.0382774	3.69898e-20
cg11226183	9	128475958	LMX1B	S_Shelf	0.30866	0.338646	0.0303833	2.59285e-26	0.309373	0.34236	0.0333757	1.71848e-30
cg12673429	5	132111431	CCNI2	Island	0.145719	0.178864	0.0320913	2.66404e-26	0.196432	0.230087	0.0330973	1.04114e-23
cg00008446	20	34359393	NA	S_Shore	0.533316	0.570304	0.0348061	2.67335e-26	0.532712	0.569845	0.0344792	6.28264e-26
cg21852429	5	33973633	RXFP3	Island	0.471591	0.545585	0.0710644	2.67754e-26	0.475444	0.546906	0.0693467	1.88844e-25
cg00767496	19	44386833	SYCN	Island	0.352295	0.387603	0.0369655	2.84569e-26	0.364645	0.394722	0.0327796	1.83921e-20
cg20644981	12	56424596	TSPAN31	NA	0.146514	0.114225	-0.0315719	2.91975e-26	0.139672	0.107591	-0.0318809	3.77691e-29
cg14091258	15	39591064	LTK;LTK;LTK	Island	0.0733209	0.102038	0.0281862	2.9827e-26	0.0847475	0.127752	0.0422198	1.16672e-45
cg04231050	1	155085685	NTRK1;INSRR	Island	0.389866	0.41762	0.0267583	3.12691e-26	0.396816	0.424991	0.0266224	9.99989e-25
cg13369845	4	41567011	NA	N_Shelf	0.87925	0.902422	0.0212792	3.17666e-26	0.888379	0.905713	0.0162072	1.26762e-16
cg00919055	19	4474345	PLIN5	N_Shore	0.425204	0.466347	0.0424114	3.22146e-26	0.427071	0.46375	0.0376772	1.47225e-21
cg04502620	11	6997953	ZNF214;NLRP14;ZNF214	Island	0.0257621	0.0375247	0.0120246	3.48223e-26	0.0308533	0.0415344	0.0120844	5.61465e-26
cg24574963	10	42567944	NA	N_Shore	0.503345	0.596971	0.0963804	3.50368e-26	0.511747	0.601889	0.0879198	3.76765e-24
cg23381646	1	2377794	NA	Island	0.888486	0.86804	-0.0231852	3.53689e-26	0.890825	0.868337	-0.0248156	5.99987e-27
cg12474798	6	27833287	NA	NA	0.0591366	0.0744951	0.0164855	3.62008e-26	0.0641694	0.0760723	0.0123976	1.30081e-14
cg18810310	11	14951137	CALCA;CALCA;CALCA	N_Shore	0.350888	0.387895	0.0344097	3.66637e-26	0.340753	0.381449	0.0385289	1.86251e-31
cg19905587	13	26896191	GTF3A	N_Shore	0.519248	0.581152	0.0606344	3.81971e-26	0.495086	0.563635	0.0656505	7.01368e-30
cg03926025	5	140151865	PCDHA1;PCDHA1	N_Shelf	0.493078	0.560713	0.0731676	3.82485e-26	0.49316	0.563089	0.0771815	2.51464e-27
cg14444751	3	148599110	ZIC4;ZIC4;ZIC4	Island	0.0862371	0.108171	0.0224044	4.08799e-26	0.0947591	0.116473	0.0223659	1.64822e-24
cg03314840	11	1546102	HCCA2;DUSP8	N_Shelf	0.521675	0.559058	0.0362538	4.25916e-26	0.516597	0.554082	0.0360885	3.38005e-26
cg20401945	19	59297454	OSCAR;NDUFA3;OSCAR;OSCAR;OSCAR	N_Shore	0.700242	0.749193	0.046827	4.28363e-26	0.698233	0.747333	0.0467997	6.165e-26
cg05852786	2	40531104	SLC8A1	N_Shore	0.478857	0.540487	0.0615905	4.3694e-26	0.471625	0.539402	0.0678335	7.34971e-29
cg02242734	17	4633247	TM4SF5	S_Shore	0.791461	0.830864	0.0368338	4.48908e-26	0.792875	0.830954	0.0355234	6.16685e-23
cg13912631	2	25281156	NA	S_Shore	0.775304	0.809128	0.0315502	4.56255e-26	0.785223	0.812861	0.025761	3.11024e-19
cg14918338	20	43160179	KCNS1	Island	0.107378	0.135896	0.0290505	4.59764e-26	0.125962	0.154697	0.0302174	6.73206e-28
cg08942800	19	44381749	NCCRP1	N_Shore	0.700299	0.736819	0.0344618	4.80209e-26	0.706914	0.737948	0.0297454	3.33982e-18
cg18500300	13	110263029	NA	Island	0.111723	0.146411	0.0352878	4.8245e-26	0.113438	0.147594	0.0354948	9.10283e-26
cg11374933	20	17154720	PCSK2	Island	0.0248414	0.0300414	0.00531549	5.0421e-26	0.0256566	0.0301762	0.00453674	1.52977e-21
cg25066665	4	123073618	TRPC3;TRPC3	Island	0.788421	0.843314	0.0543131	5.08304e-26	0.79083	0.840869	0.0505278	1.79123e-22
cg00067824	12	3470280	PRMT8	Island	0.0360047	0.0461478	0.01011	5.17553e-26	0.0373081	0.0470257	0.00941301	2.40964e-21
cg20665157	1	148138282	BOLA1	Island	0.169395	0.204002	0.0332254	5.18187e-26	0.162298	0.199304	0.0347785	2.28703e-29
cg19760250	15	81471836	C15orf40;C15orf40;C15orf40;C15orf40;C15orf40;C15orf40;C15orf40	S_Shore	0.122225	0.157898	0.0373969	5.36475e-26	0.129488	0.170241	0.0421399	5.80515e-32
cg03967798	12	48220296	KCNH3	S_Shore	0.677787	0.714074	0.0330298	5.97524e-26	0.682329	0.716962	0.0319714	3.04967e-22
cg14260073	20	34206506	EPB41L1;EPB41L1	NA	0.257409	0.29514	0.0362064	6.17153e-26	0.241321	0.275698	0.0331235	2.37166e-22
cg09594291	19	40015704	NA	Island	0.910037	0.929031	0.0177443	6.36039e-26	0.90756	0.926731	0.0180175	2.53795e-25
cg04774597	11	74819660	KLHL35	S_Shore	0.18917	0.23044	0.0423712	6.48556e-26	0.195549	0.240791	0.0467971	1.25853e-30
cg07824824	1	147460589	NA	NA	0.0564442	0.0827781	0.0288163	6.54199e-26	0.07216	0.100546	0.0313512	6.07918e-26
cg03080147	1	7810147	PER3	S_Shore	0.738932	0.798037	0.0559263	6.67993e-26	0.744871	0.795718	0.0502013	9.87294e-22
cg00762185	4	171039201	NA	NA	0.910898	0.880445	-0.0284572	7.73464e-26	0.906826	0.88002	-0.0244688	6.72856e-20
cg08863620	17	43304755	NA	Island	0.167799	0.220823	0.0518462	7.99707e-26	0.159662	0.215153	0.0538382	1.18783e-29
cg00919411	17	34251266	C17orf98	S_Shore	0.787004	0.841501	0.0520156	8.05315e-26	0.782524	0.838318	0.0525157	2.2462e-25
cg04510282	13	71339712	DACH1;DACH1;DACH1	S_Shore	0.121793	0.139209	0.0201312	8.20294e-26	0.129414	0.141056	0.0140455	1.04908e-13
cg23324888	3	147362332	PLOD2;PLOD2	S_Shore	0.146636	0.199904	0.0540588	8.21411e-26	0.147973	0.198478	0.0513154	3.14423e-24
cg23373640	1	113086910	NA	N_Shore	0.675574	0.732206	0.0558029	8.43905e-26	0.690249	0.741398	0.0506105	4.41589e-22
cg11138095	18	5882213	TMEM200C	S_Shore	0.765225	0.81082	0.0464989	8.75784e-26	0.776137	0.817114	0.0422639	1.68839e-21
cg03225580	6	28769738	NA	NA	0.215488	0.273089	0.0617663	8.92153e-26	0.253625	0.299529	0.0525586	3.42987e-18
cg08187246	6	27323488	PRSS16;PRSS16	N_Shelf	0.642514	0.678442	0.0330591	8.96273e-26	0.654661	0.688909	0.0315351	5.58127e-22
cg19731612	1	11245840	MTOR	S_Shore	0.622087	0.679132	0.0572827	8.9873e-26	0.618119	0.680097	0.0613318	2.87223e-29
cg13840526	7	157099368	PTPRN2;PTPRN2;PTPRN2	Island	0.75951	0.701749	-0.0608707	9.10808e-26	0.760485	0.701976	-0.0603668	2.48624e-25
cg15903032	10	23504524	NA	S_Shore	0.819231	0.851694	0.0332148	9.70575e-26	0.817966	0.851933	0.0328712	5.01411e-24
cg03390245	6	133603061	EYA4;EYA4;EYA4	N_Shore	0.701293	0.761433	0.0603041	9.93319e-26	0.721949	0.772059	0.0505707	4.88616e-20
cg20084219	19	51691064	PNMAL2	Island	0.140108	0.172246	0.0323469	1.00187e-25	0.162797	0.203506	0.0408879	2.20124e-32
cg14920044	6	106541316	NA	S_Shore	0.618095	0.672984	0.0556567	1.17693e-25	0.616957	0.667324	0.0518787	1.94382e-22
cg25034424	12	131415684	GALNT9	Island	0.148652	0.117245	-0.0324469	1.19615e-25	0.147691	0.118844	-0.0288971	2.53027e-21
cg17397004	6	29904342	HLA-G	Island	0.0521235	0.0708773	0.0190519	1.20298e-25	0.0587064	0.078766	0.0205296	2.08162e-23
cg26223536	11	118696060	NA	N_Shore	0.82622	0.851735	0.0246976	1.25972e-25	0.82825	0.850728	0.0225125	3.52153e-21
cg04516022	17	45376976	NA	NA	0.555996	0.595395	0.0412763	1.2694e-25	0.579537	0.612749	0.0351458	9.19061e-21
cg09656934	1	158320843	KCNJ9	Island	0.114153	0.13887	0.0236687	1.33563e-25	0.120129	0.143912	0.0235693	8.9014e-25
cg14339068	4	77561574	NA	Island	0.0619335	0.0994835	0.0381247	1.43649e-25	0.062708	0.099032	0.0367768	4.61613e-26
cg15371801	7	148454898	ZNF398;ZNF425	Island	0.0139932	0.0166881	0.00270976	1.48496e-25	0.0140705	0.016393	0.00236482	1.72561e-19
cg16449012	16	580355	RAB40C	Island	0.0354654	0.0463307	0.0112264	1.52146e-25	0.0351911	0.0444922	0.00977068	1.63985e-21
cg16047117	11	61111695	NA	Island	0.325636	0.368426	0.0379735	1.5351e-25	0.318951	0.363833	0.0404833	1.93874e-30
cg13917964	1	199108905	GPR25	Island	0.749965	0.79476	0.0401592	1.55875e-25	0.758418	0.805882	0.0430077	7.62932e-30
cg17222685	5	157050091	NA	Island	0.526479	0.583515	0.0538898	1.55928e-25	0.524951	0.580909	0.0538797	3.94901e-25
cg10769767	15	46412350	DUT;DUT;DUT	S_Shore	0.343602	0.301356	-0.0459564	1.57913e-25	0.342288	0.31428	-0.0317424	1.40458e-13
cg01492523	5	111121374	C5orf13;C5orf13;C5orf13;C5orf13;C5orf13;C5orf13;C5orf13;C5orf13;C5orf13;C5orf13	Island	0.0231318	0.0276153	0.00456303	1.59174e-25	0.0235392	0.0281276	0.00458373	8.09023e-25
cg06476591	11	271699	NLRP6	Island	0.278094	0.319596	0.0406323	1.62425e-25	0.280877	0.316397	0.0339041	9.47778e-19
cg10272954	11	32807947	PRRG4	Island	0.0110898	0.0131852	0.00210347	1.80662e-25	0.011366	0.013146	0.00180168	1.51944e-19
cg06663310	11	6998125	ZNF214;NLRP14;ZNF214	Island	0.0160309	0.0236948	0.00753371	1.84186e-25	0.0165049	0.0238086	0.00747988	6.77559e-22
cg25449440	19	17427260	NXNL1	N_Shore	0.683478	0.634956	-0.0469332	2.02429e-25	0.680764	0.636579	-0.0423546	1.00502e-20
cg01109337	21	39681564	WRB;WRB;WRB	N_Shore	0.121327	0.0674954	-0.0550089	2.08264e-25	0.117205	0.0673817	-0.0506554	2.22932e-22
cg13607218	19	60694052	SSC5D	Island	0.965152	0.983854	0.0180651	2.09062e-25	0.96896	0.983627	0.0138621	2.11015e-18
cg07052513	19	4133796	SIRT6;ANKRD24	Island	0.0167435	0.013585	-0.00350877	2.09827e-25	0.0176736	0.0138814	-0.00378375	7.86108e-26
cg11174255	19	50786523	GPR4	Island	0.575354	0.626918	0.0498327	2.20653e-25	0.580966	0.63243	0.0508994	1.0744e-26
cg15467834	17	23658105	FLJ40504	Island	0.608463	0.644579	0.0342297	2.2769e-25	0.612938	0.653565	0.0379253	1.25897e-30
cg26218577	3	188025599	NA	N_Shelf	0.443541	0.480503	0.0356562	2.31504e-25	0.465949	0.504036	0.0356001	4.42066e-24
cg20242781	11	64936709	FRMD8	NA	0.639592	0.611797	-0.0337174	2.3286e-25	0.616835	0.590827	-0.033245	3.78948e-23
cg24510518	1	32574899	MARCKSL1	S_Shore	0.539965	0.563346	0.0223688	2.40848e-25	0.552608	0.573375	0.0204627	1.37577e-19
cg01996116	6	30336233	HLA-L	Island	0.719869	0.755332	0.0328427	2.44281e-25	0.733618	0.763596	0.0278667	7.41492e-21
cg04015777	14	102810350	NA	Island	0.292103	0.330728	0.039774	2.59256e-25	0.328351	0.358026	0.0334658	3.71583e-16
cg11985480	5	134841112	NA	NA	0.84545	0.876024	0.0303526	2.62653e-25	0.854164	0.880646	0.0261469	1.16248e-22
cg06962442	10	96151906	TBC1D12	N_Shore	0.791414	0.834145	0.0404141	2.73018e-25	0.799793	0.838138	0.0365514	7.78046e-22
cg26353287	1	36702662	MRPS15	Island	0.00854557	0.0105454	0.00181965	2.86708e-25	0.00914879	0.0107012	0.00143876	2.3115e-16
cg27086690	18	42751369	PIAS2;PIAS2;PIAS2;PIAS2	Island	0.0288785	0.0377245	0.00892874	2.92057e-25	0.0300784	0.0374585	0.0069834	4.14994e-16
cg00245850	3	144164285	PAQR9	Island	0.871701	0.893561	0.0203228	3.0632e-25	0.870459	0.892967	0.0209682	1.52193e-22
cg03121508	1	2515408	MMEL1	N_Shore	0.273756	0.338571	0.0606936	3.0912e-25	0.209196	0.287975	0.0751363	1.24898e-41
cg22910295	20	44071924	MMP9	N_Shore	0.786376	0.821621	0.0335199	3.13769e-25	0.785586	0.817856	0.030152	1.18958e-18
cg18902641	8	144862398	LOC100130274	Island	0.774952	0.824321	0.0497837	3.3315e-25	0.780347	0.82495	0.0454099	4.7174e-21
cg12130768	10	36998946	NA	NA	0.472033	0.432664	-0.0393014	3.348e-25	0.463219	0.421885	-0.0409288	6.86826e-30
cg19811683	10	23532920	NA	NA	0.0669335	0.10307	0.0374278	3.41825e-25	0.0686164	0.102982	0.0360149	5.61903e-25
cg02845890	15	87793602	NA	NA	0.583793	0.529923	-0.0551176	3.58178e-25	0.58892	0.538099	-0.0518214	2.67271e-22
cg25486386	17	40405421	NA	S_Shore	0.594715	0.631226	0.0342129	3.7396e-25	0.600827	0.64086	0.03808	3.82212e-29
cg00679731	2	80403484	CTNNA2;CTNNA2	S_Shore	0.169308	0.201939	0.0345598	3.83137e-25	0.183349	0.214426	0.032972	5.29766e-23
cg23115387	6	28665985	NA	S_Shelf	0.213719	0.261146	0.050153	4.0394e-25	0.246492	0.308019	0.066051	1.98397e-37
cg10557828	17	23735244	SARM1	N_Shore	0.722415	0.759677	0.0362651	4.04e-25	0.723399	0.761711	0.0365599	2.91681e-23
cg09068286	7	72476537	NA	Island	0.130911	0.16111	0.0274386	4.19152e-25	0.133272	0.162443	0.0263451	1.18569e-23
cg07376381	6	27367100	NA	Island	0.0766533	0.102041	0.0263939	4.22e-25	0.0800277	0.105818	0.0269418	5.82432e-24
cg19837938	1	155085815	NTRK1;INSRR	Island	0.548265	0.578963	0.0290748	4.31169e-25	0.545475	0.578155	0.0304465	1.69937e-26
cg11840984	19	60170074	NLRP2	NA	0.745564	0.646154	-0.101656	4.33653e-25	0.740942	0.643606	-0.0971491	2.34991e-23
cg18757405	15	73923441	UBE2Q2;UBE2Q2;UBE2Q2	Island	0.0722106	0.0554584	-0.0161327	4.34091e-25	0.0740358	0.0562056	-0.0170489	5.11564e-28
cg19511338	19	2242020	LINGO3	Island	0.194981	0.13902	-0.0564934	4.3591e-25	0.223493	0.162694	-0.0625998	6.1328e-27
cg22309949	17	34251246	C17orf98	S_Shore	0.787155	0.846338	0.0574865	4.52698e-25	0.787047	0.843227	0.0546801	1.75516e-23
cg02444433	16	2844456	PRSS22	S_Shore	0.835532	0.879804	0.0442446	4.57413e-25	0.841626	0.881753	0.0396476	6.08823e-20
cg01342115	1	209939276	NA	NA	0.778387	0.806819	0.0276087	4.61716e-25	0.779509	0.80583	0.0264981	3.07079e-22
cg20883227	11	78825400	ODZ4	N_Shore	0.58536	0.616004	0.0327416	4.71077e-25	0.601644	0.625606	0.0265415	1.89126e-16
cg13699808	19	62434206	AURKC;AURKC;AURKC;AURKC;AURKC	Island	0.754096	0.820332	0.0662443	4.78901e-25	0.755898	0.817269	0.063101	3.44612e-22
cg05578595	22	45037062	PKDREJ	Island	0.510595	0.554488	0.0465912	4.84351e-25	0.531288	0.569568	0.0409113	1.4309e-20
cg00937681	18	26877872	DSC3;DSC3	S_Shore	0.802629	0.838373	0.035309	4.88581e-25	0.809931	0.839923	0.0303508	8.36607e-19
cg16829998	2	85407270	TGOLN2	N_Shore	0.109596	0.0766589	-0.0302904	5.15302e-25	0.103147	0.0760795	-0.0249518	1.37496e-18
cg10502244	3	130808396	PLXND1	S_Shore	0.121689	0.148345	0.0279098	5.52877e-25	0.127465	0.148856	0.0217281	8.9332e-16
cg12161971	7	149042189	KRBA1	Island	0.253268	0.302201	0.0469273	5.64616e-25	0.262386	0.306912	0.0441498	1.63034e-23
cg10306035	11	102207834	NA	NA	0.705241	0.749957	0.0474293	6.11919e-25	0.724855	0.760947	0.0388074	4.6822e-19
cg26090062	17	63799087	ARSG;SLC16A6	Island	0.0308513	0.0389637	0.00830103	6.12589e-25	0.0325227	0.0402662	0.0075621	4.78671e-17
cg00384701	11	85323391	NA	Island	0.345514	0.415743	0.0643166	6.12991e-25	0.343555	0.415233	0.068815	3.43562e-28
cg01486818	3	46767196	NA	Island	0.888602	0.938589	0.0497871	6.14646e-25	0.893982	0.940691	0.0463634	3.88375e-24
cg07769790	5	141686397	NA	S_Shore	0.499637	0.574785	0.0696737	6.36081e-25	0.48779	0.561184	0.0693291	1.1272e-25
cg09810078	16	28908421	LAT;LAT;LAT;LAT	NA	0.885057	0.868022	-0.0219835	6.37341e-25	0.883493	0.863737	-0.0213348	1.04374e-22
cg04829993	1	2367831	NA	S_Shelf	0.61451	0.559658	-0.0552875	6.64829e-25	0.630646	0.567826	-0.061277	2.50499e-31
cg06470855	21	43447091	NA	Island	0.905128	0.864609	-0.04331	6.74439e-25	0.90661	0.865313	-0.04398	1.75366e-24
cg12078155	5	1299274	SLC6A18	Island	0.354992	0.282844	-0.0740432	6.94544e-25	0.351733	0.278608	-0.0746757	7.46742e-26
cg10819259	11	46820771	CKAP5;CKAP5	N_Shelf	0.86864	0.850062	-0.0189456	6.99346e-25	0.877253	0.849306	-0.0274011	3.53857e-48
cg05072008	12	79634880	MYF5;MYF5	Island	0.458409	0.503955	0.0486561	7.0563e-25	0.480926	0.515285	0.0392413	4.54296e-17
cg13552742	1	78284054	GIPC2	N_Shore	0.0961952	0.12479	0.0304696	7.54473e-25	0.117144	0.14167	0.0274364	3.11113e-17
cg16081457	18	43040089	NA	N_Shore	0.374872	0.417251	0.0417543	7.60705e-25	0.377112	0.416808	0.0384813	9.40428e-23
cg12054453	6	127837980	C6orf174	Island	0.96676	0.975012	0.00834672	8.01995e-25	0.967346	0.97455	0.00717305	2.65438e-22
cg17205324	6	27833167	NA	NA	0.030195	0.0482484	0.0190163	8.1202e-25	0.0327297	0.0494421	0.0183814	1.65721e-20
cg11503274	12	31367832	FAM60A;FAM60A;FLJ13224;FAM60A	N_Shore	0.0579602	0.0459092	-0.0121369	8.26997e-25	0.0640963	0.0522554	-0.0122622	8.80766e-22
cg19341652	19	63553899	NCRNA00181;A1BG	Island	0.743509	0.789847	0.0443247	8.57358e-25	0.749982	0.791501	0.0399075	6.37336e-19
cg22153181	11	74818329	KLHL35	N_Shore	0.584624	0.628222	0.0425722	8.62317e-25	0.601753	0.641204	0.0379481	1.8081e-21
cg05017199	20	9438126	NA	S_Shelf	0.075103	0.0935974	0.0199688	9.64652e-25	0.0871859	0.104963	0.0194286	8.45962e-20
cg01240931	3	139635527	ESYT3	N_Shore	0.397203	0.469611	0.0708299	1.02145e-24	0.399052	0.47627	0.0772846	7.16709e-29
cg23001456	20	43374286	RBPJL	Island	0.657233	0.706442	0.048761	1.08893e-24	0.657227	0.699669	0.0411759	2.5394e-17
cg19214300	12	56294250	GEFT;GEFT	S_Shelf	0.853389	0.87768	0.0227143	1.11189e-24	0.86594	0.887755	0.0211036	1.8756e-22
cg21848084	3	140222590	PRR23B	Island	0.539619	0.590685	0.0501648	1.12539e-24	0.549339	0.59752	0.0455135	2.8354e-20
cg20212912	19	52741045	ZNF541	S_Shore	0.771462	0.810601	0.0372174	1.12625e-24	0.775686	0.81145	0.0339048	6.2087e-21
cg26838023	10	124628966	LOC399815;FAM24B	Island	0.109985	0.156067	0.0466408	1.36502e-24	0.11064	0.160196	0.0506341	2.0671e-29
cg19694465	12	48224119	KCNH3	NA	0.159861	0.183576	0.0226949	1.39638e-24	0.17327	0.195479	0.0214887	8.62904e-22
cg24751928	15	99238772	ALDH1A3	S_Shore	0.82123	0.850435	0.0309256	1.40733e-24	0.827236	0.862447	0.0378258	5.27304e-36
cg03914284	6	34221865	NA	Island	0.376292	0.408493	0.032251	1.4402e-24	0.396171	0.426639	0.0309019	1.11498e-23
ch.4.69646068F	20	43374183	RBPJL	Island	0.569296	0.626446	0.0558208	1.46556e-24	0.579867	0.62631	0.044842	6.18054e-16
cg01906695	17	56909454	TBX4	NA	0.622737	0.661555	0.0397988	1.47344e-24	0.642171	0.675942	0.0359713	1.70012e-21
cg05518842	7	124191480	GPR37	Island	0.399117	0.434365	0.0364	1.51601e-24	0.421571	0.45701	0.0366639	1.00783e-23
cg18002116	10	91286291	SLC16A12	S_Shore	0.886298	0.914792	0.0287799	1.64179e-24	0.887766	0.915156	0.0277813	1.01208e-24
cg27422857	6	49789266	CRISP2;CRISP2;CRISP2;CRISP2;CRISP2	NA	0.328405	0.423235	0.0933212	1.65326e-24	0.303539	0.398093	0.0919831	1.98279e-25
cg26278103	1	86741131	NA	NA	0.505423	0.622029	0.112768	1.674e-24	0.486162	0.604325	0.113391	6.78964e-26
cg21251970	1	2369691	NA	NA	0.830635	0.805335	-0.0264513	1.71001e-24	0.830451	0.807027	-0.02397	3.04707e-21
cg11885357	17	38801922	NA	Island	0.0181662	0.0231244	0.0045373	1.71971e-24	0.0191091	0.0227184	0.00327924	5.73087e-13
cg10604476	19	40015513	NA	Island	0.917706	0.933366	0.0150147	1.76168e-24	0.920184	0.934035	0.0128955	1.53193e-18
cg08957484	4	1397592	NA	Island	0.271016	0.213474	-0.0602503	1.84052e-24	0.278964	0.221218	-0.058227	1.41442e-23
cg08888354	7	127592916	NA	N_Shore	0.79863	0.827369	0.0288923	1.94767e-24	0.8116	0.837311	0.0255129	1.19221e-20
cg11116758	5	77290885	NA	S_Shore	0.262068	0.311656	0.0567363	2.0127e-24	0.297235	0.344831	0.0555726	5.0786e-20
cg15924568	19	4861798	UHRF1;UHRF1;UHRF1	S_Shore	0.472303	0.44877	-0.025268	2.09572e-24	0.468381	0.451578	-0.0187092	1.92812e-13
cg08151623	4	6124557	JAKMIP1;JAKMIP1	NA	0.310739	0.355284	0.0434627	2.26309e-24	0.323309	0.358439	0.0347435	1.45174e-17
cg14590011	2	233079067	NA	S_Shelf	0.505185	0.529094	0.0230053	2.30057e-24	0.515713	0.538037	0.022318	5.25195e-22
cg03492827	14	49158294	RPL36AL;MGAT2	S_Shore	0.344956	0.304469	-0.0457962	2.33813e-24	0.323884	0.296143	-0.0334223	6.13459e-14
cg23921459	3	42702919	KBTBD5	Island	0.82983	0.856338	0.0281719	2.35876e-24	0.842789	0.862897	0.0214702	8.78488e-16
cg18532215	15	67531520	RPLP1;RPLP1	N_Shore	0.505764	0.594829	0.0914405	2.36393e-24	0.51568	0.604196	0.091626	1.77388e-24
cg06361845	11	22411237	NA	S_Shore	0.0486155	0.0753615	0.0279803	2.41483e-24	0.0456173	0.0718934	0.0264345	1.80672e-21
cg09498440	4	123073780	TRPC3;TRPC3	S_Shore	0.867854	0.904005	0.0354531	2.49502e-24	0.869423	0.903201	0.0333869	6.31265e-22
cg09197761	2	95419073	NA	S_Shore	0.937906	0.9574	0.0204011	2.49579e-24	0.936959	0.955247	0.0182288	2.57626e-19
cg14558529	4	48181542	SLC10A4	S_Shore	0.256003	0.294624	0.0409796	2.51226e-24	0.285272	0.320278	0.0376736	1.73819e-20
cg00596373	17	16527853	NA	NA	0.658312	0.718663	0.0576513	2.56641e-24	0.661309	0.719336	0.0573363	2.66859e-24
cg05618934	5	23542495	PRDM9	NA	0.75061	0.791623	0.0393254	2.68333e-24	0.745032	0.783731	0.0375138	2.10908e-21
cg21287017	17	54099412	TEX14;TEX14	NA	0.410749	0.470671	0.060262	2.77184e-24	0.418376	0.471946	0.054416	3.92426e-20
cg18852692	6	32225259	PRRT1	N_Shore	0.273123	0.312553	0.0388701	2.89908e-24	0.29779	0.338715	0.0404951	1.4699e-26
cg26998717	6	27344404	NA	NA	0.478913	0.550368	0.0734565	3.0458e-24	0.477717	0.551532	0.0724027	5.01517e-24
cg06484572	3	139635592	ESYT3	N_Shore	0.17834	0.271198	0.0922529	3.42069e-24	0.18438	0.273349	0.0910207	1.03608e-23
cg16875104	1	177827970	TDRD5	Island	0.338441	0.382573	0.0466433	3.59672e-24	0.353154	0.403281	0.051987	3.96643e-29
cg14671222	19	10266083	ICAM5	Island	0.181791	0.236142	0.0535437	3.61342e-24	0.222493	0.299602	0.0750648	2.90819e-34
cg11596009	9	37475592	POLR1E	N_Shore	0.128342	0.162856	0.0342314	3.62532e-24	0.12282	0.159711	0.0361816	2.69918e-27
cg08795949	18	57372300	CDH20	N_Shore	0.863806	0.892985	0.0300554	3.80276e-24	0.867796	0.892517	0.0253603	1.27649e-18
cg13316977	10	85987294	LRIT1	Island	0.519096	0.548988	0.0302165	3.91577e-24	0.532727	0.55798	0.024972	2.17284e-18
cg23290482	7	153217063	DPP6	S_Shore	0.494929	0.547954	0.052627	3.9944e-24	0.496369	0.547395	0.0519169	6.61834e-23
cg03731078	21	39681556	WRB;WRB	N_Shore	0.171653	0.101673	-0.0706776	4.13062e-24	0.166179	0.101059	-0.065818	1.15486e-21
cg06636541	6	27756390	NA	S_Shore	0.309082	0.273327	-0.035604	4.18489e-24	0.320939	0.283966	-0.0359613	2.50777e-24
cg27137258	19	54636776	SLC17A7	N_Shore	0.108392	0.0875756	-0.021309	4.30365e-24	0.10809	0.0883252	-0.0202626	4.58854e-24
cg15174396	1	234916984	ACTN2	S_Shore	0.188981	0.230297	0.0398166	4.35285e-24	0.187756	0.229489	0.0402619	6.06951e-24
cg01341123	6	27677650	NA	NA	0.285234	0.208349	-0.0745533	4.4951e-24	0.294269	0.213976	-0.0785362	1.41733e-28
cg01875838	10	64235756	ADO;ADO	Island	0.311998	0.275176	-0.0386633	4.55213e-24	0.311971	0.285976	-0.0296378	2.53931e-16
cg04606861	6	30336222	HLA-L	Island	0.690425	0.728091	0.0350639	4.57918e-24	0.706696	0.741838	0.0312471	1.26605e-21
cg10525394	10	112828068	ADRA2A	Island	0.149101	0.172639	0.0244369	4.63641e-24	0.163652	0.186221	0.0226853	8.81774e-19
cg20096897	19	41177196	SDHAF1	Island	0.35541	0.416234	0.0591146	4.65072e-24	0.345995	0.403049	0.0552015	1.42652e-19
cg26107597	3	42702164	KBTBD5	Island	0.609538	0.649085	0.0401794	4.7225e-24	0.625436	0.658553	0.0356403	1.43315e-18
cg05371552	17	34082426	C17orf96;C17orf96	N_Shore	0.805685	0.83143	0.0238781	4.90585e-24	0.812247	0.832804	0.0191076	2.22062e-15
cg20995778	20	6695409	BMP2	N_Shore	0.956524	0.966485	0.00964829	5.11699e-24	0.960552	0.968644	0.00792532	1.48203e-21
cg25103417	10	124629882	FAM24B;LOC399815	S_Shore	0.830558	0.859797	0.0283196	5.1643e-24	0.831379	0.861535	0.0290487	3.33545e-23
cg00469015	5	79367606	THBS4	S_Shore	0.890838	0.912349	0.0216633	5.24574e-24	0.896987	0.914318	0.0175876	8.71892e-18
cg23628563	22	36545010	NA	Island	0.0423128	0.0563862	0.0133737	5.39278e-24	0.0436392	0.0590043	0.0149928	2.9017e-28
cg26833936	19	51607616	CCDC8	Island	0.488395	0.526772	0.0361962	5.44006e-24	0.481097	0.518258	0.0340159	1.99128e-22
cg06796866	3	125115246	CCDC14	NA	0.891676	0.842544	-0.0472392	5.4523e-24	0.880408	0.841259	-0.0372899	6.78158e-15
cg04323814	7	529370	NA	Island	0.38	0.449974	0.0710485	5.50951e-24	0.433728	0.495039	0.0654026	1.0105e-19
cg21817187	6	30962143	DDR1;DDR1	S_Shore	0.414724	0.475617	0.0585662	5.77512e-24	0.404253	0.467691	0.0595408	1.42657e-25
cg14194263	14	91858333	SLC24A4	N_Shore	0.487359	0.536885	0.0447295	5.8399e-24	0.468706	0.525249	0.0498552	1.52675e-26
cg16489360	9	130526739	ZDHHC12	S_Shore	0.215534	0.182223	-0.0350284	6.36216e-24	0.201209	0.172651	-0.0298613	1.19973e-18
cg20519121	17	4959780	ZNF232	Island	0.787378	0.81348	0.0260625	6.47655e-24	0.789102	0.814773	0.0262755	2.37214e-22
cg05849319	7	99913240	TSC22D4	Island	0.0138572	0.0163736	0.00236033	6.6776e-24	0.0141693	0.016451	0.00216892	8.27703e-18
cg15069551	5	42990509	NA	S_Shelf	0.887056	0.923241	0.0345904	6.75553e-24	0.88416	0.917822	0.031157	8.99273e-22
cg02936953	10	104603757	C10orf32;C10orf32	N_Shore	0.813033	0.844658	0.0299831	6.97199e-24	0.817375	0.848144	0.0286134	3.71196e-23
cg04874129	8	144862644	LOC100130274	Island	0.782477	0.824961	0.0426354	7.22568e-24	0.781896	0.820433	0.0379137	1.22862e-18
cg09796457	6	106541089	NA	Island	0.568458	0.616631	0.0508688	7.4578e-24	0.583633	0.620801	0.0404992	6.06748e-17
cg10504392	5	180554882	TRIM7;TRIM7;TRIM7;TRIM7;TRIM7	Island	0.967379	0.978395	0.0108411	7.46256e-24	0.974737	0.981175	0.00632628	6.11194e-15
cg15901722	3	140246114	PRR23C	Island	0.475206	0.521021	0.0458573	7.4668e-24	0.480382	0.522444	0.0419808	1.02199e-19
cg08757448	13	99425957	NA	N_Shelf	0.306878	0.355582	0.0481458	7.9632e-24	0.316558	0.362905	0.0444858	1.28942e-20
cg10003657	1	156215499	NA	Island	0.156924	0.194746	0.0367686	8.03827e-24	0.158356	0.191086	0.0314676	1.0697e-19
cg15301316	3	12303656	PPARG;PPARG	N_Shore	0.764159	0.80092	0.037363	8.07816e-24	0.77415	0.806181	0.0331689	7.20624e-19
cg14755900	19	40015592	NA	Island	0.954893	0.969454	0.013902	8.49969e-24	0.955781	0.968829	0.0120112	1.24005e-19
cg16299003	6	106541122	NA	Island	0.476565	0.562187	0.0911559	8.70975e-24	0.499767	0.5729	0.0792905	1.9284e-19
cg27119318	1	203804933	MFSD4	Island	0.0080411	0.0101097	0.00208466	8.74459e-24	0.00840014	0.0101879	0.00180897	1.81298e-16
cg07832006	4	2765299	SH3BP2	S_Shore	0.00863097	0.0111167	0.00236396	9.05004e-24	0.00883823	0.010807	0.00199282	3.51437e-20
cg00536080	1	205291190	YOD1	N_Shore	0.109535	0.0699189	-0.0385234	9.25596e-24	0.113145	0.0730642	-0.0392227	1.18715e-23
cg24338780	8	144862980	LOC100130274	Island	0.910142	0.935005	0.0241346	9.52466e-24	0.911279	0.934157	0.0221606	4.15206e-20
cg22753548	4	123072914	TRPC3;TRPC3	N_Shore	0.501806	0.554662	0.0526408	9.75341e-24	0.502513	0.551251	0.0478231	2.91019e-20
cg01146063	7	1216614	NA	N_Shore	0.213205	0.172258	-0.0422485	9.83214e-24	0.194209	0.163296	-0.034062	3.59073e-18
cg05594525	16	29819961	ASPHD1	N_Shore	0.537309	0.577339	0.0374067	9.95956e-24	0.53488	0.576411	0.0383177	4.13097e-25
cg09408902	6	28692055	NA	Island	0.0657524	0.0953151	0.0296969	9.99662e-24	0.0773747	0.108764	0.0324932	7.56482e-26
cg09349128	6	71434269	SMAP1;SMAP1;SMAP1;SMAP1	Island	0.00771032	0.00944468	0.00150408	1.00722e-23	0.00802994	0.0093054	0.00108707	3.55594e-14
cg06634460	8	144430449	GLI4	Island	0.536293	0.455242	-0.0844631	1.0347e-23	0.522949	0.438568	-0.0895302	5.87598e-26
cg04590721	10	29471843	NA	NA	0.810696	0.849783	0.0382948	1.03529e-23	0.815349	0.848979	0.0332985	3.01464e-18
cg18223453	22	16444176	SLC25A18	Island	0.937487	0.957953	0.0191206	1.05437e-23	0.942373	0.958599	0.0147586	3.94145e-16
cg06801163	5	134841228	NA	NA	0.865833	0.895436	0.0297198	1.08448e-23	0.87379	0.898198	0.0248465	7.03941e-22
cg00577449	19	42731506	NA	Island	0.734225	0.782206	0.0471547	1.088e-23	0.73748	0.780833	0.043039	1.91708e-20
cg22482235	1	46720585	NA	N_Shelf	0.709839	0.739195	0.028034	1.10632e-23	0.727334	0.755337	0.0272715	1.13954e-22
cg10994944	5	170749147	NPM1;NPM1;NPM1	S_Shore	0.178904	0.134435	-0.0448869	1.11205e-23	0.163068	0.123296	-0.0408712	1.39518e-22
cg05432213	6	30968244	DDR1;DDR1;DDR1	NA	0.723639	0.771434	0.0497416	1.15268e-23	0.750922	0.798022	0.0480596	5.39906e-24
cg05021771	3	140245380	PRR23C	Island	0.952594	0.965004	0.0124382	1.19308e-23	0.951458	0.964643	0.0130762	3.5172e-24
cg09214243	4	42098228	SHISA3	S_Shelf	0.725117	0.787444	0.0583165	1.1992e-23	0.717117	0.775053	0.0524464	2.47783e-20
cg22022881	5	179711721	GFPT2	Island	0.684534	0.725137	0.0404568	1.21061e-23	0.701031	0.741237	0.0401019	3.25815e-24
cg18363035	5	176085662	NA	NA	0.263503	0.321653	0.0559	1.24351e-23	0.269567	0.330071	0.0580555	1.63354e-24
cg26725862	15	67531883	RPLP1;RPLP1	N_Shore	0.0770625	0.119664	0.0430528	1.35186e-23	0.0834939	0.126391	0.0428755	2.96052e-22
cg04487205	16	65513623	RRAD;RRAD	Island	0.760706	0.801967	0.0404695	1.37947e-23	0.774491	0.807997	0.03386	1.78723e-16
cg24876445	21	39681444	WRB;WRB	N_Shore	0.272775	0.174522	-0.101664	1.38925e-23	0.26934	0.171649	-0.0990704	4.78861e-23
cg24439334	17	76989336	BAHCC1	Island	0.537195	0.492711	-0.0491315	1.47821e-23	0.515358	0.481734	-0.0384785	1.27251e-17
cg13655082	10	124628794	FAM24B;LOC399815	Island	0.480307	0.526456	0.0448347	1.48811e-23	0.480799	0.524552	0.043086	4.70325e-23
cg07953307	1	242146737	NA	N_Shore	0.693959	0.745439	0.0481741	1.49125e-23	0.695703	0.744445	0.0458261	3.0702e-21
cg20262330	16	2958105	KREMEN2;KREMEN2;PAQR4	Island	0.930829	0.950015	0.0185179	1.52055e-23	0.935307	0.954656	0.0187791	1.1153e-26
cg01006802	17	4960485	ZNF232	Island	0.20436	0.260408	0.0539124	1.53976e-23	0.210987	0.262194	0.0501746	3.54333e-21
cg15561613	3	42282803	CCK	S_Shore	0.430301	0.481832	0.0479276	1.61328e-23	0.425983	0.478357	0.0481097	2.14449e-21
cg15458577	1	177828123	TDRD5	Island	0.500462	0.547272	0.0460788	1.62216e-23	0.508198	0.55819	0.0493668	1.18824e-24
cg14206172	16	54248374	SLC6A2	Island	0.144328	0.173841	0.0311465	1.69538e-23	0.169847	0.196251	0.0292902	3.53164e-23
cg04247135	4	147777224	NA	N_Shore	0.354117	0.416386	0.067555	1.7132e-23	0.356688	0.420464	0.0677002	8.22931e-24
cg01952185	1	180292375	ZNF648	Island	0.958762	0.971603	0.0118218	1.72822e-23	0.963854	0.973977	0.00970148	1.26527e-16
cg07337544	2	105219958	NA	Island	0.754628	0.827228	0.073326	1.81282e-23	0.749334	0.823496	0.0753191	9.76637e-24
cg21542793	13	19887818	CRYL1	Island	0.834019	0.875903	0.04124	1.832e-23	0.852527	0.888328	0.0363059	6.65188e-22
cg11927233	3	140222564	PRR23B	Island	0.394256	0.457444	0.0625378	1.9667e-23	0.394971	0.460354	0.0679826	1.48047e-26
cg19292062	22	15868875	GAB4	Island	0.492261	0.533318	0.0408241	1.99266e-23	0.503371	0.538201	0.0361542	1.15273e-19
cg21300318	17	54099331	TEX14;TEX14	NA	0.416925	0.470945	0.054042	2.07331e-23	0.412559	0.468497	0.056225	1.66743e-24
cg25354127	21	17806912	CXADR	Island	0.0147378	0.0177397	0.00286935	2.09505e-23	0.0149439	0.0175616	0.00247754	6.03387e-15
cg14991769	6	28607655	GPX5;GPX5	NA	0.722996	0.759151	0.034418	2.14563e-23	0.725142	0.757347	0.0290129	9.74956e-19
cg20250722	9	37014153	PAX5	N_Shore	0.796716	0.827046	0.0283099	2.1705e-23	0.811042	0.838916	0.0264784	1.38602e-24
cg17594351	10	44198379	CXCL12;CXCL12;CXCL12	N_Shore	0.727711	0.762814	0.0342528	2.23912e-23	0.747618	0.777428	0.0297297	7.31731e-21
cg10816169	13	36292589	RFXAP	S_Shore	0.656664	0.624637	-0.0349671	2.25416e-23	0.63998	0.609622	-0.0335575	2.30046e-22
cg24114014	5	142763762	NR3C1;NR3C1;NR3C1;NR3C1;NR3C1;NR3C1;NR3C1	Island	0.0130011	0.0164082	0.00355177	2.46923e-23	0.0131084	0.0172121	0.00413455	3.33156e-30
cg22660171	6	49789269	CRISP2;CRISP2;CRISP2;CRISP2;CRISP2	NA	0.697029	0.765293	0.0641754	2.52374e-23	0.666972	0.739845	0.0681599	4.6912e-25
cg03250220	1	148602131	RPRD2	N_Shore	0.766464	0.838813	0.0724245	2.67746e-23	0.755576	0.83512	0.0763283	4.95462e-25
cg21489266	6	27745499	NA	NA	0.3625	0.286132	-0.0731952	2.69362e-23	0.353586	0.285995	-0.0650474	1.14577e-19
cg20893919	10	71889825	NA	S_Shore	0.703963	0.740395	0.0352109	2.75187e-23	0.714476	0.749412	0.0334198	2.48186e-21
cg14617041	20	52525007	DOK5	N_Shore	0.31546	0.34505	0.0307377	2.78233e-23	0.361856	0.388243	0.0261756	9.53077e-20
cg08136221	14	102756320	NA	Island	0.468725	0.502883	0.0339739	3.02649e-23	0.49405	0.522294	0.0299572	3.26142e-18
cg24425149	6	83832382	UBE2CBP	Island	0.0180361	0.0233107	0.00540627	3.03456e-23	0.0187537	0.0227163	0.0041988	4.97305e-17
cg17394530	22	16444224	SLC25A18	S_Shore	0.905063	0.929141	0.0237569	3.1415e-23	0.910762	0.934136	0.0226949	4.18311e-25
cg17375267	8	67945783	C8orf45;C8orf45;C8orf45	NA	0.0712698	0.0894105	0.0197002	3.17228e-23	0.0712494	0.089439	0.0187034	2.79378e-24
cg23256579	10	127049323	NA	NA	0.621808	0.674489	0.0506682	3.19926e-23	0.632243	0.678276	0.0439783	1.22302e-18
cg16205352	1	71285073	PTGER3;PTGER3;PTGER3;PTGER3;PTGER3;PTGER3;PTGER3;PTGER3;PTGER3;PTGER3	Island	0.229945	0.275741	0.0468219	3.28462e-23	0.231341	0.27991	0.0492609	6.30458e-26
cg14701491	14	30413034	COCH;COCH	N_Shore	0.482062	0.523296	0.0413773	3.33042e-23	0.503616	0.543504	0.0419008	2.26e-23
cg15977137	12	56302623	SLC26A10	S_Shore	0.489817	0.516559	0.0257858	3.39171e-23	0.486329	0.509568	0.0214469	7.42941e-16
cg09786098	9	126663392	RPL35	Island	0.202636	0.180349	-0.0227801	3.6476e-23	0.204803	0.18572	-0.0218177	6.0908e-22
cg08164233	6	137286374	SLC35D3	Island	0.0228174	0.034052	0.0111812	3.99275e-23	0.0244127	0.0368484	0.0124783	6.745e-25
cg19185846	3	129116577	NA	N_Shore	0.295302	0.336937	0.0432279	4.10901e-23	0.304982	0.345549	0.0421822	6.42854e-23
cg03317642	7	50486141	FIGNL1;FIGNL1	Island	0.46028	0.540054	0.0736231	4.13808e-23	0.472518	0.548392	0.0730439	6.1957e-24
cg05674437	6	30968866	DDR1;DDR1;DDR1	NA	0.824779	0.857111	0.0330056	4.1723e-23	0.838173	0.867117	0.0286223	1.94235e-20
cg12728621	2	207338508	MDH1B;FASTKD2;FASTKD2;FASTKD2;FASTKD2;FASTKD2;FASTKD2	S_Shore	0.00776369	0.0114751	0.00386242	4.49336e-23	0.00896663	0.0126433	0.00393453	3.00341e-28
cg18831899	2	110327386	NCRNA00116	Island	0.140066	0.221076	0.0820119	4.5042e-23	0.134672	0.212527	0.0790592	1.75646e-22
cg17228942	10	92912694	NA	NA	0.0204404	0.0250383	0.00445999	4.58881e-23	0.0208267	0.0250764	0.00425715	8.59793e-19
cg27362525	18	5882119	TMEM200C	S_Shore	0.736125	0.785783	0.0511809	4.60105e-23	0.755442	0.793701	0.0394756	2.37962e-16
cg23224666	17	16414193	ZNF287	S_Shore	0.806171	0.838817	0.030068	4.60977e-23	0.802762	0.834077	0.029289	6.72886e-21
cg26697583	19	41177200	SDHAF1	Island	0.353125	0.410484	0.0535919	4.78884e-23	0.338757	0.394211	0.0505992	4.37049e-20
cg01043616	11	18434329	LDHAL6A;LDHAL6A;LDHAL6A	Island	0.759777	0.801999	0.0431936	5.06336e-23	0.760867	0.798556	0.0395059	4.50015e-20
cg07513768	10	102800129	NA	Island	0.0188101	0.0230972	0.00399659	5.08162e-23	0.0196978	0.0241656	0.00422996	6.32211e-22
cg22878388	2	220069061	NA	N_Shore	0.616611	0.654422	0.0365382	5.2162e-23	0.626738	0.662884	0.0346139	1.64509e-19
cg05256504	1	226719759	NA	S_Shore	0.308686	0.244233	-0.0632318	5.38545e-23	0.303113	0.246033	-0.0591616	1.89948e-20
cg23615741	19	10266226	ICAM5	Island	0.149147	0.199777	0.049716	5.53522e-23	0.188312	0.262795	0.0727893	1.73606e-33
cg11437810	16	65760907	HSF4;HSF4	N_Shore	0.754604	0.782807	0.0274046	5.62658e-23	0.765184	0.791135	0.0246967	4.6038e-20
cg06351981	1	155112960	NTRK1;NTRK1;NTRK1	NA	0.564722	0.618838	0.0507585	5.63592e-23	0.575243	0.626686	0.0473577	2.01895e-21
cg01595870	5	149527139	CDX1	Island	0.339586	0.400864	0.0599874	5.93425e-23	0.337386	0.399653	0.0615256	2.58206e-25
cg10256477	1	156215517	NA	Island	0.253689	0.293781	0.0368125	6.01044e-23	0.251527	0.293206	0.0399064	1.14164e-26
cg12435629	3	140207879	PRR23A	Island	0.944765	0.962119	0.0183265	7.58353e-23	0.948627	0.964165	0.0156172	1.08492e-21
cg23652484	14	33340188	NPAS3;NPAS3;NPAS3;NPAS3	Island	0.602056	0.686586	0.0794981	7.65924e-23	0.614386	0.687277	0.0697113	2.40583e-18
cg03785755	1	7810042	PER3	Island	0.823883	0.88282	0.0581663	7.71536e-23	0.835359	0.887347	0.053391	2.26069e-20
cg09662920	1	2335260	PEX10;PEX10	N_Shore	0.639576	0.667884	0.0260696	7.79812e-23	0.618715	0.647079	0.024796	4.29742e-19
cg05768419	11	62378367	SNORD30;SNORD22;SNORD29;SNORD31;SNHG1	N_Shore	0.1225	0.0992669	-0.0246836	7.91904e-23	0.106767	0.0961647	-0.0121865	8.29746e-07
cg09190051	16	67038749	SMPD3	Island	0.287452	0.257325	-0.0290823	8.17938e-23	0.287161	0.255329	-0.0322486	1.88311e-28
cg23371413	2	48698232	GTF2A1L;GTF2A1L;STON1-GTF2A1L	N_Shore	0.902648	0.929239	0.0250906	8.28793e-23	0.902167	0.929323	0.0263296	2.0011e-25
cg12727529	10	124628864	FAM24B;LOC399815	Island	0.163091	0.215647	0.051196	8.44196e-23	0.156898	0.212862	0.0557418	1.22392e-26
cg00058009	1	7809786	PER3	Island	0.882121	0.921915	0.0382027	8.4447e-23	0.890589	0.923156	0.0325653	3.786e-18
cg14916924	6	30962212	DDR1;DDR1	S_Shore	0.319634	0.392567	0.0698671	8.63354e-23	0.308191	0.389664	0.0774915	1.39797e-27
cg10010533	19	60359258	TNNI3	N_Shore	0.095316	0.0714032	-0.0263124	8.77551e-23	0.096233	0.0692275	-0.0260814	5.66548e-22
cg26717009	2	161992890	NA	Island	0.113905	0.141499	0.0271578	8.87773e-23	0.119872	0.14362	0.0242094	8.6128e-21
cg02980621	19	60359345	TNNI3	Island	0.121344	0.0923153	-0.029798	9.09755e-23	0.116346	0.0915178	-0.0238573	1.38629e-15
cg01365639	18	5881948	TMEM200C	S_Shore	0.572007	0.617185	0.0465934	9.12126e-23	0.584657	0.622326	0.0393347	7.6981e-17
cg18512336	4	48179754	SLC10A4	N_Shore	0.130874	0.166899	0.0373851	9.24568e-23	0.144696	0.177803	0.0355502	4.16445e-17
cg04102734	5	180579582	NA	Island	0.7845	0.812628	0.0251952	9.71667e-23	0.792314	0.818456	0.0235818	5.95725e-21
cg08381504	6	28334884	NKAPL	N_Shore	0.317934	0.3652	0.0456725	9.73005e-23	0.316542	0.357418	0.039921	1.46613e-17
cg09819656	18	46079361	NA	S_Shore	0.517389	0.546325	0.0278684	9.98524e-23	0.524888	0.550529	0.0247246	1.03785e-17
cg03844894	1	44451643	DMAP1;DMAP1;DMAP1	Island	0.0124769	0.0153897	0.00290291	9.99258e-23	0.0131042	0.015036	0.00199658	2.41751e-12
cg01914314	4	123073143	TRPC3;TRPC3	Island	0.502211	0.545551	0.0431742	1.05651e-22	0.501912	0.542931	0.0416699	3.49159e-22
cg02955804	10	92606850	HTR7;HTR7;HTR7	Island	0.0675988	0.0872478	0.0194718	1.09262e-22	0.0729464	0.0960714	0.0226505	1.51291e-27
cg19414967	14	69896750	COX16	S_Shore	0.381777	0.444599	0.0617074	1.1064e-22	0.395553	0.457196	0.0619951	1.0523e-22
cg13630250	1	46712912	NA	Island	0.124198	0.164394	0.0393967	1.11647e-22	0.170026	0.210216	0.0413163	6.64643e-20
cg25707805	14	102638224	C14orf73	Island	0.788189	0.826421	0.0351845	1.12199e-22	0.80447	0.836329	0.0288512	3.1343e-16
cg12360736	6	30248388	TRIM15	S_Shore	0.652941	0.683792	0.0298209	1.16916e-22	0.652764	0.681297	0.0273496	1.48725e-17
cg22434763	15	67531444	RPLP1;RPLP1	N_Shore	0.214551	0.282054	0.0680178	1.20089e-22	0.219913	0.288609	0.0709052	6.89122e-25
cg14205016	1	173234746	CACYBP;CACYBP	N_Shore	0.111001	0.13089	0.0193508	1.20305e-22	0.12212	0.142683	0.0197812	4.96578e-23
cg24360241	7	112049819	NA	NA	0.858883	0.903564	0.045705	1.23051e-22	0.860614	0.901551	0.0418773	4.12906e-21
cg02179982	21	37007151	SIM2;SIM2	S_Shelf	0.484202	0.542948	0.0615762	1.27404e-22	0.485301	0.543438	0.0571708	1.34794e-18
cg25943719	3	69872645	MITF	S_Shore	0.682377	0.714957	0.0317672	1.30058e-22	0.696368	0.727692	0.0311429	2.81408e-21
cg15560801	1	149212647	LASS2;LASS2	N_Shore	0.408224	0.380132	-0.0314085	1.30637e-22	0.384618	0.363698	-0.0248473	2.02066e-15
cg04388919	3	187021586	IGF2BP2;IGF2BP2	N_Shelf	0.573253	0.538246	-0.0365232	1.31706e-22	0.603584	0.560136	-0.0446851	3.8725e-31
cg10592454	19	12726609	BEST2	Island	0.642986	0.683284	0.0409068	1.32462e-22	0.64257	0.685249	0.0415384	1.73093e-23
cg18479961	8	49345613	NA	NA	0.742501	0.774222	0.0328766	1.3252e-22	0.761777	0.79163	0.0320501	3.51737e-24
cg04648334	15	54813607	ZNF280D;ZNF280D;ZNF280D	S_Shore	0.828897	0.858865	0.0284056	1.33589e-22	0.827308	0.856867	0.0287889	1.33267e-23
cg19340950	10	45040046	NA	Island	0.842091	0.902636	0.0573816	1.3362e-22	0.840373	0.900038	0.0567141	6.94934e-21
cg06671087	16	67038990	SMPD3	Island	0.534764	0.489828	-0.0466575	1.40645e-22	0.541912	0.495733	-0.0466298	6.52184e-22
cg04761231	19	7845442	NA	Island	0.0304786	0.0365382	0.00636552	1.44946e-22	0.0301706	0.0360509	0.00675086	1.37741e-23
cg15252215	15	94670224	NR2F2;NR2F2	S_Shelf	0.187986	0.2143	0.0272583	1.4614e-22	0.195938	0.216896	0.021799	1.08034e-13
cg07674022	20	31495113	SNTA1;SNTA1	Island	0.0161069	0.0189289	0.00262877	1.46285e-22	0.0163142	0.0191552	0.00263957	1.25602e-20
cg18390181	3	14419045	SLC6A6;SLC6A6;SLC6A6	Island	0.065926	0.0809135	0.0168131	1.465e-22	0.0643761	0.0810023	0.0159874	1.62794e-21
cg24083746	16	67234865	CDH3	N_Shore	0.87301	0.897408	0.0248915	1.52465e-22	0.880225	0.90065	0.0206671	3.23014e-16
cg22979368	1	158352192	ATP1A2;ATP1A2	NA	0.76426	0.793372	0.0279292	1.53624e-22	0.776425	0.79856	0.020631	1.97469e-13
cg16853982	5	72451185	TMEM171;TMEM171	N_Shore	0.28274	0.316611	0.0315991	1.54231e-22	0.283269	0.319975	0.033308	1.31777e-23
cg10556064	4	36923981	KIAA1239	S_Shore	0.510893	0.560354	0.0498478	1.56499e-22	0.52469	0.570992	0.0446532	1.60084e-18
cg19159759	20	61759394	RTEL1;RTEL1	Island	0.71806	0.758409	0.0361838	1.57214e-22	0.704295	0.745208	0.0365059	2.10776e-21
cg26511972	20	3001196	NA	S_Shore	0.362735	0.397388	0.0330238	1.592e-22	0.365026	0.398069	0.0320898	2.94909e-21
cg22867063	2	213405276	NA	Island	0.915403	0.931519	0.0147033	1.60699e-22	0.916461	0.930493	0.0140574	9.78885e-21
cg15081844	12	46685436	COL2A1;COL2A1	Island	0.386984	0.42521	0.0391519	1.65702e-22	0.412536	0.441744	0.0321146	1.18591e-14
cg11429111	2	70982797	VAX2	N_Shore	0.825732	0.849898	0.0234859	1.67321e-22	0.836763	0.858919	0.0222029	8.57863e-23
cg23146346	19	51607410	CCDC8	Island	0.590796	0.62723	0.0302919	1.70241e-22	0.587681	0.621666	0.0304777	1.02412e-21
cg11838299	7	28414628	CREB5	N_Shore	0.453852	0.490461	0.0348136	1.70299e-22	0.435261	0.470524	0.031959	1.03717e-18
cg03771939	8	145983674	ZNF34	Island	0.0166342	0.0145903	-0.00241534	1.71484e-22	0.0172435	0.0147712	-0.00262021	8.85177e-27
cg02590366	22	48605916	BRD1	N_Shore	0.805727	0.771214	-0.0396896	1.72358e-22	0.803235	0.772817	-0.0342272	1.05191e-17
cg14479198	19	63560068	ZNF497	Island	0.243796	0.316502	0.0727757	1.78381e-22	0.258736	0.325708	0.0663134	3.38995e-20
cg08950537	10	21504264	NEBL	S_Shore	0.237052	0.28537	0.0453218	1.80887e-22	0.223144	0.274944	0.0480187	1.28123e-26
cg08876130	17	34251089	C17orf98	Island	0.529018	0.59948	0.0700032	1.81719e-22	0.526795	0.597975	0.0699253	9.31585e-23
cg15399533	6	27367141	NA	Island	0.105116	0.122613	0.0179738	1.85952e-22	0.108643	0.127515	0.0185997	8.11517e-26
cg08247450	15	56944815	NA	Island	0.114565	0.150814	0.0362388	1.90394e-22	0.131989	0.166721	0.0364717	1.06603e-20
cg03935116	14	76298986	VASH1	S_Shore	0.730032	0.753204	0.0249158	1.95967e-22	0.751899	0.772708	0.0223796	7.49008e-19
cg16045390	2	74592927	NA	N_Shore	0.955757	0.964675	0.00793084	1.97502e-22	0.954316	0.963361	0.0085905	1.40459e-25
cg07355745	17	77923233	NA	Island	0.104889	0.0811151	-0.025465	1.99403e-22	0.100044	0.0811798	-0.0210288	8.36089e-19
cg24574863	15	78232284	FAH	NA	0.0322365	0.0371129	0.00456852	2.05924e-22	0.032318	0.0369461	0.00472986	7.96229e-21
cg13773678	1	148138569	BOLA1	Island	0.887259	0.910053	0.0191106	2.06685e-22	0.879457	0.903065	0.0200279	2.56363e-21
cg15657936	12	56299538	SLC26A10	Island	0.0809184	0.100097	0.0200614	2.1272e-22	0.0808658	0.100158	0.0193634	1.7225e-21
cg09168692	3	42282197	CCK	Island	0.252615	0.291309	0.0387781	2.17602e-22	0.258669	0.293997	0.0341904	1.58041e-17
cg14484793	19	812829	CFD	Island	0.433102	0.385307	-0.045633	2.2088e-22	0.444281	0.401517	-0.0429291	5.38852e-21
cg26321999	14	68411491	ACTN1;ACTN1;ACTN1	Island	0.909684	0.947706	0.0396568	2.21753e-22	0.912277	0.947793	0.0355497	5.64788e-18
cg11937107	8	132121226	ADCY8	N_Shore	0.295654	0.331547	0.0339628	2.26534e-22	0.291314	0.32997	0.0372192	1.38001e-25
cg19747604	3	148604582	ZIC4;ZIC4;ZIC4;ZIC4	NA	0.806979	0.831675	0.0249594	2.35594e-22	0.819461	0.842517	0.0231194	3.27694e-21
cg09075844	9	131974016	FREQ	N_Shore	0.157149	0.185759	0.0271944	2.43702e-22	0.148302	0.180021	0.0309209	1.9541e-28
cg11980800	14	87861051	KCNK10	N_Shore	0.570811	0.622456	0.0527205	2.44572e-22	0.588691	0.636759	0.0500912	9.10507e-20
cg06322988	11	6998328	NLRP14;ZNF214;NLRP14	Island	0.0158081	0.0230455	0.00729559	2.58889e-22	0.016047	0.0227082	0.00693951	7.36202e-22
cg05528623	7	50485844	FIGNL1;FIGNL1	Island	0.12916	0.155371	0.0265756	2.67095e-22	0.139704	0.164538	0.0263942	1.90186e-23
cg19684207	19	19487525	NDUFA13;TSSK6	Island	0.536308	0.576994	0.0370098	2.68643e-22	0.510651	0.557096	0.0414966	2.16918e-27
cg14708218	1	93023806	EVI5	S_Shore	0.0897775	0.120377	0.0285831	2.71807e-22	0.084195	0.116668	0.0297746	2.17341e-25
cg10381888	17	41219119	CRHR1;CRHR1;CRHR1;CRHR1	S_Shore	0.296063	0.329588	0.0322365	2.75693e-22	0.294639	0.334252	0.0378567	2.10596e-29
cg15367212	11	23378366	NA	NA	0.913315	0.89336	-0.0227441	2.76417e-22	0.913688	0.890698	-0.0259237	2.41374e-26
cg14826456	14	22905435	EFS;EFS	Island	0.319002	0.376853	0.0518337	2.9104e-22	0.327065	0.386451	0.0538166	6.93382e-24
cg02392228	19	19486364	TSSK6;TSSK6	Island	0.541731	0.576924	0.0337523	2.95013e-22	0.550417	0.585277	0.0329899	2.96393e-20
cg09792000	22	40800009	FAM109B	Island	0.331548	0.394524	0.0600991	3.02242e-22	0.310909	0.376017	0.0611576	1.302e-24
cg26665274	8	55696382	RP1	Island	0.927513	0.943539	0.0152457	3.03515e-22	0.926633	0.942097	0.0145275	2.03083e-20
cg12675848	8	118731985	NA	NA	0.115435	0.0849923	-0.0312668	3.23257e-22	0.0915191	0.0673361	-0.0253296	3.85232e-19
cg17063840	8	71143622	PRDM14	N_Shore	0.803161	0.829026	0.0264412	3.24002e-22	0.80844	0.834074	0.0272403	3.94889e-22
cg19864758	4	155881379	NA	Island	0.840116	0.882982	0.0424324	3.25458e-22	0.898401	0.916056	0.0155132	2.61398e-08
cg22254681	12	48761434	ACCN2;ACCN2	Island	0.726784	0.785345	0.0527694	3.26204e-22	0.73843	0.795817	0.0506749	1.29306e-20
cg00086809	1	155281921	ARHGEF11;ARHGEF11	Island	0.0313008	0.038802	0.00759249	3.2796e-22	0.0317554	0.038118	0.00675972	4.84512e-18
cg27093273	16	2848893	PRSS22	S_Shore	0.281627	0.223996	-0.0626515	3.28148e-22	0.265998	0.214326	-0.0564471	2.33115e-18
cg00197058	11	22411093	NA	Island	0.0878055	0.114202	0.0270078	3.33222e-22	0.0929371	0.116873	0.0254533	4.67e-21
cg22836359	9	135065214	NA	Island	0.7226	0.666544	-0.0550475	3.46276e-22	0.728382	0.669414	-0.0586821	8.56445e-27
cg02793415	15	88092145	NA	N_Shelf	0.803525	0.842421	0.0367173	3.4631e-22	0.816824	0.847714	0.0283283	3.13703e-16
cg03728296	1	147411473	NA	N_Shore	0.354671	0.409775	0.0566565	3.46664e-22	0.36163	0.413174	0.0530961	2.4224e-21
cg08346820	10	112394764	RBM20	S_Shore	0.773897	0.79921	0.0236806	3.46786e-22	0.781914	0.804308	0.0232874	9.27675e-23
cg16547529	20	43366339	MATN4;MATN4;MATN4	Island	0.597573	0.646869	0.0491103	3.57241e-22	0.613216	0.654906	0.0417632	6.29948e-15
cg15091747	19	54636318	SLC17A7	Island	0.0920061	0.0716141	-0.022371	3.67729e-22	0.0936728	0.0751542	-0.0194497	1.63302e-15
cg11367159	8	144430273	GLI4	Island	0.280025	0.213319	-0.068077	3.73823e-22	0.284161	0.215121	-0.0704566	1.7843e-24
cg13485366	4	770591	CPLX1	Island	0.665051	0.717525	0.0481208	3.81926e-22	0.650239	0.700115	0.0461265	1.597e-18
cg21086940	7	55380489	NA	S_Shore	0.756039	0.808352	0.0545505	3.83127e-22	0.759263	0.806929	0.048729	3.81968e-18
cg26575633	15	73719008	IMP3;IMP3	Island	0.0432564	0.0326364	-0.010965	3.83619e-22	0.0419082	0.0309199	-0.0118341	9.66048e-27
cg06836380	5	42989847	NA	S_Shore	0.835038	0.880982	0.0410251	4.10487e-22	0.82034	0.869733	0.0433636	2.03516e-24
cg21926094	2	85407646	TGOLN2	Island	0.0929059	0.0686148	-0.0220594	4.20871e-22	0.0934861	0.0686887	-0.0232352	3.57035e-25
cg04297507	12	26877541	ITPR2	Island	0.0551358	0.0690006	0.0153118	4.23319e-22	0.0562549	0.069188	0.012926	5.22225e-17
cg08293242	5	139471079	NA	N_Shore	0.724908	0.782381	0.0559858	4.25678e-22	0.756325	0.803731	0.0482846	2.12215e-20
cg05358404	6	28769691	NA	NA	0.272807	0.317218	0.0466726	4.41848e-22	0.299208	0.335171	0.0392397	2.6292e-16
cg04362002	19	44685198	DLL3;DLL3	Island	0.526545	0.561217	0.0317722	4.59185e-22	0.525995	0.559497	0.0305528	1.08019e-17
cg18789547	1	155095066	NTRK1;INSRR;INSRR	N_Shore	0.673215	0.707494	0.0308431	4.65154e-22	0.654977	0.692814	0.0332825	3.29407e-21
cg07059402	19	13270931	CACNA1A;CACNA1A	Island	0.673245	0.709367	0.0365703	4.67592e-22	0.67327	0.7076	0.0366623	4.94129e-23
cg16171484	14	56381393	OTX2OS1	NA	0.45585	0.497788	0.0452053	4.85622e-22	0.469777	0.509924	0.041599	2.95933e-20
cg01693063	9	71321475	APBA1	Island	0.926083	0.958448	0.032126	4.89247e-22	0.93495	0.962005	0.0270157	1.54811e-18
cg22431262	6	30336224	HLA-L	Island	0.744498	0.773716	0.0276449	4.90727e-22	0.75477	0.782562	0.0254834	7.01824e-20
cg00107579	10	134898052	NA	N_Shore	0.951956	0.964238	0.0116517	5.14344e-22	0.953861	0.964441	0.0101862	1.48424e-20
cg14858616	15	32874277	ACTC1	NA	0.523846	0.574256	0.0523421	5.18594e-22	0.538365	0.589588	0.0522077	7.52034e-23
cg05143633	10	124628746	FAM24B;LOC399815	Island	0.705918	0.754075	0.0476179	5.22098e-22	0.702966	0.748472	0.045657	1.4461e-19
cg09045105	4	186172478	NA	N_Shore	0.654821	0.6982	0.0425851	5.41748e-22	0.654883	0.69494	0.0397438	6.8327e-19
cg11774548	6	106880757	ATG5	S_Shore	0.322785	0.365923	0.0429033	5.57877e-22	0.328617	0.370489	0.0420489	3.89313e-21
cg08569850	19	52740851	ZNF541	Island	0.414733	0.475885	0.0599968	5.9394e-22	0.427849	0.481876	0.0549438	7.80374e-20
cg11177833	21	39681404	WRB;WRB	N_Shore	0.093044	0.0519175	-0.0420227	5.93987e-22	0.0919143	0.0523855	-0.039875	9.72138e-20
cg23231268	9	135064707	NA	N_Shore	0.723649	0.67553	-0.0486399	5.9952e-22	0.719351	0.670397	-0.0510412	1.22137e-23
cg12466700	12	124911853	NA	Island	0.657502	0.693942	0.0351682	6.22382e-22	0.668389	0.699743	0.0307076	2.13301e-16
cg20245439	2	105219632	NA	Island	0.810012	0.857057	0.0448354	6.4312e-22	0.806786	0.850163	0.0422096	4.08047e-19
cg00030604	11	69794094	PPFIA1;PPFIA1	Island	0.0150308	0.0191117	0.00412594	6.48968e-22	0.0155799	0.01895	0.0036383	1.36711e-20
cg18085407	5	149527127	CDX1	Island	0.10286	0.14793	0.0434337	6.51389e-22	0.108752	0.15372	0.0444014	7.28871e-24
cg07421515	7	149041856	KRBA1	Island	0.90856	0.935886	0.023607	6.65565e-22	0.903895	0.933643	0.0271042	4.05406e-28
cg23957311	8	42516485	C8orf40;C8orf40;C8orf40;C8orf40;C8orf40;SLC20A2	S_Shore	0.0137885	0.0101435	-0.00345859	6.7823e-22	0.0147714	0.00964357	-0.00490152	7.56685e-35
cg26687119	20	29535975	NCRNA00028;REM1	Island	0.87702	0.908604	0.0294591	6.83044e-22	0.876861	0.909091	0.0306764	8.42716e-24
cg00989365	16	52922604	NA	NA	0.873371	0.901603	0.0280304	6.99773e-22	0.889977	0.912595	0.0230639	7.01945e-19
cg05185364	8	20251636	NA	NA	0.71512	0.745582	0.0291373	7.01275e-22	0.7187	0.74539	0.026476	5.57115e-19
cg01815150	3	23220920	UBE2E2	S_Shore	0.431507	0.395651	-0.0388325	7.11593e-22	0.421868	0.388857	-0.0346605	7.15776e-18
cg18063486	3	48607572	COL7A1	Island	0.149608	0.105524	-0.0461583	7.2761e-22	0.139404	0.102371	-0.0401398	4.99285e-17
cg23473443	19	6690192	TRIP10	N_Shore	0.397355	0.454271	0.0542826	7.34543e-22	0.422308	0.483106	0.0616324	2.74785e-29
cg08443038	17	4639117	GLTPD2	Island	0.290378	0.338171	0.0445566	7.53745e-22	0.303523	0.351112	0.0448265	2.70954e-21
cg27475169	4	2029393	NA	N_Shore	0.745738	0.775712	0.0268953	7.56106e-22	0.744831	0.773443	0.0253325	7.09867e-19
cg05364567	2	133785392	NCKAP5;NCKAP5	NA	0.820201	0.792457	-0.0333399	7.76263e-22	0.818969	0.790302	-0.0309585	5.4227e-17
cg21715189	12	81845543	TMTC2	NA	0.824468	0.775774	-0.0365803	7.871e-22	0.816973	0.773737	-0.0293468	3.8264e-13
cg21846177	2	70976741	NA	N_Shelf	0.687506	0.726305	0.0395094	7.92402e-22	0.695976	0.733607	0.0381413	2.32788e-22
cg00491180	12	45512246	NA	S_Shore	0.320488	0.381279	0.0588426	8.00663e-22	0.306995	0.368982	0.0585029	1.47519e-21
cg08039751	1	115199380	SYCP1	Island	0.0398782	0.0510621	0.0111227	8.06509e-22	0.0428991	0.0529447	0.00995884	1.40027e-15
cg14614094	12	52377871	NA	S_Shelf	0.898921	0.919209	0.0194896	8.53117e-22	0.904612	0.921203	0.0161866	1.23355e-15
cg09354267	10	98936663	SLIT1	S_Shore	0.850836	0.877843	0.0268059	8.67305e-22	0.854841	0.880825	0.0253345	3.26774e-20
cg07524679	13	102224482	C13orf27	Island	0.233458	0.279229	0.0434488	8.70346e-22	0.223246	0.271875	0.0452014	1.83552e-24
cg26874229	21	44761834	C21orf90;C21orf29;C21orf90	NA	0.828893	0.801626	-0.0305164	8.80236e-22	0.824255	0.799906	-0.0267321	1.82941e-17
cg17758363	6	106536827	NA	S_Shore	0.938265	0.951347	0.0124677	9.01122e-22	0.939418	0.950862	0.0110814	2.22939e-19
cg27282281	12	46685760	COL2A1;COL2A1	S_Shore	0.899328	0.917107	0.017505	9.37901e-22	0.902396	0.921158	0.0183407	9.54463e-24
cg22178392	3	139316673	DZIP1L	Island	0.00998137	0.0134452	0.00387829	9.42859e-22	0.0102812	0.014115	0.00423645	2.07187e-15
cg23954968	3	153468559	MBNL1;MBNL1;LOC401093;MBNL1;LOC401093;MBNL1	N_Shore	0.111722	0.081645	-0.0274775	9.70423e-22	0.102801	0.0748451	-0.0260111	4.56581e-22
cg11205981	2	48521329	KLRAQ1;KLRAQ1;KLRAQ1;KLRAQ1	Island	0.0304868	0.036406	0.00582781	9.77375e-22	0.0323686	0.0367684	0.00446793	3.86806e-14
cg08034070	3	198178550	PIGZ	Island	0.904575	0.939461	0.034276	1.00609e-21	0.92347	0.953651	0.0301073	2.36197e-22
cg07551060	6	88814111	SPACA1	Island	0.70627	0.750049	0.0451385	1.02222e-21	0.713651	0.749224	0.037421	1.85174e-15
cg10848724	12	45511716	NA	Island	0.0996402	0.131173	0.0330621	1.03329e-21	0.105776	0.132588	0.0290028	7.66594e-16
cg06588556	19	51690949	PNMAL2;PNMAL2	Island	0.198471	0.243218	0.0436553	1.04637e-21	0.229629	0.284065	0.0511784	6.45638e-29
cg25679766	5	23542787	PRDM9	NA	0.745667	0.792341	0.0418957	1.08527e-21	0.743845	0.787025	0.0399077	3.04477e-19
cg16169375	16	2848935	PRSS22	S_Shore	0.306215	0.250812	-0.0593661	1.09386e-21	0.291063	0.238661	-0.0568995	2.15051e-20
cg12957265	2	74582787	LOC151534;LBX2	N_Shore	0.623436	0.673186	0.0494399	1.17292e-21	0.65416	0.705652	0.0514349	2.79605e-26
cg15065854	19	55552659	NA	Island	0.16955	0.139863	-0.0302392	1.18474e-21	0.166394	0.138837	-0.0248975	5.83743e-15
cg00491927	19	45417176	TTC9B	S_Shore	0.891029	0.911942	0.0210696	1.21301e-21	0.889302	0.909007	0.0193588	9.62471e-18
cg27175287	19	63553875	NCRNA00181;A1BG	Island	0.532427	0.5987	0.0632621	1.23096e-21	0.562772	0.623507	0.0558105	2.85033e-16
cg13259925	18	33088688	BRUNOL4;BRUNOL4;BRUNOL4;BRUNOL4	S_Shore	0.5548	0.592195	0.0345969	1.25172e-21	0.559576	0.600989	0.0383735	1.25243e-26
cg27237814	17	50332891	TOM1L1	Island	0.0191317	0.0241444	0.00499579	1.27694e-21	0.0243313	0.0272386	0.00293701	0.000492489
cg03626579	6	28334864	NKAPL	N_Shore	0.453324	0.509612	0.0546953	1.28801e-21	0.444839	0.506839	0.0599064	7.29997e-26
cg02798848	7	158547325	VIPR2	Island	0.341046	0.270471	-0.0739542	1.29643e-21	0.336846	0.264648	-0.0756944	2.29794e-23
cg04662609	15	67531738	RPLP1;RPLP1	N_Shore	0.0967842	0.150483	0.0542169	1.32864e-21	0.0973169	0.154436	0.0582414	2.50436e-23
cg14769703	4	41575037	NA	Island	0.192992	0.231499	0.0400141	1.33857e-21	0.227075	0.265108	0.0412723	2.17402e-18
cg20673321	6	27756320	NA	S_Shore	0.0722728	0.0480717	-0.0225756	1.36638e-21	0.0807558	0.0533901	-0.0257609	1.33311e-23
cg14224937	16	53103591	NA	NA	0.819858	0.841362	0.0215561	1.43044e-21	0.827456	0.844558	0.016104	1.71314e-12
cg08043020	19	60185887	NLRP2	Island	0.858016	0.890939	0.03456	1.43387e-21	0.845062	0.887842	0.0421333	1.53173e-27
cg12597066	3	42821911	HIGD1A;HIGD1A;HIGD1A	S_Shore	0.604039	0.652188	0.0432063	1.43479e-21	0.607224	0.658034	0.0465723	1.83028e-24
cg10079374	19	51690958	PNMAL2;PNMAL2	Island	0.06325	0.0873965	0.0238812	1.4477e-21	0.0797996	0.111893	0.0316357	5.4178e-29
cg23233843	6	32837719	HLA-DQB2	Island	0.718357	0.766811	0.0455292	1.47299e-21	0.717502	0.763652	0.0448697	3.25238e-20
cg06362543	16	55260303	MT1G;MT1H	N_Shore	0.570544	0.604315	0.0319164	1.47828e-21	0.576241	0.606288	0.0279627	3.76599e-16
cg23771956	15	67531582	RPLP1;RPLP1	N_Shore	0.191064	0.24706	0.0593973	1.51614e-21	0.196436	0.253735	0.060091	2.72278e-22
cg19959917	10	124628981	LOC399815;FAM24B	Island	0.047482	0.07227	0.025626	1.57533e-21	0.0498046	0.074307	0.0248168	1.17163e-21
cg17835678	15	72806123	CYP1A1	Island	0.11513	0.135406	0.0199138	1.58178e-21	0.121552	0.145982	0.0249943	5.31142e-27
cg23024262	2	25280955	NA	Island	0.63206	0.677701	0.0417293	1.59063e-21	0.640358	0.67995	0.0369252	6.25332e-18
cg08570243	1	2224151	SKI	N_Shore	0.949506	0.938073	-0.0130844	1.62837e-21	0.950593	0.936669	-0.0151056	4.32997e-26
cg12992827	5	72545974	NA	N_Shore	0.41365	0.446783	0.031582	1.65361e-21	0.414956	0.448461	0.0334873	2.34113e-22
cg03462733	6	36961302	C6orf89	N_Shore	0.825559	0.850803	0.022593	1.65402e-21	0.818671	0.842405	0.0209742	3.76698e-18
cg15784615	9	135065100	NA	N_Shore	0.675633	0.624548	-0.0508973	1.6568e-21	0.671704	0.618095	-0.0554625	4.33422e-25
cg01433297	9	137118284	OLFM1;OLFM1	N_Shore	0.475849	0.418026	-0.061216	1.70757e-21	0.453282	0.397367	-0.061384	9.91542e-22
cg22677715	13	99425930	NA	N_Shelf	0.352329	0.378238	0.0252674	1.70784e-21	0.358326	0.386138	0.0276039	5.15065e-27
cg12414681	10	88126748	NA	Island	0.368093	0.397848	0.0277998	1.71665e-21	0.382663	0.413261	0.0304865	7.46245e-25
cg18402261	19	54583415	CCDC155	Island	0.787092	0.839163	0.0520991	1.73525e-21	0.790116	0.843156	0.0536648	5.03602e-26
cg27553457	2	105220104	NA	Island	0.463167	0.538014	0.0756017	1.74143e-21	0.469114	0.537913	0.0728922	4.11748e-21
cg09419900	2	74594088	TLX2	Island	0.0214895	0.0264363	0.00487972	1.75368e-21	0.0214411	0.0257737	0.00443962	1.68818e-19
cg03850936	14	87861617	KCNK10	N_Shore	0.859034	0.887067	0.0287498	1.84456e-21	0.859428	0.884993	0.0258097	2.59754e-17
cg21994045	2	105219926	NA	Island	0.612969	0.711703	0.0988507	1.87486e-21	0.610927	0.711925	0.101988	8.77177e-23
cg22265452	1	157773183	OR10J5	NA	0.619302	0.564049	-0.0592315	1.90417e-21	0.602501	0.554083	-0.0516749	5.05443e-17
cg05595088	10	102407354	NA	N_Shore	0.732892	0.762386	0.028034	1.93663e-21	0.73214	0.759101	0.0253107	1.67694e-16
cg07502936	22	20669538	NA	S_Shelf	0.517247	0.545352	0.0264971	1.96206e-21	0.515548	0.542794	0.0249311	2.60898e-18
cg12244668	2	176687591	NA	N_Shore	0.0526386	0.0398439	-0.0125615	1.97054e-21	0.059349	0.0439192	-0.0145062	2.8268e-24
cg08835755	3	140207022	PRR23A	Island	0.935463	0.949713	0.0139381	2.0117e-21	0.936586	0.95036	0.0131982	1.05906e-18
cg18515624	1	175178654	ASTN1;ASTN1	NA	0.632658	0.564569	-0.0612121	2.03323e-21	0.610352	0.559843	-0.0416638	1.00728e-09
cg13806489	22	15868275	GAB4	Island	0.18447	0.24321	0.0599827	2.07757e-21	0.190769	0.246147	0.0581354	1.93293e-20
cg24025550	17	34251257	C17orf98	S_Shore	0.54964	0.616548	0.0675407	2.11073e-21	0.548958	0.614696	0.0642726	1.32726e-20
cg04777352	17	35150146	GRB7;GRB7	NA	0.407572	0.453336	0.0413381	2.13699e-21	0.391881	0.43761	0.0414977	8.82318e-22
cg22903908	2	73282684	NOTO	N_Shore	0.795854	0.835725	0.0387495	2.1383e-21	0.795201	0.832435	0.0367033	2.10773e-18
cg03027739	3	42702847	KBTBD5	Island	0.430494	0.465115	0.0348278	2.35816e-21	0.441366	0.472897	0.0316293	1.98141e-18
cg05805297	17	38188433	WNK4	N_Shore	0.494831	0.55692	0.0612975	2.38643e-21	0.509086	0.562331	0.0532966	2.59975e-17
cg26172013	2	51108810	NRXN1;NRXN1	Island	0.941452	0.954038	0.0123643	2.48414e-21	0.942485	0.955011	0.0120817	3.13587e-19
cg20374595	19	1747207	ATP8B3	Island	0.233148	0.17805	-0.0575941	2.53968e-21	0.229158	0.178409	-0.0531388	8.40556e-19
cg16615454	21	43446923	NA	Island	0.918057	0.883092	-0.035737	2.576e-21	0.919445	0.886434	-0.0327419	2.66451e-19
cg12552293	4	41573496	NA	N_Shore	0.883081	0.908682	0.0248805	2.58376e-21	0.886344	0.910336	0.0234226	6.85766e-21
cg00167941	1	2336875	NA	S_Shore	0.848226	0.867381	0.0186038	2.59844e-21	0.850677	0.866064	0.0139643	9.24442e-12
cg10716823	3	46767361	NA	Island	0.863366	0.910325	0.0463833	2.6293e-21	0.867067	0.912286	0.0452125	4.17989e-22
cg06134567	5	41905720	OXCT1	Island	0.0300311	0.0500705	0.0202418	2.744e-21	0.0305664	0.0486535	0.0183945	2.92492e-18
cg00228708	6	26304773	NA	N_Shore	0.629258	0.577976	-0.0576642	2.75882e-21	0.624879	0.568837	-0.0606361	3.09096e-22
cg27562948	19	50517992	CKM	N_Shore	0.538194	0.57157	0.02946	2.86211e-21	0.518869	0.555291	0.0326761	6.4363e-22
cg02022136	11	58586767	NA	Island	0.319749	0.386162	0.0642095	2.86879e-21	0.312432	0.382553	0.0677669	1.47759e-23
cg15116327	11	62211945	LRRN4CL	Island	0.192449	0.217192	0.0255557	3.05825e-21	0.213096	0.232139	0.0201859	3.1444e-13
cg10799055	1	245578092	NA	NA	0.161244	0.217699	0.0533632	3.07007e-21	0.156316	0.209724	0.0483649	1.11119e-19
cg26385222	19	49597756	ZNF285A	NA	0.0214709	0.0291528	0.00807616	3.09823e-21	0.0230438	0.0304363	0.0080095	3.48243e-21
cg09447578	17	56909588	TBX4	NA	0.651565	0.682639	0.032791	3.11822e-21	0.672482	0.696709	0.027099	9.80711e-17
cg02419920	8	22279797	SLC39A14;SLC39A14;SLC39A14;SLC39A14	N_Shore	0.710606	0.736945	0.0272838	3.12737e-21	0.714318	0.737861	0.0244018	7.82418e-19
cg01884321	4	42097227	SHISA3	S_Shore	0.644929	0.686566	0.0388611	3.23526e-21	0.635045	0.674925	0.0369895	3.71269e-19
cg17574739	11	18433879	LDHAL6A;LDHAL6A	Island	0.65762	0.737397	0.0798119	3.2494e-21	0.666888	0.742636	0.0765534	6.10035e-20
cg01761236	16	3182738	NA	Island	0.347402	0.265249	-0.0798886	3.26099e-21	0.362539	0.275324	-0.0842195	1.10151e-23
cg02064284	1	32513739	LCK;LCK	Island	0.0820089	0.126221	0.0410519	3.26682e-21	0.0720851	0.115188	0.0402574	6.90738e-23
cg07610777	1	2377530	NA	Island	0.667182	0.63593	-0.0365175	3.36106e-21	0.65763	0.626335	-0.0369419	1.0888e-21
cg23239574	20	29537237	NCRNA00028	S_Shore	0.0533687	0.102487	0.0461763	3.44496e-21	0.0559036	0.102464	0.0447508	3.59503e-21
cg00879218	6	167959373	NA	NA	0.829272	0.871719	0.0412277	3.57683e-21	0.829295	0.871344	0.0406356	9.60279e-21
cg03308092	14	30412897	COCH;COCH	N_Shore	0.577344	0.613846	0.0380452	3.69299e-21	0.593607	0.629724	0.0369735	2.27611e-19
cg16111190	7	112049833	NA	NA	0.879803	0.919057	0.0402731	3.76219e-21	0.882516	0.920885	0.0399125	2.55673e-23
cg17034331	2	38158306	CYP1B1	S_Shore	0.510441	0.553004	0.0419124	3.78428e-21	0.512014	0.556888	0.0419921	3.55158e-21
cg18794475	2	9180313	NA	NA	0.957614	0.948692	-0.00903099	3.85653e-21	0.955218	0.946209	-0.00938212	8.54169e-20
cg18059891	17	51385210	NA	NA	0.0712391	0.0619656	-0.00897323	3.9314e-21	0.0781552	0.0682457	-0.00901034	8.74316e-18
cg26103104	7	100632521	MOGAT3	S_Shore	0.840355	0.860248	0.018473	3.93237e-21	0.841479	0.860687	0.0177253	1.52596e-19
cg05490519	7	127778657	PRRT4	Island	0.512521	0.559498	0.0501168	3.9331e-21	0.545499	0.577478	0.0367064	2.77613e-14
cg00049595	8	143253356	NA	NA	0.854739	0.832244	-0.0231874	3.96418e-21	0.852413	0.833763	-0.0191877	1.13601e-15
cg23880736	2	96145618	ADRA2B	Island	0.172766	0.202489	0.0294184	3.97248e-21	0.17513	0.204858	0.0298066	1.36586e-22
cg16398944	4	41561935	NA	N_Shore	0.442823	0.477433	0.03421	3.99499e-21	0.443611	0.475672	0.0321212	3.10208e-18
cg08926642	10	13611822	NA	S_Shore	0.361107	0.400637	0.038254	4.00738e-21	0.345673	0.38166	0.0347351	8.55891e-19
cg23956260	15	43458447	LOC145663;GATM	S_Shore	0.216208	0.261194	0.0451938	4.10069e-21	0.216693	0.258592	0.0428942	3.1929e-20
cg11065575	6	101953130	GRIK2;GRIK2;GRIK2	N_Shore	0.651797	0.714764	0.0648247	4.22089e-21	0.65542	0.715784	0.0609531	6.37022e-19
cg01754525	1	225813505	NA	N_Shore	0.499675	0.544703	0.0472772	4.55654e-21	0.507932	0.550009	0.0446646	4.32225e-20
cg14741228	19	4720214	MIR7-3;C19orf30	NA	0.282808	0.243716	-0.0401588	4.58244e-21	0.274695	0.242318	-0.0350584	1.10169e-16
cg03515663	3	46767466	NA	Island	0.925766	0.966095	0.0420597	4.63559e-21	0.931809	0.968355	0.0378897	2.78596e-21
cg01262208	6	71048004	COL9A1;COL9A1	N_Shore	0.959285	0.9694	0.0103308	4.72964e-21	0.961135	0.969524	0.00854202	2.49104e-18
cg08506127	10	124625795	FAM24B	N_Shelf	0.734904	0.686582	-0.055484	4.80998e-21	0.725652	0.686923	-0.0456199	6.14785e-17
cg16359799	2	94900924	TEKT4	Island	0.507019	0.539035	0.0305545	4.88293e-21	0.508782	0.537937	0.0283346	9.3407e-18
cg05548469	3	46767368	NA	Island	0.881982	0.92144	0.039299	4.90083e-21	0.884449	0.925742	0.0414361	2.19035e-26
cg08051713	3	129254685	SEC61A1	S_Shore	0.229881	0.203782	-0.0288815	4.94655e-21	0.205783	0.187755	-0.0208649	4.7701e-12
cg08928145	10	105334713	NEURL	Island	0.176466	0.22697	0.0476427	4.98221e-21	0.20203	0.24868	0.0450778	8.0356e-19
cg24389054	2	121054968	NA	S_Shelf	0.510716	0.5485	0.0336863	5.04315e-21	0.49305	0.534667	0.0387266	9.08215e-26
cg25550468	11	122280020	C11orf63;C11orf63	NA	0.924042	0.940453	0.0147154	5.18613e-21	0.928102	0.941743	0.0121509	1.31654e-15
cg10742957	15	81114336	CPEB1	Island	0.175781	0.204363	0.0272035	5.27835e-21	0.191068	0.22465	0.0313351	5.15151e-24
cg18435832	19	13271117	CACNA1A;CACNA1A	Island	0.935618	0.946654	0.0105862	5.59915e-21	0.938222	0.947072	0.008586	6.60264e-16
cg17475271	19	63553314	A1BG	Island	0.554486	0.61854	0.0595158	5.77026e-21	0.590296	0.641141	0.0449814	4.96869e-13
cg06569542	2	74520208	RTKN;RTKN;RTKN	N_Shore	0.472272	0.447504	-0.0280262	6.04427e-21	0.442821	0.423239	-0.0225303	1.21051e-14
cg24310500	15	62242263	PPIB;PPIB	Island	0.0263377	0.0319098	0.00610662	6.05726e-21	0.0261436	0.0317743	0.00561246	3.31187e-16
cg08504662	17	4960362	ZNF232	Island	0.0908277	0.1304	0.0391283	6.07071e-21	0.0940182	0.133781	0.0396625	2.61564e-22
cg12953200	17	7699387	TMEM88	Island	0.925731	0.916188	-0.0110729	6.1839e-21	0.926578	0.917827	-0.00928306	1.4704e-15
cg00187229	12	121946831	VPS37B	Island	0.0898037	0.0671346	-0.0213578	6.26348e-21	0.0929553	0.0702839	-0.0217547	4.99913e-21
cg12049992	3	140222412	PRR23B;PRR23B	Island	0.668028	0.698942	0.0308056	6.26524e-21	0.674803	0.702183	0.0273261	1.99358e-17
cg26686068	13	111595654	NA	Island	0.242837	0.164214	-0.0833804	6.52568e-21	0.239069	0.162702	-0.0802886	1.93059e-19
cg15249796	12	54869519	SMARCC2;SMARCC2;SMARCC2;SMARCC2;SMARCC2;SMARCC2	N_Shore	0.0903557	0.108095	0.0196588	6.56535e-21	0.0938969	0.106969	0.0137901	3.07683e-10
cg04189591	7	57487125	NA	N_Shore	0.342097	0.395312	0.0509989	6.58495e-21	0.344717	0.389887	0.0444096	1.4141e-16
cg27488503	18	11140043	FAM38B	S_Shore	0.287721	0.34208	0.0501894	6.6936e-21	0.280718	0.33734	0.0545733	2.18192e-25
cg22932482	2	110327142	NCRNA00116	Island	0.100804	0.191388	0.0919469	7.14676e-21	0.0961527	0.185217	0.0910374	7.67656e-21
cg15594585	8	30890159	NA	S_Shore	0.687797	0.726716	0.0383494	7.22464e-21	0.688699	0.730412	0.0401072	1.73422e-22
cg04579398	1	113086641	NA	N_Shore	0.443187	0.49885	0.052417	7.24076e-21	0.450441	0.501599	0.0491254	1.05242e-18
cg01120173	15	63503004	IGDCC4	S_Shore	0.642036	0.667919	0.0268607	7.24273e-21	0.646284	0.669416	0.0224751	1.13472e-13
cg23797887	19	42650547	ZNF570;ZNF569	N_Shore	0.534799	0.576666	0.0411889	7.36775e-21	0.530691	0.576874	0.0444322	1.04867e-23
cg07031872	19	1740618	ATP8B3	Island	0.325754	0.268851	-0.0583093	7.389e-21	0.312799	0.261061	-0.0537391	6.16924e-18
cg23880589	17	76988935	BAHCC1	Island	0.0942182	0.0689492	-0.0280532	7.57121e-21	0.084968	0.065619	-0.0211722	5.17418e-16
cg03845837	7	21548969	DNAH11	Island	0.585199	0.61143	0.0249932	7.64421e-21	0.590054	0.616728	0.0261924	1.69571e-20
cg18758664	3	42282765	CCK	S_Shore	0.498373	0.537059	0.0365352	7.67107e-21	0.492419	0.5339	0.0384833	3.47885e-22
cg05938607	12	121946823	VPS37B	Island	0.0344434	0.0259069	-0.00839763	7.73391e-21	0.035073	0.0274812	-0.00669253	7.34359e-13
cg08885224	14	76298814	VASH1;VASH1	S_Shore	0.322405	0.358383	0.0358836	7.85077e-21	0.325164	0.365752	0.0395103	6.35765e-24
cg00161791	6	28865345	NA	S_Shelf	0.286804	0.244598	-0.0419582	8.05395e-21	0.298488	0.258519	-0.03994	2.14929e-19
cg27629992	8	144862363	LOC100130274	Island	0.491452	0.538192	0.0456136	8.06281e-21	0.495254	0.541365	0.0449342	2.72988e-20
cg26422151	13	112045366	NA	Island	0.772792	0.71303	-0.0636239	8.23797e-21	0.774522	0.708445	-0.0691229	5.51064e-24
cg13871826	4	56355217	NA	S_Shore	0.857705	0.886434	0.0266695	8.43432e-21	0.865747	0.889014	0.0217672	7.01517e-15
cg15515843	5	42979614	NA	N_Shore	0.907652	0.933696	0.0236263	8.44503e-21	0.904421	0.933645	0.026745	7.93493e-28
cg00602326	7	148750066	NA	N_Shore	0.493604	0.526592	0.0346884	8.58258e-21	0.495836	0.529993	0.0345393	5.53746e-22
cg05951817	2	74594499	TLX2	Island	0.385354	0.412831	0.0262343	8.59399e-21	0.384676	0.407792	0.0200722	3.25332e-13
cg09068158	9	67900871	NA	Island	0.346891	0.379378	0.0316283	8.9481e-21	0.361964	0.387315	0.0255686	3.82742e-15
cg04378167	1	210886817	NA	NA	0.923498	0.948836	0.0232139	9.09546e-21	0.916747	0.945831	0.0264958	1.35937e-24
cg24063856	15	48261455	SLC27A2;SLC27A2	N_Shore	0.150942	0.183573	0.0325663	9.21742e-21	0.140084	0.172225	0.0302473	8.02056e-20
cg18947553	16	2832783	TMPRSS8	Island	0.301483	0.244738	-0.0529849	9.54803e-21	0.322634	0.263578	-0.0549077	2.01261e-23
cg12664038	11	6998141	ZNF214;NLRP14;ZNF214	Island	0.0205709	0.0289451	0.00809697	9.56565e-21	0.0241821	0.0316377	0.00809965	3.75508e-16
cg05915609	6	76010655	COX7A2;COX7A2	NA	0.0272035	0.0429277	0.01581	1.00205e-20	0.0284534	0.0425011	0.0145857	5.73916e-18
cg06888460	16	33850913	NA	S_Shore	0.388893	0.458919	0.0695151	1.01759e-20	0.392083	0.463506	0.0709841	4.26361e-22
cg03719070	10	105334788	NEURL	Island	0.284218	0.322988	0.0371381	1.02551e-20	0.296878	0.32873	0.0295407	7.28482e-15
cg17844313	11	18433875	LDHAL6A;LDHAL6A	Island	0.533123	0.617873	0.0883627	1.04138e-20	0.544003	0.625466	0.0868101	5.00035e-21
cg21692450	9	37023489	PAX5	N_Shore	0.521474	0.563423	0.043839	1.05909e-20	0.534651	0.578131	0.0452948	5.951e-22
cg12360753	20	87680	DEFB127	NA	0.286262	0.233389	-0.0533051	1.07368e-20	0.280169	0.236973	-0.0430244	1.70384e-14
cg07850592	1	156215440	NA	Island	0.256253	0.306997	0.0473681	1.07964e-20	0.25296	0.300071	0.0438999	5.64512e-19
cg26993102	14	92459629	CHGA	Island	0.0107959	0.013206	0.00218382	1.09038e-20	0.0110501	0.0129425	0.00189057	3.26684e-16
cg10552523	2	132146263	NA	N_Shore	0.737872	0.767383	0.030667	1.09929e-20	0.763734	0.784312	0.0216377	1.75942e-12
cg10275315	8	105548596	DPYS	S_Shore	0.362436	0.395686	0.0317028	1.11255e-20	0.359823	0.390161	0.0279536	7.205e-16
cg25019343	1	115199646	SYCP1	S_Shore	0.0869822	0.121423	0.0364361	1.21073e-20	0.0917298	0.123697	0.0334065	1.45922e-18
cg17515480	20	18723065	HSPC072;LOC100270804;HSPC072	NA	0.505882	0.545081	0.0378264	1.25392e-20	0.497541	0.536355	0.0374629	6.05681e-19
cg24717159	4	164307943	NAF1;NAF1	S_Shore	0.923069	0.940794	0.0162479	1.34168e-20	0.923499	0.940059	0.0153846	1.95424e-16
cg27129048	17	56848911	NA	Island	0.221246	0.245478	0.0239216	1.35527e-20	0.221881	0.243583	0.0214696	5.9947e-18
cg14830485	4	155881141	NA	Island	0.930703	0.947262	0.0150805	1.38265e-20	0.949056	0.955561	0.00453046	0.000165884
cg16936953	18	11137785	FAM38B	N_Shore	0.0803112	0.123556	0.044712	1.39797e-20	0.0950071	0.142078	0.0475363	3.76844e-20
cg02066331	15	43458440	LOC145663;GATM	S_Shore	0.200659	0.237997	0.0383544	1.56151e-20	0.204194	0.238345	0.0353649	1.2792e-18
cg04022137	10	131155061	MGMT	Island	0.102869	0.134229	0.0325365	1.56395e-20	0.108746	0.142098	0.0346886	2.11331e-23
cg04329429	15	43214326	DUOX1;DUOX1	N_Shore	0.36238	0.411477	0.0444163	1.57984e-20	0.367884	0.423309	0.0482366	4.50937e-25
cg17140307	10	124629100	LOC399815;FAM24B;FAM24B	Island	0.0767443	0.109213	0.0326448	1.58342e-20	0.0795393	0.112119	0.0338254	6.25865e-22
cg03021802	19	60186297	NLRP2	Island	0.945925	0.964276	0.0181682	1.6089e-20	0.946034	0.962657	0.0164062	2.31501e-17
cg02883668	12	79431290	PTPRQ	NA	0.606632	0.656935	0.0502637	1.61625e-20	0.618849	0.660215	0.0434239	7.18363e-16
cg22698744	20	43366970	MATN4;MATN4;MATN4	N_Shore	0.887853	0.912882	0.0247199	1.63662e-20	0.894875	0.917712	0.0225941	2.0857e-18
cg10738368	3	61354622	NA	NA	0.933189	0.923718	-0.00928528	1.68646e-20	0.930984	0.922678	-0.007995	1.17264e-14
cg00891541	8	53639418	FAM150A	N_Shore	0.0683451	0.0898854	0.0191096	1.80696e-20	0.0682765	0.0898934	0.0205734	5.51299e-23
cg05189570	5	77182074	NA	N_Shore	0.851946	0.896272	0.0436339	1.80759e-20	0.860958	0.901216	0.040751	1.97787e-20
cg27212232	3	50289295	SEMA3B;SEMA3B	Island	0.69189	0.723112	0.0320749	1.81659e-20	0.705482	0.732649	0.0282487	5.31355e-17
cg05107535	12	115804699	HRK	S_Shore	0.36808	0.400844	0.0348901	1.86881e-20	0.388565	0.416576	0.0281564	1.39948e-13
cg13331196	14	68411356	ACTN1;ACTN1;ACTN1	Island	0.921492	0.952946	0.0319484	1.87014e-20	0.921483	0.951895	0.0303452	4.10785e-18
cg19761502	17	36273071	KRT12	Island	0.728162	0.761004	0.0342706	1.9076e-20	0.745557	0.774798	0.0309432	2.35157e-17
cg03102841	6	28663721	SCAND3	S_Shore	0.571664	0.605265	0.0357175	1.91991e-20	0.586524	0.617393	0.0310305	2.2726e-16
cg16306900	19	8179505	LASS4	N_Shore	0.401369	0.464443	0.058562	1.9416e-20	0.367636	0.431023	0.0576833	1.06163e-19
cg25946389	8	49630849	NA	N_Shore	0.440759	0.48098	0.040977	1.94217e-20	0.457622	0.500833	0.0446488	4.32253e-22
cg05620980	8	22074117	SFTPC	S_Shelf	0.863484	0.882294	0.019356	1.94867e-20	0.868223	0.884085	0.0157868	1.59933e-15
cg01565777	16	33844741	NA	N_Shore	0.653508	0.696856	0.0424692	1.95746e-20	0.673511	0.713892	0.0389932	1.27782e-18
cg19160878	13	110264327	NA	S_Shore	0.925029	0.945384	0.0183253	2.00875e-20	0.925835	0.946538	0.020116	4.16896e-25
cg06686742	7	121734308	NA	S_Shore	0.419014	0.445043	0.0287434	2.00877e-20	0.459992	0.487118	0.0303543	2.93514e-22
cg09068004	5	1299795	NA	Island	0.512324	0.478175	-0.0392297	2.03809e-20	0.501489	0.466423	-0.0405743	2.04519e-21
cg00929523	10	54385159	NA	NA	0.941892	0.950479	0.00835074	2.10312e-20	0.941469	0.949976	0.00823442	7.57715e-21
cg15463284	6	144428109	PLAGL1;PLAGL1	S_Shore	0.706497	0.737645	0.0294619	2.15855e-20	0.711049	0.744921	0.031434	3.02542e-22
cg26276327	4	174657952	NA	Island	0.247233	0.288789	0.0453527	2.17158e-20	0.266433	0.304452	0.0417176	2.56732e-18
cg06951627	10	28070039	MKX	N_Shore	0.842946	0.873843	0.0308441	2.1876e-20	0.854991	0.884488	0.0303176	1.06575e-20
cg00603340	6	166339583	NA	N_Shelf	0.0642475	0.0762337	0.0117988	2.18866e-20	0.0665021	0.0756222	0.00898636	1.1094e-12
cg27038634	7	39957069	CDK13;CDK13	Island	0.0272458	0.0323866	0.00493966	2.23905e-20	0.0274293	0.0325214	0.00462608	1.29493e-19
cg10507304	18	11137385	FAM38B	N_Shore	0.314086	0.369132	0.05428	2.2639e-20	0.340008	0.391437	0.0514104	3.69896e-18
cg16743289	1	2335234	PEX10;PEX10	N_Shore	0.671352	0.702331	0.0296022	2.27218e-20	0.645652	0.6826	0.0337772	1.0381e-22
cg20353484	6	30961990	DDR1;DDR1	S_Shore	0.473478	0.537146	0.0587706	2.27347e-20	0.463503	0.5286	0.0597825	9.96761e-22
cg18735956	1	91070594	NA	N_Shelf	0.913601	0.931893	0.0179304	2.29538e-20	0.913601	0.931058	0.0167625	2.69165e-18
cg21161766	6	17390679	RBM24;RBM24;RBM24	S_Shore	0.496113	0.545208	0.0446629	2.30511e-20	0.479995	0.527311	0.0433696	5.47029e-19
cg26464626	2	208979409	PTH2R	N_Shore	0.834681	0.855613	0.0219487	2.31e-20	0.837046	0.858907	0.0225246	5.47271e-19
cg26046136	5	77289134	NA	N_Shore	0.288539	0.321469	0.0353523	2.38894e-20	0.307709	0.346346	0.041083	7.61636e-25
cg02213822	2	105220228	NA	Island	0.526597	0.596822	0.070921	2.39928e-20	0.523993	0.597062	0.0750668	2.87226e-22
cg10582608	2	27705391	GPN1;CCDC121;GPN1;GPN1;CCDC121;CCDC121;GPN1;GPN1	NA	0.153875	0.171611	0.0222517	2.44117e-20	0.149289	0.170865	0.0250644	1.62328e-25
cg06165179	1	2414516	PLCH2	NA	0.924233	0.911297	-0.0136709	2.5066e-20	0.922169	0.90937	-0.0135374	3.7062e-21
cg09712464	15	99238914	ALDH1A3	S_Shore	0.776459	0.809635	0.0332877	2.51791e-20	0.778559	0.813408	0.0353108	5.29026e-22
cg06221946	2	218007269	DIRC3	NA	0.154987	0.128351	-0.029529	2.5764e-20	0.128697	0.10927	-0.0226085	7.22027e-16
cg19389372	11	22319946	SLC17A6	Island	0.218777	0.261339	0.0447013	2.57864e-20	0.236237	0.274437	0.0401583	4.98531e-16
cg03804621	15	27755487	NA	S_Shore	0.522435	0.571941	0.0484324	2.58918e-20	0.534709	0.579959	0.0460417	8.98695e-21
cg07205791	2	48698572	GTF2A1L;STON1-GTF2A1L;GTF2A1L	S_Shore	0.939982	0.951966	0.0113058	2.62215e-20	0.939589	0.951384	0.0110478	1.03738e-17
cg03081205	4	108964774	SGMS2	N_Shore	0.857685	0.882729	0.0221213	2.64704e-20	0.851797	0.875236	0.0198933	1.75604e-15
cg22247250	2	74582608	LOC151534;LBX2	N_Shore	0.690841	0.743193	0.0479299	2.80497e-20	0.712754	0.767804	0.0530879	1.87124e-24
cg00310410	4	17422656	NCAPG;DCAF16	S_Shore	0.527543	0.488154	-0.0431364	2.81329e-20	0.514983	0.483482	-0.0366691	4.924e-14
cg03043157	19	10808446	TMED1	S_Shore	0.668974	0.713022	0.0397906	2.82596e-20	0.677588	0.724593	0.0428237	2.1688e-23
cg00680696	6	31870755	VARS	N_Shore	0.038482	0.0319594	-0.00665531	2.93686e-20	0.0350594	0.030376	-0.00475572	1.25872e-11
cg21184711	20	28164511	NA	Island	0.357852	0.393059	0.0339959	2.96725e-20	0.360094	0.39217	0.0308264	5.44483e-17
cg23791682	6	166339128	NA	N_Shelf	0.158478	0.198844	0.0399212	2.97056e-20	0.155676	0.199235	0.0420564	1.6643e-23
cg22545206	15	81128641	AP3B2	NA	0.887477	0.906373	0.0174933	3.07573e-20	0.901001	0.915964	0.0136766	6.5601e-17
cg02958895	12	105872985	C12orf23	N_Shore	0.609585	0.660903	0.0479725	3.12355e-20	0.596716	0.64868	0.0474388	1.19424e-18
cg16882830	18	33398257	BRUNOL4;BRUNOL4;BRUNOL4;BRUNOL4	N_Shore	0.641718	0.680552	0.037254	3.16093e-20	0.642224	0.679665	0.0368168	5.57636e-19
cg10960055	11	18434110	LDHAL6A;LDHAL6A;LDHAL6A;LDHAL6A	Island	0.710437	0.767947	0.0611086	3.16846e-20	0.716818	0.772077	0.0589517	1.07149e-19
cg21313071	9	34038851	UBAP2	Island	0.217358	0.235429	0.0202522	3.22944e-20	0.216947	0.236282	0.0182363	1.66026e-17
cg06410849	6	17390760	RBM24;RBM24;RBM24	S_Shore	0.285745	0.334102	0.0452142	3.23392e-20	0.291343	0.335015	0.0414427	8.9509e-16
cg25704207	20	21018832	NA	NA	0.229498	0.266082	0.0399117	3.23577e-20	0.251989	0.289428	0.0409193	8.20636e-20
cg23105130	2	241145503	ANKMY1;ANKMY1	Island	0.273475	0.217856	-0.0613211	3.25523e-20	0.280594	0.226931	-0.0576462	4.31656e-19
cg09187505	2	222842268	PAX3;PAX3;PAX3;PAX3;PAX3;PAX3	NA	0.802481	0.833513	0.0303115	3.27498e-20	0.807301	0.836984	0.0280332	4.01565e-17
cg27241845	5	157050218	NA	Island	0.353613	0.414944	0.0599504	3.29955e-20	0.348602	0.41306	0.0635278	4.23894e-22
cg15074709	10	82159129	C10orf58	S_Shore	0.591377	0.559385	-0.0386127	3.31054e-20	0.546168	0.518063	-0.0346061	2.16851e-14
cg00046336	11	82122818	FAM181B	S_Shore	0.321861	0.350944	0.0260111	3.32919e-20	0.346616	0.374406	0.0265935	3.68604e-22
cg23998405	16	2832767	TMPRSS8	Island	0.194657	0.138955	-0.0517616	3.36757e-20	0.22096	0.162252	-0.0542215	1.05713e-22
cg14453935	9	37476469	POLR1E	S_Shore	0.156664	0.132358	-0.0248623	3.39971e-20	0.140373	0.118849	-0.0231332	9.91251e-19
cg13928733	12	131415808	GALNT9	Island	0.0626932	0.0508892	-0.0119742	3.40477e-20	0.071235	0.057789	-0.0134262	2.19005e-23
cg19664013	15	43458571	LOC145663;GATM	S_Shore	0.500262	0.542244	0.0405368	3.40612e-20	0.502755	0.5498	0.045657	2.26133e-25
cg25985959	19	6690184	TRIP10	N_Shore	0.535242	0.566308	0.0274882	3.4187e-20	0.537045	0.570735	0.0318459	3.14626e-27
cg05833851	10	64235648	ADO;ADO	Island	0.497671	0.469569	-0.0342715	3.49383e-20	0.497882	0.471724	-0.0319693	2.56673e-18
cg02047809	5	33973430	RXFP3	Island	0.213552	0.265993	0.051948	3.53221e-20	0.216722	0.266715	0.0503388	2.62998e-19
cg04337278	4	180440466	NA	NA	0.774231	0.736907	-0.0355738	3.57779e-20	0.77188	0.733102	-0.0353109	5.2955e-19
cg24014869	10	105334737	NEURL	Island	0.158315	0.201215	0.0419873	3.6293e-20	0.181758	0.218928	0.0362149	1.38613e-16
cg03695236	19	13877603	C19orf57;CC2D1A	N_Shore	0.331122	0.362662	0.0319773	3.65706e-20	0.347742	0.375424	0.0282922	1.94633e-15
cg07370221	3	49869445	TRAIP	S_Shore	0.532897	0.566834	0.0343351	3.65939e-20	0.538257	0.570949	0.0312038	5.34381e-16
cg08282428	17	53438288	SFRS1;SFRS1	N_Shore	0.234217	0.203348	-0.0308966	3.76168e-20	0.209465	0.185004	-0.0262733	5.2478e-16
cg06623151	20	43366797	MATN4;MATN4;MATN4	Island	0.900074	0.925097	0.0260881	3.90415e-20	0.904795	0.930836	0.025221	1.34801e-12
cg05225012	17	4590614	ZMYND15;CXCL16;ZMYND15;CXCL16	S_Shore	0.86882	0.886536	0.0157214	3.96026e-20	0.871436	0.887271	0.0144852	1.35201e-18
cg17165695	20	21326495	NKX2-4	S_Shore	0.238889	0.266722	0.0272557	3.96401e-20	0.248281	0.275375	0.0269967	1.30149e-18
cg25173405	9	126663198	RPL35	N_Shore	0.578802	0.530256	-0.0517945	4.13951e-20	0.563404	0.526682	-0.0418188	2.09966e-13
cg10350492	22	36056622	NA	N_Shelf	0.384482	0.42632	0.0375293	4.26491e-20	0.37913	0.419936	0.0356451	6.81177e-18
cg15231205	19	63757312	CHMP2A;CHMP2A	N_Shore	0.559109	0.582567	0.0223015	4.29609e-20	0.549724	0.575522	0.0243249	1.15334e-22
cg13840089	6	29904572	HLA-G	Island	0.761251	0.798012	0.0345921	4.34285e-20	0.765257	0.800433	0.0340143	2.16813e-18
cg08121925	20	3093359	ProSAPiP1	Island	0.888504	0.922633	0.0349295	4.35476e-20	0.893983	0.922363	0.0291647	8.86078e-15
cg03854071	11	64928946	FRMD8	Island	0.859913	0.844741	-0.0171522	4.46055e-20	0.864818	0.847756	-0.0179529	3.15688e-23
cg01048561	8	145673151	FOXH1	N_Shore	0.83188	0.857705	0.025376	4.54261e-20	0.83123	0.855872	0.023877	5.35226e-17
cg13531387	6	28692134	NA	Island	0.097081	0.116558	0.021937	4.57784e-20	0.106947	0.126863	0.022116	2.26411e-18
cg15880497	12	56302893	SLC26A10	S_Shore	0.893012	0.910868	0.0162741	4.58332e-20	0.895904	0.912392	0.0151674	3.58524e-17
cg13030331	19	51607191	CCDC8	Island	0.579895	0.64231	0.0553694	4.63829e-20	0.57207	0.629298	0.0508356	2.93099e-18
cg18888461	1	9112228	GPR157	Island	0.0414394	0.0493667	0.00745883	4.85556e-20	0.0422623	0.0485395	0.00590041	8.75466e-14
cg09523275	10	13611716	NA	S_Shore	0.78649	0.823875	0.0343406	4.93572e-20	0.78635	0.820742	0.0303725	5.40056e-16
cg10589310	16	30478415	ZNF764	N_Shore	0.866081	0.84373	-0.0250607	4.98756e-20	0.860411	0.841677	-0.0205587	2.3768e-14
cg13430552	8	143922515	GML	NA	0.23106	0.191439	-0.0367278	5.00428e-20	0.244742	0.201006	-0.039275	2.38228e-24
cg16279786	1	159626725	NA	S_Shore	0.239943	0.278082	0.0415542	5.27401e-20	0.252536	0.277823	0.0288775	4.80166e-11
cg25746923	4	155922381	RBM46	Island	0.580738	0.655049	0.0748118	5.35492e-20	0.590341	0.653813	0.0639389	2.73073e-15
cg27353899	2	131869348	NA	Island	0.715144	0.754515	0.03335	5.44021e-20	0.70844	0.743849	0.0297614	5.76447e-17
cg22196260	12	79634837	MYF5	N_Shore	0.208904	0.259402	0.0564106	5.48375e-20	0.247133	0.282251	0.0427367	3.14261e-11
cg24304210	4	69646068	NA	NA	0.00582259	0.00394926	-0.00193771	5.59849e-20	0.00672327	0.00420543	-0.00236438	9.41522e-24
cg17035539	21	35185678	RUNX1	S_Shore	0.375593	0.301434	-0.0784292	5.86209e-20	0.370041	0.297437	-0.0766714	9.34402e-20
cg25842356	7	158443178	NA	Island	0.527076	0.460552	-0.0697142	5.90986e-20	0.521926	0.455441	-0.071455	6.75977e-21
cg00364956	5	180579214	NA	N_Shore	0.850846	0.875582	0.0228411	6.04938e-20	0.866563	0.885699	0.0171757	4.8819e-14
cg22541001	1	146203806	NA	Island	0.13368	0.169761	0.0368216	6.09243e-20	0.151377	0.185954	0.0344245	4.63771e-18
cg15092219	19	19230197	HAPLN4	Island	0.965214	0.973302	0.00779321	6.14225e-20	0.965681	0.972722	0.00718072	2.0334e-17
cg02195657	7	129632810	TMEM209	S_Shore	0.65191	0.687188	0.0318393	6.48613e-20	0.64509	0.68421	0.0350145	2.97767e-23
cg24711397	4	155921861	RBM46	Island	0.536216	0.600993	0.0615578	6.54219e-20	0.539071	0.601061	0.0598651	2.44411e-19
cg16330893	1	39931295	NA	S_Shore	0.675054	0.709548	0.033751	6.56682e-20	0.689549	0.721281	0.0297813	3.26734e-16
cg19821297	7	154982733	NA	NA	0.769437	0.798978	0.0277066	6.59596e-20	0.773244	0.803594	0.0289417	5.89237e-21
cg27243166	13	52317597	PCDH8;PCDH8	N_Shore	0.0376754	0.053981	0.0171723	6.69105e-20	0.0396	0.0564492	0.0180598	9.6235e-24
cg04850045	19	10266955	ICAM5	Island	0.355234	0.381733	0.0252313	6.77169e-20	0.360785	0.399736	0.0377985	5.6312e-36
cg26740318	17	7228725	TNK1	S_Shore	0.863481	0.880677	0.0170949	6.84592e-20	0.88443	0.894723	0.0119958	4.41346e-13
cg05123976	1	3254241	PRDM16;PRDM16	NA	0.26626	0.296617	0.0299446	6.89355e-20	0.259771	0.294921	0.033904	8.1557e-24
cg25646708	6	28335070	NKAPL	Island	0.100948	0.125893	0.0263808	6.9236e-20	0.102654	0.126138	0.0247883	1.52611e-18
cg18031221	14	91858170	SLC24A4	N_Shore	0.611502	0.647959	0.0316338	6.98502e-20	0.596364	0.63773	0.0349879	4.58969e-20
cg03295928	20	61277820	NA	Island	0.167356	0.188185	0.0212154	7.4563e-20	0.16479	0.185453	0.0210646	2.34994e-19
cg20136951	3	147362400	PLOD2;PLOD2	S_Shore	0.144028	0.183262	0.0425446	7.49025e-20	0.146956	0.185593	0.0414385	1.52385e-18
cg20559217	2	51108828	NRXN1;NRXN1	Island	0.96117	0.970526	0.00927691	7.70505e-20	0.962436	0.970442	0.00846992	6.84521e-17
cg07592361	17	45425353	DLX3	N_Shore	0.443919	0.504537	0.0567361	7.70792e-20	0.460877	0.513321	0.0479818	4.13976e-14
cg06768010	16	2870070	NA	N_Shelf	0.93062	0.941414	0.010373	7.71564e-20	0.933006	0.943566	0.010852	3.35779e-21
cg15124926	11	18433955	LDHAL6A;LDHAL6A;LDHAL6A;LDHAL6A	Island	0.286128	0.354146	0.0724226	7.94831e-20	0.293362	0.357621	0.0719783	2.8274e-19
cg22763739	17	9490981	USP43	S_Shore	0.621339	0.665898	0.0423716	7.97294e-20	0.628549	0.678042	0.0486621	6.74147e-28
cg07953201	1	157773702	OR10J5	NA	0.605359	0.568121	-0.0410574	8.06273e-20	0.585818	0.555983	-0.0336258	1.15195e-13
cg20035459	17	7227824	TNK1	N_Shore	0.928891	0.943973	0.0131887	8.1844e-20	0.937301	0.947657	0.00898351	3.24009e-10
cg26250093	19	63553901	NCRNA00181;A1BG	Island	0.742747	0.794578	0.049865	8.25694e-20	0.748277	0.796822	0.0456063	4.84644e-16
cg03315557	19	13877729	C19orf57;CC2D1A	Island	0.0438823	0.0539157	0.00933418	9.17527e-20	0.0474234	0.0559743	0.00821162	3.49278e-14
cg18675097	1	9670694	PIK3CD	N_Shore	0.372636	0.336685	-0.0402409	9.25302e-20	0.361725	0.324633	-0.0428933	1.0437e-21
cg26643967	8	21923291	NA	N_Shore	0.795791	0.818835	0.0225322	9.33019e-20	0.7942	0.815159	0.0194369	6.25667e-15
cg23256401	10	81733108	NA	Island	0.424436	0.448389	0.0257621	9.58475e-20	0.444743	0.463876	0.0222477	2.33509e-16
cg24057514	2	74583010	LOC151534;LBX2	Island	0.418428	0.454545	0.0369784	9.63274e-20	0.435087	0.470883	0.0365838	4.33986e-19
cg23749760	5	112101942	APC;APC;APC	NA	0.361069	0.321671	-0.0365694	9.71318e-20	0.36851	0.327205	-0.04015	8.13519e-24
cg14466942	10	131155049	MGMT	Island	0.0315946	0.0465739	0.0150405	9.76391e-20	0.0363955	0.052892	0.0172429	1.60078e-20
cg25881038	8	43250510	NA	Island	0.306592	0.400602	0.0926628	9.95144e-20	0.317853	0.409525	0.0928472	2.63253e-20
cg15656686	19	19486761	TSSK6;NDUFA13	Island	0.950395	0.962255	0.0107192	1.01235e-19	0.955685	0.964336	0.007987	2.78421e-15
cg21243889	6	27294178	NA	NA	0.710985	0.788819	0.0831227	1.045e-19	0.722061	0.790742	0.0717994	2.61267e-16
cg25533997	19	44158597	FBXO17	S_Shore	0.106317	0.144437	0.0353279	1.05922e-19	0.0900722	0.126423	0.0337835	1.14329e-22
cg14785609	5	179749372	NA	Island	0.463083	0.494582	0.0288139	1.08919e-19	0.45915	0.492434	0.0297011	3.07038e-18
cg26730619	22	17516238	NA	N_Shore	0.436542	0.475721	0.0380107	1.13229e-19	0.439214	0.47697	0.0365241	2.08236e-18
cg15862358	2	172682876	NA	S_Shore	0.116298	0.136265	0.0216161	1.14075e-19	0.128288	0.144123	0.0174886	1.449e-11
cg04348222	19	41191561	C19orf46	N_Shore	0.37528	0.42639	0.0448118	1.14901e-19	0.348974	0.401771	0.0460269	2.11878e-20
cg12954512	2	118333969	NA	Island	0.466744	0.552683	0.079988	1.20877e-19	0.477692	0.560725	0.0799537	1.7051e-19
cg11351987	19	60692621	SSC5D	Island	0.948275	0.965584	0.0152033	1.22828e-19	0.95378	0.966962	0.0117575	1.02468e-16
cg12851514	19	41177122	SDHAF1	Island	0.458405	0.511762	0.0516665	1.23393e-19	0.450674	0.504231	0.0519215	5.19978e-19
cg25341560	10	131155063	MGMT	Island	0.0938737	0.120164	0.0275325	1.24661e-19	0.0993356	0.126617	0.0280302	1.00489e-19
cg00009053	10	95351923	RBP4	S_Shore	0.541193	0.597957	0.0549117	1.28141e-19	0.5333	0.591756	0.0571573	8.59788e-22
cg13350768	12	107158277	WSCD2	NA	0.837276	0.867084	0.0278455	1.29285e-19	0.846602	0.869257	0.0205855	1.43895e-11
cg13624528	14	33339841	NPAS3;NPAS3;NPAS3;NPAS3	Island	0.559062	0.617193	0.0535161	1.31441e-19	0.558216	0.616108	0.0553575	4.18424e-22
cg06821120	4	110700149	CCDC109B	N_Shore	0.534099	0.47073	-0.064772	1.3251e-19	0.512705	0.456605	-0.0588563	2.02456e-16
cg08389151	6	27547910	ZNF184	N_Shore	0.14016	0.115466	-0.0267297	1.33482e-19	0.127194	0.105535	-0.0223638	3.37475e-16
cg05063952	20	13147787	NA	N_Shore	0.3733	0.435886	0.0671411	1.3742e-19	0.405149	0.466145	0.0683606	4.11873e-21
cg23288337	10	103040310	NA	N_Shore	0.576522	0.618195	0.0432673	1.40179e-19	0.597695	0.63036	0.0354132	2.08184e-14
cg10548272	16	84811009	NA	NA	0.606403	0.642287	0.0334602	1.40727e-19	0.605367	0.636705	0.0290262	5.70477e-16
cg12494515	5	72451443	TMEM171;TMEM171	Island	0.124611	0.149776	0.0279996	1.44784e-19	0.143163	0.171484	0.0332896	1.83401e-22
cg03177666	6	27399564	FKSG83	NA	0.887785	0.909215	0.0185433	1.46095e-19	0.885346	0.904321	0.0161013	4.37042e-15
cg12959079	14	37141519	NA	S_Shelf	0.494971	0.537389	0.0434788	1.49387e-19	0.515024	0.544274	0.0325825	7.02466e-12
cg05695762	6	30991741	VARS2;VARS2;VARS2	S_Shore	0.56719	0.514604	-0.0600656	1.51409e-19	0.480553	0.434366	-0.0527496	5.04897e-14
cg19515245	6	28772205	NA	NA	0.262017	0.355022	0.0943676	1.57172e-19	0.267986	0.358565	0.0923188	1.73897e-19
cg25929976	11	44284999	ALX4	S_Shore	0.675313	0.708645	0.0347162	1.58672e-19	0.689969	0.721976	0.0338955	7.89106e-19
cg07516742	4	6361935	NA	NA	0.0992926	0.0587192	-0.0413724	1.62555e-19	0.099233	0.0550153	-0.0448469	1.24173e-24
cg17166338	4	1484998	NA	S_Shore	0.918116	0.888093	-0.0295611	1.62942e-19	0.917856	0.889807	-0.0276577	3.65771e-18
cg24996930	6	84474164	SNAP91;SNAP91	N_Shore	0.567245	0.597762	0.0317305	1.66863e-19	0.590806	0.620703	0.0301782	1.45145e-16
cg01259156	10	65403279	NA	Island	0.844411	0.873135	0.0303626	1.66946e-19	0.845775	0.87402	0.0288201	1.05364e-18
cg15006772	6	32837854	HLA-DQB2	Island	0.729038	0.757763	0.0271104	1.67478e-19	0.730746	0.758077	0.0259622	4.19475e-17
cg00433296	4	10069335	ZNF518B	S_Shore	0.678165	0.706378	0.0286591	1.74025e-19	0.680467	0.706987	0.0265004	2.84436e-16
cg08976101	6	17390838	RBM24;RBM24;RBM24	S_Shore	0.804016	0.830112	0.0224271	1.757e-19	0.801414	0.829144	0.0241927	7.11616e-22
cg20292636	1	36689192	OSCP1;OSCP1	S_Shore	0.0538169	0.0719403	0.0175796	1.75933e-19	0.0566523	0.0722244	0.0161048	1.33732e-14
cg03422944	1	147414249	NA	N_Shore	0.470543	0.527872	0.0603348	1.79114e-19	0.469023	0.52434	0.0557209	1.70776e-17
cg19103219	12	129387560	PIWIL1	N_Shore	0.628614	0.580552	-0.0547178	1.79635e-19	0.617754	0.572435	-0.0520074	2.51559e-18
cg14095959	3	182070892	NA	NA	0.487747	0.532425	0.0413078	1.8169e-19	0.478174	0.525314	0.0434987	1.2962e-21
cg09224821	1	155082398	NTRK1;INSRR	Island	0.118204	0.134712	0.014725	1.82952e-19	0.123614	0.141638	0.0170294	2.18618e-25
cg14534277	13	19887325	CRYL1	Island	0.452256	0.504176	0.0498828	1.88835e-19	0.466326	0.50937	0.0405129	7.16924e-14
cg03651292	3	46593329	LRRC2;TDGF1	Island	0.509515	0.557613	0.0478819	1.89632e-19	0.524627	0.562106	0.0393476	1.56974e-13
cg08316083	10	76473931	DUPD1	S_Shore	0.63639	0.671852	0.0325242	1.96602e-19	0.647009	0.676062	0.0278923	8.1914e-15
cg10056203	19	55047066	PTOV1	Island	0.0235682	0.0285213	0.00514927	2.00624e-19	0.0238116	0.0274682	0.00360118	3.62489e-11
cg10574074	2	197212291	CCDC150	N_Shore	0.543519	0.589306	0.0439892	2.01719e-19	0.541327	0.587755	0.0434131	1.05733e-17
cg05563110	1	32514105	LCK;LCK	Island	0.431666	0.495272	0.053584	2.04206e-19	0.421047	0.488778	0.0616026	3.37783e-24
cg15731053	12	121946956	VPS37B	S_Shore	0.842417	0.822116	-0.0219147	2.07043e-19	0.84995	0.831619	-0.0194484	7.91687e-15
cg05864876	19	45766267	SPTBN4	S_Shore	0.497449	0.522495	0.0242598	2.07987e-19	0.511715	0.536835	0.024572	6.35142e-19
cg19440264	15	54813306	ZNF280D;ZNF280D;ZNF280D	Island	0.353648	0.39667	0.0379209	2.08519e-19	0.33545	0.382232	0.0420338	5.32203e-21
cg18361418	7	94864129	PON3	S_Shore	0.274177	0.311507	0.036167	2.09672e-19	0.275904	0.310309	0.0347783	2.50731e-17
cg14035521	1	245747920	NA	N_Shore	0.525631	0.576716	0.0491956	2.11527e-19	0.526265	0.571752	0.0437548	6.08799e-18
cg20440891	13	19887349	CRYL1	Island	0.790055	0.823342	0.0324782	2.11557e-19	0.805424	0.831509	0.0251247	5.4987e-14
cg18877667	19	62434072	AURKC;AURKC;AURKC	Island	0.828527	0.880367	0.0530728	2.12923e-19	0.831959	0.881513	0.0512192	6.38063e-18
cg14341968	1	225814091	NA	Island	0.374069	0.425793	0.0516569	2.1509e-19	0.385458	0.433756	0.048933	5.89646e-20
cg05708536	6	27344601	NA	NA	0.922773	0.942249	0.0203194	2.19945e-19	0.925789	0.943179	0.0176967	7.90209e-16
cg13238680	7	112049793	NA	NA	0.926107	0.949959	0.0238685	2.19967e-19	0.928626	0.951337	0.0228738	3.06844e-20
cg07525299	7	154975994	NA	N_Shore	0.0676186	0.0919695	0.0223863	2.22521e-19	0.0636822	0.0892586	0.0239371	1.18364e-24
cg03408035	6	15771517	DTNBP1;DTNBP1;DTNBP1	S_Shore	0.859685	0.882715	0.0218917	2.27275e-19	0.855706	0.876161	0.0191635	1.05495e-15
cg13375538	11	64236072	NRXN2;NRXN2	Island	0.70117	0.74561	0.0464131	2.31879e-19	0.701737	0.74872	0.0473791	3.94853e-19
cg10468070	8	144862305	LOC100130274	Island	0.482975	0.531981	0.0490806	2.33436e-19	0.481021	0.529178	0.0472285	3.21376e-18
cg24125828	13	110564258	ARHGEF7;ARHGEF7;ARHGEF7	NA	0.394545	0.429457	0.0350033	2.35989e-19	0.41197	0.446442	0.0338317	1.57142e-18
cg03371613	6	28618719	NA	NA	0.0366548	0.0284522	-0.00799431	2.40596e-19	0.0365109	0.0283564	-0.00763053	2.7662e-19
cg14106167	18	14989803	NA	Island	0.440131	0.503629	0.0672961	2.40729e-19	0.450887	0.511937	0.0643852	8.3913e-19
cg05570783	4	2934021	GRK4;GRK4;GRK4;NOP14	N_Shore	0.172474	0.147147	-0.0285293	2.43786e-19	0.168474	0.142547	-0.0289875	4.07524e-20
cg20925811	11	46366697	NA	N_Shore	0.405955	0.430834	0.0217895	2.45527e-19	0.394616	0.42017	0.0217806	6.11704e-18
cg10082647	12	48219903	KCNH3	Island	0.697063	0.725015	0.027738	2.47532e-19	0.722957	0.746934	0.0237747	3.78001e-16
cg23003832	20	593199	SCRT2	Island	0.0705883	0.0859036	0.0161303	2.4985e-19	0.081455	0.0979059	0.0176117	1.80787e-18
cg24222546	3	42702493	KBTBD5	Island	0.281002	0.332498	0.0521765	2.51368e-19	0.296475	0.342825	0.0484888	2.17895e-18
cg14804531	1	155094826	NTRK1;INSRR	N_Shore	0.928908	0.941474	0.0115942	2.52376e-19	0.933069	0.944095	0.00957993	1.08547e-15
cg05189127	1	75366184	LHX8	N_Shelf	0.0432792	0.0545263	0.0128493	2.53693e-19	0.0506806	0.0613956	0.0128483	4.78375e-16
cg18690501	1	75370627	LHX8	S_Shore	0.353047	0.379152	0.0255071	2.55038e-19	0.377299	0.406614	0.026537	3.05274e-22
cg09754549	1	229366019	TRIM67	Island	0.0209711	0.0327842	0.0123027	2.58204e-19	0.0221702	0.0337704	0.0120513	6.74799e-20
cg06355129	17	9491021	USP43	S_Shore	0.159255	0.19168	0.0321542	2.63152e-19	0.163033	0.19673	0.0323428	1.76958e-17
cg06823108	4	771229	CPLX1	S_Shore	0.77943	0.80289	0.0219996	2.6332e-19	0.77036	0.795635	0.0224838	8.93128e-18
cg09796146	17	38746036	NA	N_Shelf	0.799346	0.771589	-0.0218723	2.68095e-19	0.787235	0.761268	-0.021399	3.24578e-16
cg20381115	19	63263450	ZNF135;ZNF135;ZNF135;ZNF135;ZNF135	Island	0.769366	0.817404	0.0441649	2.7263e-19	0.764039	0.813459	0.047378	9.88576e-21
cg16547629	17	43304676	NA	Island	0.278477	0.324592	0.040624	2.73197e-19	0.273329	0.316881	0.0385614	4.13485e-19
cg01798261	18	12244976	CIDEA;CIDEA	Island	0.321768	0.386265	0.0606846	2.75044e-19	0.315432	0.388439	0.069067	6.91128e-25
cg11088471	7	100612619	NA	S_Shelf	0.0515596	0.0403107	-0.0115061	2.76877e-19	0.0548705	0.043525	-0.0113694	5.69757e-17
cg00760646	17	42756732	C17orf57	S_Shore	0.0401186	0.0795147	0.0397081	2.78216e-19	0.0454181	0.0850814	0.0406212	2.59922e-19
cg23404877	15	90739580	ST8SIA2	S_Shore	0.578255	0.62132	0.0416357	2.8183e-19	0.574033	0.61789	0.0412404	8.16826e-20
cg04114655	16	2848919	PRSS22	S_Shore	0.2315	0.178483	-0.057862	2.90911e-19	0.212561	0.169855	-0.0452576	6.15627e-13
cg24673605	16	31346894	COX6A2	Island	0.447713	0.511504	0.0600826	2.9767e-19	0.448126	0.506972	0.0570888	1.63245e-17
cg12706938	13	19615346	GJA3	Island	0.940306	0.963179	0.0221357	2.98792e-19	0.945516	0.96437	0.0181639	2.66852e-17
cg16842214	14	102060254	NA	NA	0.325121	0.368858	0.0402261	3.08974e-19	0.310058	0.355959	0.0414205	1.86405e-20
cg12813768	20	34102158	LOC647979	Island	0.383933	0.356462	-0.0274362	3.09941e-19	0.385867	0.348617	-0.0354824	2.05322e-31
cg25036261	2	38154211	CYP1B1	N_Shore	0.253929	0.289106	0.0381961	3.12373e-19	0.286353	0.318491	0.0358371	5.50544e-17
cg26188726	20	3093356	ProSAPiP1	Island	0.852934	0.89129	0.0387954	3.22105e-19	0.859173	0.890962	0.0324148	4.25005e-14
cg06180356	19	63560816	ZNF497	S_Shore	0.904302	0.919095	0.0130298	3.26757e-19	0.905372	0.92009	0.0125866	7.31741e-17
cg01031101	1	172102612	GAS5;SNORD78;SNORD76;SNORD77;SNORD44;SNORD79	N_Shore	0.18667	0.152702	-0.0341965	3.28307e-19	0.165677	0.146764	-0.0200946	5.23629e-08
cg23155333	7	131913215	PLXNA4;PLXNA4;PLXNA4	S_Shore	0.658384	0.68686	0.0260892	3.39862e-19	0.659988	0.684221	0.0222495	4.25462e-15
cg13982318	6	88814090	SPACA1	Island	0.632346	0.690358	0.0616721	3.43119e-19	0.639069	0.688871	0.0542851	1.08371e-15
cg16005224	12	6364028	LTBR	S_Shore	0.268514	0.241359	-0.028979	3.45302e-19	0.231236	0.205903	-0.0279723	7.9629e-21
cg12369078	19	42650592	ZNF570;ZNF569	N_Shore	0.361705	0.401775	0.0385758	3.55203e-19	0.355425	0.39556	0.0377873	1.01922e-17
cg26120971	4	123073413	TRPC3;TRPC3	Island	0.543037	0.58917	0.0423026	3.55234e-19	0.547819	0.584431	0.035191	4.25325e-14
cg07079724	2	233092733	NA	N_Shelf	0.77101	0.802519	0.0276747	3.57259e-19	0.773936	0.801618	0.0246239	7.06605e-16
cg08040012	10	130227218	NA	N_Shore	0.805104	0.834298	0.0294552	3.57373e-19	0.809345	0.832909	0.0236131	5.26182e-13
cg17743279	15	87734351	LOC254559	NA	0.706798	0.746476	0.0382993	3.6535e-19	0.7388	0.769793	0.0289699	2.39142e-14
cg12906381	11	14951220	CALCA;CALCA;CALCA	N_Shore	0.311244	0.344391	0.031691	3.66689e-19	0.301512	0.339156	0.0354145	2.72582e-23
cg12899423	15	43458487	LOC145663;GATM	S_Shore	0.482858	0.527709	0.0426869	3.69949e-19	0.477159	0.520694	0.0429346	2.12882e-18
cg08942499	4	4560239	STX18	NA	0.782402	0.764184	-0.0231911	3.80437e-19	0.775261	0.759112	-0.0203812	9.06321e-13
cg09456465	7	158443005	NA	Island	0.402137	0.312339	-0.093188	3.85102e-19	0.393674	0.304301	-0.0923928	5.9473e-19
cg05308504	13	48693542	MLNR	Island	0.141092	0.168218	0.0276976	3.88837e-19	0.162809	0.195412	0.0342085	1.61026e-24
cg03638120	9	135065490	NA	Island	0.303432	0.256749	-0.0434863	3.90671e-19	0.322841	0.271334	-0.0474384	2.96404e-23
cg10219223	12	108528914	NA	NA	0.361794	0.428144	0.060555	4.00844e-19	0.35872	0.430036	0.0656641	1.91805e-21
cg24576535	19	50591455	PPP1R13L;PPP1R13L	Island	0.719781	0.759933	0.0376907	4.03446e-19	0.750106	0.788065	0.0374698	9.23745e-21
cg22048216	15	32874259	ACTC1	NA	0.383754	0.43291	0.0475992	4.05315e-19	0.39888	0.447699	0.0497815	4.2273e-22
cg17879299	12	37824871	NA	Island	0.416719	0.46466	0.0464718	4.09081e-19	0.43456	0.477385	0.0421057	4.19557e-16
cg12210255	16	72074630	NA	NA	0.136499	0.169728	0.0350404	4.3643e-19	0.154992	0.18346	0.031949	1.09674e-15
cg05073843	3	121486332	NA	N_Shore	0.193815	0.235483	0.039811	4.37193e-19	0.1943	0.237361	0.0424652	5.42697e-21
cg20392764	8	71178918	NA	NA	0.758883	0.799627	0.0372487	4.39057e-19	0.760565	0.800265	0.036575	1.18371e-18
cg09293391	2	105219230	NA	N_Shore	0.845282	0.87693	0.0307823	4.39923e-19	0.832444	0.864773	0.031532	1.52823e-19
cg02900978	19	45424742	CNTD2	S_Shore	0.809934	0.83047	0.0199487	4.52427e-19	0.811086	0.824111	0.0126312	7.95102e-08
cg24413781	14	102060004	NA	NA	0.580265	0.64447	0.0575802	4.67875e-19	0.559619	0.62853	0.0619331	1.84943e-20
cg05630773	1	33162386	NA	NA	0.884348	0.900546	0.0159918	4.69504e-19	0.882848	0.900204	0.0155993	3.08415e-17
cg19098906	5	77182552	NA	N_Shore	0.769944	0.838098	0.0654947	4.71077e-19	0.770379	0.833446	0.0606392	1.23096e-17
cg14448104	1	243918425	KIF26B	Island	0.282576	0.234083	-0.0537717	4.80388e-19	0.275616	0.226117	-0.0532841	4.95986e-19
cg19741359	13	109236257	IRS2	Island	0.0137029	0.0204712	0.00683784	4.81035e-19	0.0135634	0.0201897	0.00639829	6.10133e-31
cg11557492	6	32225027	PRRT1	Island	0.296069	0.335075	0.0377443	5.10504e-19	0.350042	0.387901	0.0380202	1.13265e-18
cg21551271	8	55546504	NA	S_Shore	0.791682	0.816829	0.0228793	5.19903e-19	0.78535	0.811099	0.0236314	7.23671e-19
cg15744692	19	60359475	TNNI3	Island	0.0461308	0.0240513	-0.0231968	5.20811e-19	0.0471235	0.0247397	-0.0231611	6.82975e-17
cg02311932	5	80633140	RNU5E;ZCCHC9;ZCCHC9;RNU5D;ZCCHC9	Island	0.0133772	0.0156737	0.0022182	5.29642e-19	0.0140474	0.0158694	0.00194223	6.30796e-13
cg03792788	15	27755416	NA	S_Shore	0.261708	0.340412	0.07462	5.30222e-19	0.269711	0.351807	0.0807428	8.63787e-23
cg12358432	11	74817328	KLHL35	Island	0.504102	0.576525	0.072615	5.3268e-19	0.510912	0.580612	0.0677482	1.67695e-17
cg23916496	16	23632402	ERN2	S_Shore	0.458483	0.482521	0.0256862	5.49849e-19	0.466435	0.492211	0.0249034	9.40534e-17
cg01166925	2	96515649	NA	NA	0.022309	0.0322898	0.01018	5.55703e-19	0.0227484	0.0314617	0.00924594	7.15005e-19
cg25129124	12	63802269	WIF1	S_Shore	0.898887	0.919981	0.0198521	5.62911e-19	0.899823	0.920443	0.0195734	5.92704e-19
cg27175024	16	87534378	CBFA2T3;CBFA2T3	Island	0.0820363	0.070261	-0.0125246	5.69289e-19	0.0889323	0.075487	-0.014979	3.49499e-21
cg10917602	19	40696834	DMKN;DMKN;DMKN;DMKN	NA	0.303133	0.342682	0.0359388	5.7224e-19	0.293559	0.339444	0.042592	8.75072e-26
cg06230848	1	36689331	OSCP1;OSCP1	S_Shore	0.533458	0.58454	0.0487893	5.8238e-19	0.524342	0.580217	0.0532311	1.64388e-23
cg03858673	11	129690861	ZBTB44	S_Shore	0.100391	0.139368	0.0379864	5.86838e-19	0.102554	0.137136	0.0348828	3.58296e-17
cg15831296	1	243918233	KIF26B	Island	0.371026	0.324013	-0.0515171	6.00523e-19	0.376342	0.322141	-0.0558384	1.09119e-22
cg25908635	16	65513489	RRAD;RRAD	Island	0.760017	0.796464	0.0345263	6.02517e-19	0.772796	0.807009	0.0335221	1.77275e-19
cg25648436	17	4960393	ZNF232	Island	0.117063	0.159456	0.0410863	6.02877e-19	0.123666	0.166247	0.0418123	4.45302e-20
cg08620426	19	19188990	NCAN	NA	0.818926	0.851714	0.0314346	6.11478e-19	0.819572	0.851729	0.0298491	6.96448e-17
cg05895034	6	88814087	SPACA1	Island	0.725431	0.767045	0.0430111	6.12931e-19	0.728147	0.76645	0.0402869	6.17684e-17
cg24117274	1	154912689	NES	N_Shore	0.841078	0.869888	0.025862	6.22753e-19	0.856021	0.881779	0.0233953	2.01003e-17
cg16330755	6	88814077	SPACA1	Island	0.684538	0.728609	0.0477331	6.3397e-19	0.690879	0.72866	0.0419797	7.7453e-16
cg01993818	11	18433729	LDHAL6A;LDHAL6A	N_Shore	0.70857	0.766189	0.058092	6.41162e-19	0.701446	0.760553	0.0603429	4.08624e-19
cg16440561	2	121055014	NA	S_Shelf	0.449188	0.498799	0.0443909	6.48692e-19	0.42417	0.478546	0.0493417	5.55023e-23
cg08044927	10	27743342	PTCHD3	Island	0.579062	0.619681	0.0388505	6.52465e-19	0.580835	0.614928	0.0319315	3.31909e-13
cg23971868	6	28772169	NA	NA	0.310572	0.40074	0.0920945	6.66978e-19	0.312767	0.401825	0.0922475	1.26868e-19
cg27261050	17	7767348	KCNAB3	S_Shore	0.305861	0.337708	0.0294548	6.77272e-19	0.294073	0.326767	0.0300674	4.59252e-20
cg25103895	19	63553514	A1BG	Island	0.396549	0.455525	0.0529814	6.90443e-19	0.430752	0.481455	0.0445257	9.72808e-14
cg08814800	10	50645946	NA	N_Shore	0.500888	0.543653	0.0405928	7.04565e-19	0.489377	0.535788	0.043773	3.86531e-22
cg19480425	22	36574727	MIR659;EIF3L	N_Shore	0.203942	0.269843	0.0630455	7.1717e-19	0.203887	0.271055	0.0675693	2.23184e-21
cg07208667	4	572172	NA	Island	0.78171	0.742709	-0.0406746	7.18118e-19	0.789557	0.748332	-0.0436539	2.16765e-20
cg22866426	2	39860047	THUMPD2;THUMPD2	S_Shore	0.02402	0.0290393	0.00477009	8.06153e-19	0.0244557	0.0280876	0.00389933	3.28152e-15
cg02224314	8	53175074	NA	NA	0.207013	0.253652	0.0460465	8.33525e-19	0.208274	0.25454	0.0476952	2.00329e-21
cg19202384	11	271516	NLRP6	Island	0.236705	0.284394	0.0453828	8.42097e-19	0.238818	0.284636	0.0429853	1.6603e-17
cg24859722	1	234916012	ACTN2	N_Shore	0.448098	0.486044	0.0383553	9.04874e-19	0.456307	0.495702	0.0402356	6.48416e-22
cg24115061	22	17490190	DGCR2	Island	0.0400578	0.0469809	0.00697814	9.07629e-19	0.0418188	0.0468271	0.00537644	2.08336e-12
cg00092309	4	1482292	NA	N_Shore	0.948132	0.915196	-0.0325469	9.27226e-19	0.948363	0.915436	-0.0326511	3.41458e-21
cg10919204	3	47594045	CSPG5	N_Shore	0.682201	0.706325	0.025964	9.39384e-19	0.698206	0.721213	0.0240745	2.60664e-15
cg19234738	20	43973373	PLTP;PLTP	Island	0.0218888	0.0254158	0.00331368	1.0147e-18	0.0245474	0.0269481	0.00230255	4.18849e-08
cg17242351	5	77175248	NA	N_Shore	0.880037	0.920998	0.0389569	1.02005e-18	0.887128	0.921716	0.0341452	2.23332e-16
cg24893551	15	66358639	FEM1B	S_Shore	0.167258	0.144367	-0.0243359	1.02645e-18	0.166516	0.14097	-0.0266602	3.53991e-23
cg05298628	1	25742594	LDLRAP1	Island	0.085731	0.100952	0.0166974	1.02877e-18	0.0865152	0.100133	0.0139751	6.82884e-14
cg24116779	5	110435056	TSLP	N_Shore	0.853804	0.876615	0.0228425	1.02886e-18	0.865847	0.88563	0.0203427	5.10184e-16
cg02734358	6	34314473	HMGA1;HMGA1;HMGA1;HMGA1;HMGA1;HMGA1	S_Shore	0.135373	0.121139	-0.016625	1.06733e-18	0.125101	0.115277	-0.0119159	3.8751e-12
cg16945633	19	53637698	GRIN2D	Island	0.92907	0.943882	0.013906	1.0693e-18	0.945261	0.954287	0.00820733	1.0243e-10
cg06980531	1	146203831	NA	Island	0.424426	0.487843	0.0607023	1.07997e-18	0.444934	0.499874	0.0516621	4.16096e-16
cg08590939	11	85199943	SYTL2	S_Shore	0.0977214	0.117227	0.021329	1.08189e-18	0.102355	0.117636	0.0145813	5.34905e-09
cg19463256	16	33873380	NA	Island	0.731938	0.784897	0.0478684	1.11914e-18	0.746831	0.793599	0.0428429	5.72282e-16
cg10589385	19	4536323	NA	S_Shore	0.864887	0.883968	0.0165635	1.11989e-18	0.857873	0.874763	0.014894	5.07134e-13
cg11478051	16	2144382	TRAF7	N_Shore	0.528139	0.490596	-0.0451316	1.13507e-18	0.502585	0.472125	-0.0392455	1.37622e-16
cg02974659	3	6881061	GRM7;GRM7	S_Shore	0.747982	0.791192	0.0406425	1.14693e-18	0.750762	0.79181	0.0381955	3.5431e-16
cg00082140	4	7279169	SORCS2	NA	0.871204	0.841729	-0.0282708	1.14839e-18	0.885952	0.861948	-0.0228487	1.83175e-17
cg16248798	6	88814021	SPACA1	Island	0.702126	0.750851	0.0504741	1.15623e-18	0.709257	0.753485	0.0462298	3.18127e-16
cg04085901	1	7809858	PER3	Island	0.762067	0.801333	0.0394192	1.16009e-18	0.770101	0.80448	0.03642	7.81569e-17
cg00873811	4	48188177	ZAR1	Island	0.225856	0.258192	0.0347938	1.17333e-18	0.289237	0.321953	0.0359106	1.79339e-16
cg16501140	16	33872756	MIR1826	Island	0.570075	0.632143	0.0614526	1.18399e-18	0.594783	0.651366	0.0572598	5.15968e-18
cg21429107	4	155881667	NA	N_Shore	0.812092	0.857649	0.0463068	1.19028e-18	0.880704	0.897927	0.0161421	6.62342e-08
cg18162670	22	29648179	C22orf27	N_Shore	0.250967	0.311372	0.0632041	1.22415e-18	0.251114	0.311783	0.0622245	3.57582e-17
cg17835109	20	29527952	REM1	S_Shore	0.585971	0.628959	0.0464847	1.22905e-18	0.609706	0.659258	0.0490944	4.69968e-23
cg19206146	12	56308809	B4GALNT1	S_Shore	0.690448	0.722208	0.0302502	1.23941e-18	0.729469	0.759835	0.028331	1.30019e-16
cg02382400	20	57941518	SYCP2	Island	0.842515	0.873023	0.0293516	1.25857e-18	0.851908	0.880323	0.0269617	3.10496e-17
cg06776173	15	65601934	C15orf61	S_Shore	0.118763	0.0892516	-0.0298749	1.28754e-18	0.10325	0.0833993	-0.0207301	6.66167e-13
cg17311587	19	54583386	CCDC155;CCDC155	Island	0.645696	0.718253	0.0716381	1.29271e-18	0.657132	0.722824	0.0652571	1.45983e-15
cg15451853	1	26424105	NA	Island	0.345662	0.374048	0.0257531	1.29394e-18	0.352936	0.38006	0.0255316	1.09334e-18
cg12934884	15	81037268	CPEB1;CPEB1;CPEB1;CPEB1	NA	0.586724	0.614158	0.0258852	1.31926e-18	0.606702	0.630131	0.0211849	1.58628e-13
cg00206281	21	43447016	NA	Island	0.896124	0.86616	-0.0330629	1.3353e-18	0.896574	0.868593	-0.030628	1.05693e-15
cg06268875	10	34360554	NA	NA	0.0909559	0.0615495	-0.0298092	1.3373e-18	0.0716555	0.0484642	-0.0239802	6.18646e-18
cg05593775	13	24013530	NA	N_Shore	0.450033	0.481869	0.0318934	1.35062e-18	0.456597	0.488193	0.0319164	4.35836e-18
cg24438909	19	1740460	ATP8B3	Island	0.352413	0.310252	-0.042344	1.35601e-18	0.342771	0.301915	-0.041973	1.31557e-17
cg16446577	9	67902577	NA	N_Shore	0.697293	0.759381	0.0595105	1.37241e-18	0.698012	0.754433	0.0529747	4.27686e-16
cg17328665	1	154877818	BCAN;BCAN	N_Shore	0.165173	0.199043	0.0343704	1.38045e-18	0.167284	0.202286	0.0348314	5.90857e-20
cg19280206	2	220059284	SPEG	S_Shore	0.755273	0.77951	0.022763	1.39752e-18	0.765959	0.788993	0.021084	7.42826e-18
cg26046772	22	44744311	WNT7B	N_Shore	0.616728	0.668239	0.0439637	1.40021e-18	0.590591	0.64825	0.0499291	5.2717e-22
cg22306238	6	28666092	NA	S_Shelf	0.338113	0.376167	0.0395946	1.40217e-18	0.359365	0.398986	0.0413823	5.15796e-21
cg27036347	15	62855938	RBPMS2	S_Shore	0.419501	0.469107	0.0474182	1.4505e-18	0.464841	0.506459	0.0414607	1.2643e-14
cg22533762	1	38280742	NA	N_Shore	0.780734	0.805958	0.0237074	1.46888e-18	0.777226	0.797103	0.0178615	5.02086e-10
cg07009504	1	63021797	ATG4C;ATG4C	NA	0.238089	0.311063	0.0750408	1.53187e-18	0.236102	0.306937	0.0717867	5.99423e-18
cg20366479	8	135243508	NA	NA	0.595242	0.56345	-0.0373873	1.55214e-18	0.570604	0.548441	-0.0278641	1.49641e-11
cg13410002	2	27842362	NA	NA	0.125104	0.160803	0.033728	1.6001e-18	0.127691	0.161743	0.0325458	9.24689e-18
cg23606925	10	115794568	ADRB1	Island	0.254595	0.278352	0.0242233	1.60572e-18	0.308326	0.334355	0.0264828	5.01146e-18
cg25120326	17	41219066	CRHR1;CRHR1;CRHR1;CRHR1	S_Shore	0.100313	0.130937	0.0294451	1.61747e-18	0.102337	0.136685	0.0331604	5.86708e-20
cg14816087	2	74597347	TLX2	S_Shore	0.800904	0.821602	0.021542	1.63296e-18	0.806817	0.82544	0.0194211	4.66252e-15
cg04861904	1	55126294	DHCR24	S_Shore	0.160193	0.114128	-0.0506308	1.65321e-18	0.141753	0.104249	-0.0396194	4.09482e-15
cg15988232	12	131414869	GALNT9	N_Shore	0.509353	0.471336	-0.0412723	1.68998e-18	0.504607	0.465211	-0.0426655	2.4404e-19
cg23164855	6	27367022	NA	Island	0.0714874	0.0839887	0.0130884	1.70228e-18	0.0748015	0.0878944	0.013594	4.57298e-18
cg02032334	1	44962849	C1orf228	Island	0.850002	0.879287	0.0263593	1.71396e-18	0.849741	0.87747	0.0245531	1.78547e-14
cg08108911	4	145487903	NA	NA	0.301678	0.240339	-0.0580172	1.76263e-18	0.327196	0.25729	-0.0657543	6.36615e-25
cg26607620	4	155921859	RBM46	Island	0.607827	0.655453	0.0460681	1.76829e-18	0.615929	0.659651	0.0428418	5.92986e-16
cg10424846	19	41176753	SDHAF1	Island	0.571808	0.624379	0.0488923	1.77415e-18	0.57447	0.623911	0.0480426	1.26318e-17
cg10091265	6	27833387	NA	NA	0.10347	0.122139	0.0204615	1.789e-18	0.113133	0.130965	0.0193048	5.11105e-15
cg06433816	9	67867477	NA	Island	0.70563	0.752145	0.0453853	1.90635e-18	0.712912	0.757615	0.0434402	1.04134e-17
cg13848598	22	29648373	C22orf27	Island	0.528222	0.592287	0.0634561	1.90868e-18	0.53703	0.595457	0.0589085	4.42536e-17
cg02400092	1	47655821	FOXE3;FOXE3	S_Shore	0.315295	0.35198	0.0350551	1.93787e-18	0.320975	0.363447	0.039301	5.43978e-21
cg07747553	13	19703385	GJB6;GJB6;GJB6;GJB6	N_Shore	0.342433	0.387495	0.0435365	2.00768e-18	0.331985	0.384416	0.0499818	9.14601e-23
cg06617961	2	118333700	NA	Island	0.908509	0.932499	0.0235693	2.05057e-18	0.909002	0.933799	0.0240917	2.02837e-19
cg22743002	5	33972939	RXFP3	Island	0.470308	0.515951	0.0455072	2.07493e-18	0.470102	0.512644	0.0421995	2.94347e-15
cg12610079	11	8009996	NA	Island	0.545522	0.569413	0.0237552	2.11656e-18	0.558791	0.579122	0.020093	4.73193e-13
cg01707795	11	8247515	NA	S_Shore	0.672931	0.698386	0.0279354	2.11906e-18	0.689749	0.712658	0.0249152	1.52626e-15
cg19367436	17	36273082	KRT12	Island	0.770433	0.80588	0.0369059	2.12037e-18	0.788002	0.818486	0.0318944	3.11256e-15
cg08424749	14	101296169	NA	N_Shore	0.44315	0.483476	0.0386542	2.12825e-18	0.437605	0.477414	0.0372011	1.02793e-16
cg23676956	7	100301695	SLC12A9;TRIP6	Island	0.290782	0.241018	-0.0556844	2.14799e-18	0.156845	0.123601	-0.0373098	3.6467e-14
cg20386580	22	31757086	SYN3	NA	0.651918	0.67698	0.0246955	2.19523e-18	0.651613	0.667827	0.0158566	5.88741e-09
cg05304393	4	1483644	NA	Island	0.716731	0.654434	-0.0644212	2.19891e-18	0.720605	0.655445	-0.0677666	1.02033e-20
cg22683036	14	23115925	JPH4;JPH4	Island	0.4736	0.496165	0.0207713	2.21946e-18	0.47977	0.501159	0.0191434	1.17147e-14
cg11972332	6	28335072	NKAPL	Island	0.114796	0.14759	0.0337367	2.22033e-18	0.118172	0.150345	0.03363	2.93408e-19
cg22374474	1	180293133	ZNF648	Island	0.290988	0.323027	0.0302937	2.23485e-18	0.284213	0.318078	0.0306042	3.00681e-18
cg21009265	10	48036902	GDF2	S_Shelf	0.937213	0.951336	0.0136311	2.24584e-18	0.940201	0.951892	0.0122804	6.01455e-17
cg17771569	4	768827	CPLX1	Island	0.523584	0.552874	0.0323781	2.29888e-18	0.546673	0.572096	0.0280373	9.1572e-13
cg10772185	11	85323658	NA	Island	0.604881	0.639582	0.0314123	2.30167e-18	0.600249	0.637585	0.0337046	9.75233e-20
cg13349472	5	1298902	SLC6A18	Island	0.69137	0.646524	-0.0477623	2.30496e-18	0.690258	0.640827	-0.0525273	1.02823e-21
cg06117233	17	40421366	NA	NA	0.369504	0.414614	0.0477067	2.34127e-18	0.396112	0.434733	0.0413324	1.51233e-14
cg26332114	17	76989286	BAHCC1	Island	0.623837	0.590327	-0.0391045	2.41103e-18	0.593798	0.569719	-0.0290345	4.68627e-11
cg06760077	14	102059964	NA	NA	0.470597	0.51853	0.0441859	2.41229e-18	0.455786	0.504107	0.0429987	1.2188e-16
cg14518658	5	177984841	CLK4	N_Shore	0.240832	0.202675	-0.040966	2.45035e-18	0.215893	0.188815	-0.0299428	1.64147e-12
cg09989251	2	169367238	NOSTRIN;NOSTRIN;NOSTRIN;NOSTRIN	NA	0.70548	0.679309	-0.0310215	2.4504e-18	0.65838	0.632919	-0.0317127	1.31069e-14
cg20222519	8	112310328	NA	NA	0.908965	0.895316	-0.0165166	2.49042e-18	0.907835	0.89405	-0.0159405	2.1607e-16
cg12046723	16	2832605	TMPRSS8	Island	0.143476	0.110281	-0.0325089	2.51044e-18	0.157747	0.118541	-0.0367161	3.61374e-21
cg06098368	15	32874182	ACTC1	NA	0.225248	0.292655	0.0691801	2.55008e-18	0.23202	0.299227	0.068202	2.77498e-18
cg01153287	8	100055064	NA	Island	0.150689	0.182608	0.0329439	2.56355e-18	0.168988	0.198949	0.0318652	4.89708e-17
cg02557933	9	67517212	ANKRD20A3;ANKRD20A1	S_Shore	0.702379	0.739716	0.0328213	2.58345e-18	0.693269	0.732032	0.0370374	9.09537e-22
cg25840926	14	102757481	NA	S_Shore	0.647851	0.700278	0.0526717	2.58364e-18	NA	NA	NA	NA
cg17434634	15	73817620	DNM1P35	Island	0.0154759	0.0122208	-0.00327164	2.59875e-18	0.0179912	0.0135696	-0.00421561	2.30615e-13
cg01215957	7	100301921	SLC12A9;TRIP6	Island	0.243805	0.199931	-0.0466238	2.64061e-18	0.138346	0.108605	-0.0312365	8.83603e-14
cg01674009	5	159493126	NA	NA	0.708822	0.744767	0.0322273	2.65456e-18	0.716391	0.747938	0.0274132	2.14272e-13
cg27080725	20	44089966	SLC12A5;SLC12A5	N_Shore	0.811587	0.839208	0.0276823	2.65563e-18	0.809904	0.833134	0.0229892	4.66721e-13
cg09203312	1	16247355	CLCNKB;CLCNKB	NA	0.553609	0.579743	0.0234838	2.66457e-18	0.561963	0.583777	0.019976	9.68373e-14
cg20714328	2	232958614	NA	N_Shore	0.697171	0.732989	0.0323491	2.70844e-18	0.692015	0.729355	0.0331557	1.92931e-19
ch.17.51385210R	1	32574878	MARCKSL1	S_Shore	0.756326	0.778033	0.0211779	2.7193e-18	0.772267	0.790276	0.0178563	1.95388e-13
cg20153322	21	45834154	NA	N_Shore	0.690323	0.719051	0.0265432	2.77618e-18	0.696858	0.725023	0.0269013	8.11954e-17
cg14183865	19	47040428	LYPD4;DMRTC2	N_Shore	0.94876	0.963333	0.012295	2.83002e-18	0.950352	0.963177	0.0114669	1.6183e-15
cg18272538	7	158443145	NA	Island	0.444538	0.386308	-0.0617442	2.83028e-18	0.435257	0.381162	-0.057876	2.2024e-16
cg01905210	16	65513743	RRAD;RRAD	Island	0.780546	0.812364	0.0316231	2.86602e-18	0.79108	0.815309	0.0254756	3.43095e-12
cg00533649	17	77487802	PYCR1;PYCR1	N_Shore	0.792397	0.772176	-0.0232148	2.87352e-18	0.782193	0.761403	-0.0237136	2.66541e-18
cg07187855	17	22115929	NA	Island	0.848343	0.864565	0.0155726	2.94754e-18	0.846675	0.863092	0.0153899	5.45158e-20
cg07920525	16	45736224	NETO2	S_Shore	0.295316	0.326186	0.0311702	3.03239e-18	0.30195	0.3343	0.0324447	3.68513e-18
cg16006004	19	7834066	EVI5L;EVI5L	Island	0.142136	0.170514	0.0284659	3.06139e-18	0.168911	0.196618	0.0270051	1.24778e-14
cg03315696	19	55524673	KCNC3	N_Shore	0.0342598	0.0261473	-0.0085018	3.11117e-18	0.02808	0.0232222	-0.00490472	5.68885e-10
cg18542368	2	24086107	MFSD2B	N_Shore	0.528793	0.563054	0.0341899	3.16866e-18	0.541543	0.572995	0.0300357	1.68983e-14
cg22904096	10	42767298	NA	NA	0.166688	0.205076	0.0366853	3.20933e-18	0.17066	0.197	0.0254738	5.03476e-10
cg25631853	4	85633510	NKX6-1	Island	0.0697662	0.0820636	0.0145369	3.26088e-18	0.0780566	0.0927265	0.0146009	4.81986e-16
cg26967842	1	151615920	S100A12	NA	0.710915	0.689048	-0.0260675	3.26698e-18	0.69935	0.686285	-0.0168789	5.52197e-09
cg06328724	19	7834773	EVI5L;EVI5L	S_Shore	0.713086	0.750548	0.0390542	3.31329e-18	0.731984	0.7661	0.0357488	6.76117e-16
cg16587066	3	23824118	UBE2E1;UBE2E1	S_Shore	0.615759	0.58433	-0.0371602	3.43761e-18	0.577381	0.548848	-0.035879	1.38293e-15
cg06566034	19	55857019	SHANK1	N_Shore	0.715871	0.756196	0.0352708	3.43946e-18	0.71909	0.758694	0.0338781	1.58518e-16
cg18654956	3	135514353	NA	Island	0.775444	0.819478	0.0423188	3.47996e-18	0.794354	0.838052	0.04461	4.03811e-24
cg02227331	21	35185217	RUNX1	Island	0.1883	0.139811	-0.0534436	3.64166e-18	0.185308	0.13535	-0.0527783	2.61308e-18
cg16001335	13	112831976	F10	Island	0.728347	0.765568	0.0356319	3.73842e-18	0.736101	0.769761	0.0321388	2.97346e-15
cg01276128	19	47040742	LYPD4;DMRTC2	Island	0.965697	0.975821	0.00900273	3.76778e-18	0.966438	0.975825	0.0082179	1.22581e-13
cg01265662	1	44656718	RNF220	Island	0.143748	0.179284	0.0394096	3.78372e-18	0.180807	0.21541	0.0425765	1.28945e-18
cg23928763	16	3182851	NA	Island	0.370788	0.304759	-0.0629259	3.8109e-18	0.387533	0.319608	-0.065132	9.57682e-20
cg07158339	19	43830174	ACTN4;ACTN4	Island	0.0396787	0.0495302	0.0102438	3.84554e-18	0.0407975	0.0520881	0.0114098	1.05274e-17
cg01526183	3	13949287	NA	N_Shore	0.0441101	0.0635969	0.0211832	3.94248e-18	0.0467979	0.0661772	0.0207479	1.12435e-16
cg19183842	1	113301852	SLC16A1	S_Shore	0.521132	0.470458	-0.0571997	3.9669e-18	0.477501	0.441495	-0.0447426	3.08433e-11
cg21400170	8	9046762	PPP1R3B	Island	0.114563	0.166151	0.0517957	3.98316e-18	0.120824	0.169222	0.0496305	1.62371e-17
cg14240768	11	85820126	NA	Island	0.835105	0.877241	0.0428864	3.99181e-18	0.841879	0.873631	0.0305097	2.05981e-09
cg19237923	1	181188311	C1orf14	N_Shore	0.804509	0.848217	0.0441999	4.01778e-18	0.812492	0.84674	0.0330875	4.5581e-11
cg25171348	2	48698488	GTF2A1L;STON1-GTF2A1L;GTF2A1L;GTF2A1L;GTF2A1L	Island	0.911609	0.939336	0.0272016	4.03938e-18	0.913517	0.938001	0.0235655	1.37065e-28
cg05190176	6	29904570	HLA-G	Island	0.471623	0.541763	0.0688329	4.05932e-18	0.472788	0.544343	0.0746251	6.72398e-22
cg25438517	1	172684590	GPR52;RABGAP1L	NA	0.924256	0.901649	-0.0244471	4.20022e-18	0.91278	0.88092	-0.0330747	3.35632e-22
cg20697926	9	131974035	FREQ	Island	0.349787	0.411559	0.0580218	4.24941e-18	0.329489	0.402422	0.0689096	1.55834e-27
cg15584071	19	56022281	KLK15;KLK15;KLK15	Island	0.861913	0.902121	0.0391188	4.35595e-18	0.867846	0.905497	0.036808	1.17927e-16
cg01681525	5	126395183	44623	S_Shore	0.474114	0.502122	0.0271887	4.38261e-18	0.467442	0.499198	0.0302653	1.06164e-19
cg11915641	18	68357451	CBLN2	N_Shelf	0.838632	0.813618	-0.0263264	4.4118e-18	0.8341	0.810684	-0.0244859	1.9776e-15
cg16540704	16	74120990	CHST5	Island	0.931764	0.957073	0.0240456	4.45764e-18	0.936173	0.960171	0.021859	2.59022e-16
cg02618733	9	124015575	LHX6;LHX6	Island	0.356784	0.388584	0.0313146	4.50393e-18	0.353066	0.383808	0.0295527	8.28098e-16
cg21461564	2	234328676	UGT1A10;UGT1A6;UGT1A8;UGT1A4;UGT1A3;UGT1A6;UGT1A9;UGT1A7;UGT1A5	Island	0.876015	0.901984	0.0247345	4.69707e-18	0.877827	0.902171	0.0235424	1.04373e-17
cg25079100	6	30248396	TRIM15	S_Shore	0.750699	0.769934	0.0199895	4.7096e-18	0.7425	0.763039	0.0198775	6.88867e-16
cg03128011	10	23501586	NA	Island	0.0881471	0.100242	0.0123962	4.76532e-18	0.0916358	0.104848	0.0140292	4.35522e-23
cg05655281	8	71143042	PRDM14	N_Shore	0.793564	0.814545	0.0215762	4.89122e-18	0.800145	0.818083	0.0187502	1.04291e-12
cg10239319	10	85987406	LRIT1	Island	0.594463	0.624495	0.02988	4.89524e-18	0.599179	0.624301	0.0247181	2.11873e-12
cg00603418	1	172257022	NA	N_Shore	0.237851	0.201238	-0.0382696	4.90432e-18	0.220794	0.198807	-0.0267803	6.66374e-10
cg00765128	4	94341906	GRID2	NA	0.570611	0.543445	-0.0292522	4.90593e-18	0.554816	0.536014	-0.0206152	6.80498e-08
cg11203293	19	54583306	CCDC155	Island	0.490968	0.57762	0.0873112	4.91717e-18	0.494101	0.578706	0.0819639	1.13714e-16
cg17527819	4	56355155	NA	S_Shore	0.520652	0.565974	0.0460909	4.91733e-18	0.545949	0.583648	0.0400918	3.54986e-15
cg02141929	2	217209826	IGFBP2	S_Shelf	0.361094	0.410663	0.0452995	5.1238e-18	0.343434	0.397774	0.0498775	6.45324e-22
cg19180828	1	7809933	PER3	Island	0.869715	0.91283	0.0420104	5.1333e-18	0.881775	0.913789	0.0323597	4.26539e-13
cg25493589	1	2801271	NA	NA	0.853271	0.871735	0.0193631	5.30508e-18	0.845639	0.86285	0.0180775	8.63667e-15
cg05806645	6	34231193	NA	S_Shore	0.615633	0.646153	0.0312284	5.3293e-18	0.627646	0.657105	0.0310661	5.53242e-18
cg09117448	1	47687595	NA	N_Shore	0.393771	0.440237	0.0442314	5.3539e-18	0.390642	0.432192	0.0395333	1.35456e-14
cg23855319	14	75943087	ESRRB	NA	0.584316	0.619137	0.0314028	5.37965e-18	0.582149	0.614898	0.0301472	1.27171e-15
cg13916990	16	31133458	TRIM72	Island	0.742866	0.771477	0.0264328	5.5999e-18	0.76809	0.797022	0.0278677	1.47684e-18
cg06432119	7	158547208	VIPR2	Island	0.385587	0.327582	-0.0630754	5.6396e-18	0.37696	0.320762	-0.06221	5.72477e-17
cg21334513	19	40222595	SCN1B;HPN;HPN	N_Shore	0.386727	0.445794	0.0592052	5.72865e-18	0.40323	0.465885	0.0619315	6.14902e-19
cg04231094	6	30968279	DDR1;DDR1;DDR1	NA	0.548642	0.580142	0.0341687	5.76994e-18	0.57699	0.607294	0.0335734	1.74448e-18
cg15852649	6	28939471	NA	N_Shore	0.0353292	0.0438275	0.00861387	5.784e-18	0.0391105	0.0470839	0.00855261	1.68248e-16
cg13713218	6	110827611	DDO;DDO	N_Shore	0.501102	0.549269	0.045208	5.79393e-18	0.494416	0.538726	0.0426454	8.09095e-16
cg19769301	11	76796409	PAK1;PAK1	N_Shelf	0.337794	0.289685	-0.0505688	5.8168e-18	0.311211	0.265073	-0.0504634	3.62568e-19
cg16616022	7	116854652	ASZ1;ASZ1	Island	0.929684	0.942308	0.0120804	5.83361e-18	0.931413	0.943486	0.0116443	1.31119e-17
cg10394788	2	39041386	LOC100271715;LOC375196	Island	0.637142	0.669073	0.0276718	5.96225e-18	0.63565	0.66869	0.0297187	2.59603e-19
cg15283852	8	53175153	NA	NA	0.223691	0.269335	0.0451151	5.97407e-18	0.22878	0.270839	0.0424434	4.25513e-17
cg16776065	19	63765242	MZF1;MZF1;LOC100131691	Island	0.771232	0.809492	0.033386	5.98097e-18	0.753269	0.788061	0.0295701	1.69012e-12
cg01645998	12	63802129	WIF1	Island	0.727705	0.761068	0.0328432	6.16514e-18	0.734315	0.764161	0.0286853	1.97028e-13
cg15849368	10	135286164	NA	Island	0.440569	0.468009	0.0262753	6.18051e-18	0.442562	0.466185	0.0219557	8.00738e-13
cg04289880	1	6223757	NA	N_Shore	0.577178	0.61778	0.0400606	6.20055e-18	0.593289	0.632183	0.0390996	4.71766e-18
cg05751839	1	21818392	RAP1GAP;RAP1GAP;RAP1GAP	N_Shelf	0.188384	0.229472	0.0413146	6.22959e-18	0.198223	0.239596	0.0409351	2.34797e-18
cg24126849	21	45833574	NA	N_Shore	0.851331	0.874285	0.0222778	6.30483e-18	0.84863	0.875606	0.0271484	9.63642e-25
cg11334165	1	85817935	CYR61;DDAH1	N_Shore	0.883442	0.899283	0.0168764	6.38358e-18	0.887869	0.904565	0.0170815	5.41242e-20
cg12479444	6	97117624	FHL5;FHL5	NA	0.276848	0.235375	-0.0466758	6.4745e-18	0.195293	0.153873	-0.0447417	1.601e-19
cg11037477	4	155921983	RBM46;RBM46	Island	0.719914	0.75681	0.0360057	6.53102e-18	0.72283	0.756419	0.0331047	1.53336e-15
cg19284039	15	67531904	RPLP1;RPLP1	N_Shore	0.0501546	0.0749442	0.0252755	6.53936e-18	0.0536782	0.079687	0.0273747	1.38519e-20
cg03434624	17	40399263	C1QL1	N_Shore	0.142737	0.168017	0.0239235	6.72277e-18	0.134225	0.161064	0.025054	1.14379e-18
cg00662963	7	100301519	SLC12A9;TRIP6	N_Shore	0.371101	0.326395	-0.048831	6.97234e-18	0.242753	0.201624	-0.0443051	2.77931e-15
cg12080906	15	81114361	CPEB1	Island	0.546725	0.587904	0.0357996	7.06007e-18	0.56207	0.604465	0.0357483	2.59352e-17
cg26136534	21	25656207	NA	Island	0.872266	0.897342	0.0242429	7.08642e-18	0.876921	0.898953	0.0220926	4.31578e-16
cg14643892	1	245577987	NA	NA	0.16271	0.211239	0.0447319	7.20169e-18	0.154214	0.20422	0.0455899	3.72138e-19
cg19515035	6	17388719	RBM24	Island	0.405821	0.443513	0.0403973	7.23185e-18	0.434005	0.465891	0.036128	5.38913e-15
cg18372208	7	64532853	NA	NA	0.76683	0.746419	-0.0242419	7.26929e-18	0.759687	0.737417	-0.0237822	5.61255e-16
cg10366439	4	24080392	NA	N_Shore	0.541593	0.581394	0.0388873	7.58019e-18	0.547176	0.588012	0.0411187	5.03832e-19
cg27056132	17	32370594	LHX1	Island	0.0282192	0.021662	-0.00662415	7.65407e-18	0.0405393	0.0297754	-0.00983388	9.10577e-17
cg10438589	1	46705367	NA	Island	0.067773	0.0901524	0.0221054	7.6747e-18	0.0613278	0.085495	0.0232964	3.56752e-18
cg07903237	1	55219296	TMEM61;TMEM61	Island	0.312614	0.349052	0.0316793	7.70429e-18	0.296039	0.337819	0.0374822	1.63538e-26
cg24083274	1	159843204	HSPA7	Island	0.776903	0.822666	0.0483268	7.86425e-18	0.781665	0.825734	0.0451942	2.37365e-14
cg15383087	11	70350483	SHANK2	Island	0.133153	0.100939	-0.0340119	8.10736e-18	0.126428	0.0965021	-0.0310082	1.29379e-15
cg10860308	12	131680415	NA	S_Shore	0.845865	0.788526	-0.0574391	8.30857e-18	0.839264	0.780874	-0.0587437	2.85115e-18
cg10968958	16	3869352	CREBBP;CREBBP	N_Shore	0.348218	0.313967	-0.036299	8.47738e-18	0.313217	0.288795	-0.0281513	2.9073e-11
cg12544557	8	71145902	PRDM14	Island	0.0181966	0.0212272	0.00297609	8.6031e-18	0.0193004	0.022047	0.00268109	3.91127e-14
cg23629166	6	88814422	SPACA1	Island	0.53994	0.589211	0.0520812	8.68968e-18	0.547708	0.587297	0.0426783	1.22767e-12
cg12309030	3	2117391	CNTN4	S_Shore	0.876248	0.893376	0.0161145	8.74308e-18	0.877761	0.892625	0.0141853	1.02546e-13
cg01595366	4	40006	NA	N_Shelf	0.783022	0.808233	0.0228377	8.84001e-18	0.794485	0.816666	0.0197055	2.23097e-14
cg27166921	1	45014665	SNORD46;RPS8;SNORD38A	S_Shore	0.0484155	0.0344374	-0.0131537	8.98907e-18	0.0502909	0.037639	-0.012598	1.78446e-15
cg00760439	6	27336167	NA	Island	0.400642	0.423284	0.0223781	9.09268e-18	0.414558	0.431788	0.0189962	1.79361e-13
cg25038082	12	94393284	METAP2	S_Shore	0.23272	0.1976	-0.0382295	9.18819e-18	0.215962	0.187316	-0.0327653	2.55211e-14
cg16495212	2	132730262	NCRNA00164	Island	0.81721	0.844936	0.0265968	9.42999e-18	0.82236	0.848984	0.0251636	1.46233e-17
cg12866656	2	24251153	C2orf84	Island	0.926013	0.939295	0.0142868	9.60817e-18	0.926453	0.939313	0.0137952	5.03126e-19
cg25647784	6	27323654	PRSS16	N_Shelf	0.845948	0.860957	0.0141925	9.61627e-18	0.855565	0.864782	0.00863285	2.77848e-08
cg04144938	10	71889757	NA	S_Shore	0.705083	0.741303	0.0322902	9.98834e-18	0.700174	0.736921	0.0322833	1.82657e-16
cg15344726	1	225813891	NA	Island	0.457655	0.498185	0.0411219	1.00077e-17	0.464106	0.500801	0.0385741	7.36599e-17
cg17392573	13	111595342	NA	N_Shore	0.0862788	0.0634786	-0.0240847	1.03686e-17	0.0857858	0.0640558	-0.0228218	7.95931e-17
cg01719210	19	16082719	RAB8A	N_Shore	0.609592	0.647134	0.0358608	1.04016e-17	0.608848	0.644687	0.0346635	2.98956e-16
cg21075829	20	43366618	MATN4;MATN4;MATN4	Island	0.468534	0.501012	0.0322691	1.04333e-17	0.483554	0.511583	0.0280812	2.4201e-13
cg17913386	14	102725974	NA	S_Shore	0.857663	0.871869	0.0145436	1.04535e-17	0.861459	0.873169	0.0114619	6.96337e-12
cg22695986	6	32837698	HLA-DQB2	Island	0.486506	0.534783	0.0478605	1.04599e-17	0.489095	0.538247	0.0489166	1.65105e-18
cg09301254	4	8634263	GPR78	Island	0.820515	0.79655	-0.0265048	1.0461e-17	0.826171	0.798928	-0.0287251	9.51251e-22
cg18117347	22	30070944	PATZ1;PATZ1;PATZ1;PATZ1	N_Shore	0.697976	0.677232	-0.0235792	1.08577e-17	0.712486	0.683808	-0.0306008	8.1354e-28
cg11363230	11	2249777	ASCL2	S_Shore	0.412536	0.446173	0.0318148	1.10253e-17	0.420541	0.453877	0.0315613	2.52609e-19
cg27031448	1	2396144	PLCH2	N_Shelf	0.845046	0.829399	-0.0172683	1.11199e-17	0.842619	0.826448	-0.0163015	3.25839e-17
cg03340318	3	48607586	COL7A1	Island	0.15697	0.116798	-0.0424351	1.17059e-17	0.150276	0.112583	-0.0419257	2.78121e-17
cg12181372	19	7605751	PCP2	N_Shore	0.685903	0.71528	0.0268438	1.17405e-17	0.67782	0.707065	0.0267149	3.4352e-16
cg01074657	4	152239850	RPS3A	N_Shore	0.249817	0.282981	0.0332734	1.18852e-17	0.252547	0.291594	0.0387874	2.42365e-25
cg12349300	13	24644587	FAM123A;FAM123A	S_Shore	0.552857	0.582277	0.0280535	1.19553e-17	0.554599	0.583977	0.0277658	5.13151e-16
cg08924469	3	17757215	TBC1D5;TBC1D5;TBC1D5	N_Shore	0.611307	0.581491	-0.0366441	1.1967e-17	0.588317	0.570503	-0.0251559	4.71794e-09
cg13966547	6	57290278	PRIM2	NA	0.00613523	0.0075778	0.0014935	1.20176e-17	0.00621479	0.00788101	0.0017325	2.20237e-20
cg03619568	16	65513741	RRAD;RRAD	Island	0.701878	0.734664	0.0329749	1.21899e-17	0.712313	0.738468	0.02575	3.08275e-11
cg19183395	1	233357747	SNORA14B;TOMM20	N_Shore	0.149439	0.126216	-0.0245831	1.22144e-17	0.136271	0.119989	-0.0182652	4.57683e-11
cg03278811	5	72830937	BTF3;BTF3	S_Shore	0.11782	0.0948903	-0.0228385	1.22331e-17	0.105549	0.0865283	-0.0196029	8.30717e-15
cg09151754	3	33236208	SUSD5	S_Shore	0.81423	0.835243	0.0203909	1.24939e-17	0.812893	0.831983	0.0173132	2.85028e-13
cg08837037	7	155285024	NA	N_Shelf	0.613076	0.682985	0.0670692	1.25335e-17	0.622306	0.687247	0.0638359	7.69688e-16
cg14482569	16	4105258	ADCY9	Island	0.466345	0.504864	0.0342856	1.27214e-17	0.476113	0.513281	0.0326018	9.30756e-15
cg00244747	5	77175144	NA	N_Shore	0.906267	0.935455	0.0275222	1.27519e-17	0.910909	0.937862	0.0256031	3.29266e-17
cg19183166	17	38531767	BRCA1;NBR2;BRCA1;BRCA1;BRCA1;BRCA1	Island	0.51148	0.582068	0.071783	1.29962e-17	0.505647	0.573868	0.0709735	9.27149e-18
cg22711741	7	63024051	NA	Island	0.160449	0.105823	-0.055128	1.30057e-17	0.154893	0.0990169	-0.0560309	7.2291e-18
cg14545963	11	7994659	NA	N_Shelf	0.698397	0.727462	0.0284059	1.33791e-17	0.724455	0.756222	0.0289879	6.43612e-21
cg18830527	11	61040441	SYT7	Island	0.759794	0.785667	0.0258578	1.34057e-17	0.773851	0.799571	0.0251842	6.3355e-19
cg07845581	6	26304559	NA	N_Shore	0.704869	0.667719	-0.0431874	1.35069e-17	0.690519	0.649314	-0.0479675	1.12059e-19
cg14392066	1	245747865	NA	N_Shore	0.701177	0.755905	0.0513276	1.38358e-17	0.702968	0.75069	0.0453263	5.9989e-15
cg07141002	3	135514241	NA	N_Shore	0.665674	0.704784	0.0383836	1.39223e-17	0.680214	0.716986	0.0372094	2.75531e-18
cg04134754	5	88001057	LOC645323;LOC645323;LOC645323	N_Shelf	0.701158	0.728749	0.0261165	1.46079e-17	0.697267	0.722466	0.0234483	1.0469e-13
cg22849059	4	77942439	NA	Island	0.250223	0.284756	0.032851	1.47069e-17	0.248585	0.285534	0.0346388	8.16517e-19
cg14513071	3	139637310	ESYT3	Island	0.446969	0.483279	0.0315009	1.48192e-17	0.446272	0.484834	0.0340768	8.95897e-18
cg15175162	12	37825121	NA	Island	0.219825	0.270128	0.0497499	1.52086e-17	0.23512	0.277691	0.0439622	4.43397e-15
cg11031976	19	6062541	RFX2;RFX2	S_Shore	0.84562	0.873544	0.0265984	1.52844e-17	0.84873	0.874854	0.0249402	7.83815e-16
cg03852670	3	10833504	SLC6A11	S_Shore	0.530262	0.560869	0.0291344	1.55466e-17	0.541562	0.568879	0.0260331	3.49326e-14
cg19939773	19	4720001	C19orf30	NA	0.290285	0.250741	-0.0423009	1.58786e-17	0.281686	0.245793	-0.0377729	1.7279e-14
cg02020483	1	173234767	CACYBP;CACYBP	N_Shore	0.503086	0.539476	0.0337154	1.6035e-17	0.494448	0.536298	0.0374625	1.15223e-19
cg11669516	20	43159845	KCNS1	Island	0.425095	0.45788	0.0330206	1.60597e-17	0.438281	0.469339	0.0302424	4.69263e-14
cg20548231	1	227610949	NA	S_Shore	0.687641	0.715391	0.0272351	1.68698e-17	0.699444	0.727912	0.0284736	3.68679e-19
cg14505174	11	2249757	ASCL2	S_Shore	0.543641	0.57105	0.0272965	1.72951e-17	0.554043	0.581297	0.0271102	5.37279e-19
cg05324407	12	122035622	PITPNM2	N_Shore	0.621613	0.654354	0.0338395	1.7795e-17	0.61641	0.641251	0.0276558	3.10354e-12
cg26207503	17	38531723	BRCA1;NBR2;BRCA1;BRCA1;BRCA1;BRCA1	Island	0.446184	0.511487	0.0636807	1.8307e-17	0.432929	0.493472	0.0594252	2.90042e-15
cg25382764	9	128025397	NA	Island	0.808728	0.835479	0.0246592	1.83636e-17	0.811267	0.839645	0.0261898	1.24862e-19
cg20826201	14	103673312	KIF26A	Island	0.0295076	0.0387663	0.00972895	1.84739e-17	0.0305874	0.0369793	0.00709301	1.80806e-11
cg11446693	8	21960025	FGF17	N_Shore	0.789866	0.819285	0.0297801	1.84753e-17	0.832775	0.852746	0.0214395	5.86846e-11
cg15255455	7	45094724	NACAD	Island	0.28919	0.317421	0.0247087	1.91245e-17	0.286013	0.320893	0.0313376	4.77472e-25
cg26619043	2	220021098	SPEG	Island	0.38864	0.471741	0.0867167	1.98398e-17	0.447386	0.527663	0.0861798	2.45527e-18
cg10640072	3	134239411	TMEM108;TMEM108	N_Shore	0.638232	0.673025	0.0332432	1.99552e-17	0.638629	0.668815	0.0291547	9.3998e-13
cg06122000	4	155881299	NA	Island	0.788371	0.824624	0.0351798	1.99985e-17	0.82997	0.848738	0.0147171	1.75549e-05
cg25343227	2	110327538	NCRNA00116	S_Shore	0.0464026	0.085796	0.0397436	2.00257e-17	0.0462688	0.0849016	0.0397446	2.11029e-17
cg11846236	1	226719678	NA	S_Shore	0.148793	0.116888	-0.0337438	2.00517e-17	0.153717	0.122682	-0.030591	1.37401e-14
cg16028555	10	90956201	CH25H;CH25H	N_Shore	0.504075	0.562266	0.0576467	2.02353e-17	0.484344	0.537555	0.0520011	6.58617e-15
cg15015426	19	59207057	CACNG6;CACNG6;CACNG6	Island	0.382725	0.428223	0.0423653	2.02791e-17	0.395685	0.439262	0.0386264	3.55202e-14
cg26722733	4	775696	CPLX1	N_Shore	0.729439	0.760568	0.0298101	2.04513e-17	0.735711	0.761144	0.0241198	2.99244e-12
cg26906273	18	5881602	TMEM200C	Island	0.861921	0.890953	0.0274573	2.05453e-17	0.868512	0.892257	0.0234127	3.48441e-14
cg13110283	10	105334797	NEURL	Island	0.298593	0.341439	0.0392133	2.08233e-17	0.319921	0.36011	0.0373742	5.87656e-18
cg00673006	11	93222647	C11orf90	N_Shore	0.72804	0.749753	0.0204802	2.09152e-17	0.734824	0.754843	0.0194203	3.66879e-15
cg23332732	19	19082572	SLC25A42	Island	0.467433	0.505381	0.0394771	2.09964e-17	0.48274	0.512215	0.0313498	1.01858e-11
cg07188648	17	35273870	IKZF3;IKZF3;IKZF3;IKZF3;IKZF3;IKZF3	N_Shore	0.141531	0.163503	0.0226221	2.11106e-17	0.147315	0.167999	0.0214923	2.61256e-16
cg15425811	6	29632091	UBD	S_Shelf	0.924587	0.936244	0.0100708	2.14911e-17	0.925965	0.934905	0.00784305	1.94762e-10
cg13460409	19	12772875	PRDX2;PRDX2	N_Shore	0.0452108	0.0348556	-0.0114741	2.16699e-17	0.0412078	0.0311765	-0.0109882	1.06695e-18
cg24019851	8	31617371	NRG1	Island	0.136882	0.158134	0.0215224	2.17354e-17	0.14545	0.161324	0.0180251	2.35771e-12
cg05113558	6	28865360	NA	S_Shelf	0.485402	0.446607	-0.039823	2.1975e-17	0.49608	0.461	-0.035179	4.09104e-14
cg20088245	21	45274389	NA	S_Shore	0.912511	0.926563	0.0133328	2.21462e-17	0.919345	0.929203	0.00928685	1.69393e-11
cg06107487	16	87786363	CDH15	Island	0.104414	0.0475085	-0.0575701	2.26013e-17	0.103292	0.0506766	-0.0523012	1.47287e-15
cg14709901	7	122316943	NA	S_Shelf	0.696224	0.723947	0.0277191	2.26711e-17	0.722729	0.755944	0.0337603	1.71097e-25
cg18075691	12	21817714	KCNJ8	NA	0.47788	0.50966	0.034848	2.31208e-17	0.535685	0.557487	0.0248791	1.04562e-10
[truncated: 392,292+ more rows]
