# Supplementary material for: Sex-specific DNA methylation in saliva from the multi-ethnic Future of Families and Child Wellbeing Study
Source: Epigenetics. 2023 Jun 10;18(1):2222244. doi: 10.1080/15592294.2023.2222244 (PMC10259311; doi:10.1080/15592294.2023.2222244)
Supplement: Supplemental Material [file KEPI_A_2222244_SM3549.zip › Supplementary files/STable1_descriptives_revision.xlsx]

## Sheet: STable1_Descriptives
Supplemental Table 1. Characteristics of included vs excluded Future of Families and Child Wellbeing Study participants, age 9
Characteristic	All age 9 participants	Included	Excluded	p-value2
	N = 3400	N = 7961	N = 26041
Child’s sex3				0.3
Male	1781 (52.4%)	403 (50.6%)	1378 (52.9%)
Female	1619 (47.6%)	393 (49.4%)	1226 (47.1%)
Child's age (months)	110 (108,114)	110 (108,113)	111 (108,114)	<0.001
Missing	9	0	9
Child's BMI (kg/m2)	18.2 (16.4,21.9)	18.0 (16.4,21.6)	18.3 (16.4,21.9)	0.3
Missing	51	0	51
Child’s birth city3				<0.001
Detroit/Toledo/Chicago	227 (6.7%)	180 (22.6%)	47 (1.8%)
Other	3,173 (93.3%)	616 (77.4%)	2,557 (98.2%)
Poverty index3	1.4 (0.7, 2.7)	1.40 (0.7, 2.7)	1.40 (0.7, 2.7)	0.7
Mother's BMI3 (kg/m2)	30 (25,36)	31 (26,37)	30 (25,35)	0.004
Missing	525	88	437
Mother's race/ethnicity3				0.01
Black, non-Hispanic	1,713 (50.4%)	438 (55.0%)	1,275 (49.0%)
Hispanic	866 (25.5%)	170 (21.4%)	696 (26.7%)
White, non-Hispanic	701 (20.6%)	161 (20.2%)	540 (20.7%)
Other	113 (3.3%)	27 (3.4%)	86 (3.3%)
Missing	7	0	7
Mother's education3				0.06
Less than high school	1,123 (33.0%)	263 (33.0%)	860 (33.0%)
High school or equivalent	1,081 (31.8%)	226 (28.4%)	855 (32.8%)
Some college or technical accreditation	848 (24.9%)	219 (27.5%)	629 (24.2%)
College or graduate school	344 (10.1%)	88 (11.1%)	256 (9.8%)
Missing	4	0	4
Mother's overall health3				0.9
Great	1,064 (31.3%)	249 (31.3%)	815 (31.3%)
Very good	1,182 (34.8%)	283 (35.6%)	899 (34.5%)
Good	895 (26.3%)	209 (26.3%)	686 (26.3%)
Fair/poor	256 (7.5%)	55 (6.9%)	201 (7.7%)
Missing	3	0	3
Mother's Smoking Habits3				0.5
1+ packs per day	77 (2.3%)	18 (2.3%)	59 (2.3%)
< 1 pack per day	571 (16.8%)	144 (18.1%)	427 (16.4%)
None	2,747 (80.8%)	634 (79.6%)	2,113 (81.1%)
Missing	5	0	5
Father's race/ethnicity3				0.01
Black, non-Hispanic	1,781 (52.4%)	450 (56.5%)	1,331 (51.1%)
Hispanic	866 (25.5%)	170 (21.4%)	696 (26.7%)
White, non-Hispanic	610 (17.9%)	146 (18.3%)	464 (17.8%)
Other	124 (3.7%)	26 (3.3%)	98 (3.8%)
Missing	19	4	15
1Median (25%,75%); n (%)
2Wilcoxon rank sum test; Pearson's Chi-squared test
3Measured at baseline (birth of the child)
Median (25th percentile, 75th percentile) and categorical variables are presented as Count (%). Wilcoxon rank sum test is used to test for differences in continuous variables, and Pearson’s chi-squared test is used to test for differences in categorical variables. P-value is calculated for the difference between included and excluded samples. Child’s birth city is provided as Detroit/Toledo/Chica…
FFCWS: Fragile Families and Child Wellbeing Study
