# Supplementary material for: Sex-specific DNA methylation in saliva from the multi-ethnic Future of Families and Child Wellbeing Study
Source: Epigenetics. 2023 Jun 10;18(1):2222244. doi: 10.1080/15592294.2023.2222244 (PMC10259311; doi:10.1080/15592294.2023.2222244)
Supplement: Supplemental Material [file KEPI_A_2222244_SM3549.zip › Supplementary files/STable3_Enrichment_Results_revision.xlsx]

## Sheet: STable3_Enrichment_Results
Supplemental Table 3. Enrichment in genomic features among significant differentially methylated CpG sites at Age 9, n = 8,430 sites.
CpG Island Region	(A) Significant Male Hypermethylated Sites	(B) Significant Female Hypermethylated Sites	(C) All Significant Sites
	(N=2,005)	(N=6,425)	(N=8,430)
Island	7.71e-05	1.89e-12	2.44e-05
North Shelf	1.22 e -04	1.46e-13	8.39e-17
North Shore	8.87e-39	3.46e-71	1.45e-106
Open Sea	3.22e-19	5.2e-182	4.32e-191
South Shelf	9.21 e -04	5.64e-06	2.42e-08
South Shore	9.09e-25	3.67e-103	1.3e-125
Two-sided p-values for one proportion Z-tests comparing observed to expected proportions of significant DNAm sites in each CpG Island region at age 9, N = 796 participants. For each of the six CpG Island regions, the observed proportion is the number of significant sites in that region out of (A) male-hypermethylated significant sites (n = 2,005), (B) female-hypermethylated sites (n = 6,425), and…
