# Supplementary material for: Sex-specific DNA methylation in saliva from the multi-ethnic Future of Families and Child Wellbeing Study
Source: Epigenetics. 2023 Jun 10;18(1):2222244. doi: 10.1080/15592294.2023.2222244 (PMC10259311; doi:10.1080/15592294.2023.2222244)
Supplement: Supplemental Material [file KEPI_A_2222244_SM3549.zip › Supplementary files/STable4_Top15DMR_age9_revision.xlsx]

## Sheet: STable4_Top15DMR_age9
Supplemental Table 4. Top 15 DNA methylation regions differentially methylated by sex in Future of Families and Child Wellbeing Study samples at age 9
CHR	Start	End	Width	Number of sites	Count of Female-hypermethylated sites	Fisher’s combined p-value	Maximum adjusted effect estimate for sex	Mean adjusted effect estimate for sex	Annotated genes
6	32729105	32730040	936	21	21	< 1 e -320	0.093	0.046	HLA-DQB2
6	28583971	28584464	494	17	17	< 1 e -320	0.071	0.048	SCAND3
6	28601269	28601519	251	13	13	< 1 e -320	0.139	0.099	RP11-373N24.2
6	5086610	5087749	1140	5	5	< 1 e -320	0.142	0.093	PPP1R3G
17	38023993	38024636	644	4	4	< 1 e -320	0.13	0.102	ZPBP2
11	59318136	59318494	359	2	2	< 1 e -320	0.067	0.057	NA
20	30071913	30073576	1664	9	9	5.03 e -319	0.095	0.066	REM1
8	52321814	52322341	528	7	7	2.58 e -317	0.136	0.068	PXDNL
15	75019070	75019376	307	10	10	1.17 e -314	0.095	0.062	NA
17	37123638	37123949	312	9	9	3.50 e -314	0.097	0.066	FBXO47
6	127796287	127797286	1000	7	7	1.97 e -306	0.157	0.069	SOGA3
1	209406063	209406725	663	2	0	1.32 e -286	-0.092	-0.048	RP11-385M4.3
17	21795257	21795943	687	2	2	4.47 e -271	0.069	0.066	RP11-1109M24.5
14	89878619	89878733	115	2	0	7.32 e -268	-0.114	-0.059	FOXN3, RP11-33N16.3
6	74063982	74064594	613	6	6	2.34 e -265	0.092	0.075	DPPA5
Top 15 DNA methylation regions differentially methylated by sex in Future of Families and Child Wellbeing Study samples at Age 9 (N=796). Start and End refer to the starting and ending base pair position of the differentially methylated region. Width is the number of base pairs composing the region. Fisher’s combined p-value ranks the significance of each region, calculated from Fisher’s multiple…
