# Supplementary material for: Sex-specific DNA methylation in saliva from the multi-ethnic Future of Families and Child Wellbeing Study
Source: Epigenetics. 2023 Jun 10;18(1):2222244. doi: 10.1080/15592294.2023.2222244 (PMC10259311; doi:10.1080/15592294.2023.2222244)
Supplement: Supplemental Material [file KEPI_A_2222244_SM3549.zip › Supplementary files/STable5_Top15DMR_age15_revision.xlsx]

## Sheet: STable5_Top15DMR_age15
Supplemental Table 5. Top 15 DNA methylation regions differentially methylated by sex in Future of Families and Child Wellbeing Study samples at age 15
CHR	Start	End	Width	Number of sites	Count of Female-hypermethylated sites	Fisher’s combined p-value	Maximum adjusted effect estimate for sex	Mean adjusted effect estimate for sex	Annotated genes
6	32729118	32730046	929	21	21	< 1 e -325	0.092	0.044	HLA-DQB2
6	28583971	28584464	494	17	17	< 1 e -325	0.069	0.046	SCAND3
6	28601269	28601519	251	13	13	< 1 e -325	0.135	0.093	RP11-373N24.2
15	75019070	75019376	307	10	10	< 1 e -325	0.101	0.064	NA
17	38023993	38024636	644	4	4	< 1 e -325	0.12	0.099	ZPBP2
11	59318136	59318494	359	2	2	< 1 e -325	0.07	0.06	NA
6	5086610	5087749	1140	5	5	4.94 e -324	0.129	0.085	PPP1R3G
20	30071913	30073576	1664	9	9	8.14 e -308	0.094	0.065	REM1
6	127796287	127797286	1000	7	7	1.51 e -304	0.16	0.068	SOGA3, SOGA3
17	37123638	37123949	312	9	9	2.38 e -298	0.093	0.063	FBXO47
8	52321814	52322341	528	7	7	1.09 e -283	0.125	0.065	PXDNL
17	21795257	21795943	687	2	2	1.88 e -276	0.066	0.065	RP11-1109M24.5
1	2344979	2345475	497	10	10	1.13 e -267	0.092	0.041	PEX10
6	74063982	74064594	613	6	6	4.69 e -264	0.092	0.074	DPPA5
4	77341841	77342788	948	6	6	4.14 e -259	0.111	0.071	CCDC158
Top 15 DNA methylation regions differentially methylated by sex in Future of Families and Child Wellbeing Study samples at Age 15 (N=796). Start and End refer to the starting and ending base pair position of the differentially methylated region. Width is the number of base pairs composing the region. Fisher’s combined p-value ranks the significance of each region, calculated from Fisher’s multipl…
