# Supplementary material for: Sex-specific DNA methylation in saliva from the multi-ethnic Future of Families and Child Wellbeing Study
Source: Epigenetics. 2023 Jun 10;18(1):2222244. doi: 10.1080/15592294.2023.2222244 (PMC10259311; doi:10.1080/15592294.2023.2222244)
Supplement: Supplemental Material [file KEPI_A_2222244_SM3549.zip › Supplementary files/Supplemental_Tables_20221115.xlsx]

## Sheet: STable1_Descriptives
Supplemental Table 1. Characteristics of included vs excluded Fragile Families and Child Wellbeing Study participants, age 9
Characteristic	All age 9 participants	Included	Excluded	p-value2
	N = 3400	N = 7961	N = 26041
Child’s sex3				0.3
Male	1781 (52.4%)	403 (50.6%)	1378 (52.9%)
Female	1619 (47.6%)	393 (49.4%)	1226 (47.1%)
Child's age (months)	110 (108,114)	110 (108,113)	111 (108,114)	<0.001
Missing	9	0	9
Child's BMI (kg/m2)	18.2 (16.4,21.9)	18.0 (16.4,21.6)	18.3 (16.4,21.9)	0.3
Missing	51	0	51
Child’s birth city3				<0.001
Detroit/Toledo/Chicago	227 (6.7%)	180 (22.6%)	47 (1.8%)
Other	3,173 (93.3%)	616 (77.4%)	2,557 (98.2%)
Poverty index3	1.4 (0.7, 2.7)	1.40 (0.7, 2.7)	1.40 (0.7, 2.7)	0.7
Mother's BMI3 (kg/m2)	30 (25,36)	31 (26,37)	30 (25,35)	0.004
Missing	525	88	437
Mother's race/ethnicity3				0.01
Black, non-Hispanic	1,713 (50.4%)	438 (55.0%)	1,275 (49.0%)
Hispanic	866 (25.5%)	170 (21.4%)	696 (26.7%)
White, non-Hispanic	701 (20.6%)	161 (20.2%)	540 (20.7%)
Other	113 (3.3%)	27 (3.4%)	86 (3.3%)
Missing	7	0	7
Mother's education3				0.06
Less than high school	1,123 (33.0%)	263 (33.0%)	860 (33.0%)
High school or equivalent	1,081 (31.8%)	226 (28.4%)	855 (32.8%)
Some college or technical accreditation	848 (24.9%)	219 (27.5%)	629 (24.2%)
College or graduate school	344 (10.1%)	88 (11.1%)	256 (9.8%)
Missing	4	0	4
Mother's overall health3				0.9
Great	1,064 (31.3%)	249 (31.3%)	815 (31.3%)
Very good	1,182 (34.8%)	283 (35.6%)	899 (34.5%)
Good	895 (26.3%)	209 (26.3%)	686 (26.3%)
Fair/poor	256 (7.5%)	55 (6.9%)	201 (7.7%)
Missing	3	0	3
Mother's Smoking Habits3				0.5
1+ packs per day	77 (2.3%)	18 (2.3%)	59 (2.3%)
< 1 pack per day	571 (16.8%)	144 (18.1%)	427 (16.4%)
None	2,747 (80.8%)	634 (79.6%)	2,113 (81.1%)
Missing	5	0	5
Father's race/ethnicity3				0.01
Black, non-Hispanic	1,781 (52.4%)	450 (56.5%)	1,331 (51.1%)
Hispanic	866 (25.5%)	170 (21.4%)	696 (26.7%)
White, non-Hispanic	610 (17.9%)	146 (18.3%)	464 (17.8%)
Other	124 (3.7%)	26 (3.3%)	98 (3.8%)
Missing	19	4	15
1Median (25%,75%); n (%)
2Wilcoxon rank sum test; Pearson's Chi-squared test
3Measured at baseline (birth of the child)
Median (25th percentile, 75th percentile) and categorical variables are presented as Count (%). Wilcoxon rank sum test is used to test for differences in continuous variables, and Pearson’s chi-squared test is used to test for differences in categorical variables. P-value is calculated for the difference between included and excluded samples. Child’s birth city is provided as Detroit/Toledo/Chica…
FFCWS: Fragile Families and Child Wellbeing Study

## Sheet: STable2_Full_DMProbe_a9_and_a15
Supplemental Table 2: DNA methylation site differences by sex for age 9 and age 15 in the Fragile Families and Child Wellbeing Study sample (N = 796).
Probe_ID	CHR	BP	Closest_Gene	Probe_Location	Age9_AvgBeta_Male	Age9_AvgBeta_Female	Age9_Effect	Age9_P	Age15_AvgBeta_Male	Age15_AvgBeta_Female	Age15_Effect	Age15_P
cg11643285	3	16386671	RFTN1	NA	0.832035	0.969126	0.135845	0	0.830695	0.969121	0.13687	0
cg26921482	16	2510284	AMDHD2;AMDHD2	Island	0.11751	0.421832	0.306432	0	0.120084	0.417993	0.299276	0
cg12691488	14	88948372	FOXN3;FOXN3	N_Shelf	0.755571	0.646202	-0.113952	3.17326e-279	0.756564	0.642267	-0.116965	1.18731e-270
cg02325951	1	159131721	NA	NA	0.911292	0.826058	-0.0870007	9.17297e-278	0.909195	0.823913	-0.0868048	1.405e-259
cg03691818	12	51371305	KRT77	NA	0.0172069	0.107981	0.0913171	1.18038e-270	0.0177063	0.106609	0.0891815	1.46292e-264
cg03618918	3	16403395	RFTN1	NA	0.824623	0.931488	0.104262	4.77231e-244	0.827483	0.929817	0.100639	1.62467e-228
cg17238319	1	207472686	NA	S_Shore	0.929879	0.840392	-0.0915484	2.19078e-236	0.931089	0.843284	-0.0885598	5.10194e-220
cg17232883	11	59074712	NA	NA	0.0303031	0.0779249	0.0479402	2.06108e-232	0.0319069	0.0813727	0.0496229	5.08369e-223
cg15817705	6	157140030	ARID1B;ARID1B;ARID1B	NA	0.109184	0.203207	0.0955485	3.76519e-228	0.112803	0.200521	0.0896344	7.06895e-216
cg25568337	11	59075070	NA	NA	0.0333943	0.0999352	0.0669093	9.12975e-219	0.0345756	0.104839	0.0702062	3.01563e-212
cg04858776	11	65244390	RNASEH2C	Island	0.163492	0.0607472	-0.104456	2.90278e-208	0.188104	0.0911693	-0.0942257	5.42993e-133
cg04946709	16	58346531	LOC644649	Island	0.925354	0.831975	-0.0968242	4.66207e-200	0.927078	0.828382	-0.101663	1.90272e-203
cg26516287	14	64773909	NA	NA	0.852565	0.749084	-0.101351	1.51117e-197	0.846758	0.74648	-0.0981756	7.92185e-177
cg24016844	13	113340173	TFDP1;TFDP1	N_Shore	0.972424	0.933338	-0.0399662	1.00014e-185	0.971659	0.93551	-0.0365077	4.56975e-168
cg21148594	2	27704934	GPN1;CCDC121;GPN1;GPN1;CCDC121;CCDC121;GPN1;GPN1	NA	0.362172	0.428626	0.0661387	1.93517e-182	0.359118	0.425333	0.0666089	7.19489e-176
cg20299935	7	12595800	SCIN;SCIN	NA	0.888879	0.934595	0.0444986	4.3119e-176	0.888218	0.935759	0.0470821	2.01822e-195
cg07628841	18	28346969	WBP11P1	NA	0.791325	0.710229	-0.084753	2.37721e-174	0.789921	0.70461	-0.0881821	1.84612e-174
cg25304146	1	111308164	C1orf103;C1orf103	Island	0.0391393	0.0153089	-0.0236881	4.69946e-172	0.0407147	0.0157561	-0.0245397	1.24209e-187
cg26355737	17	21720070	NA	NA	0.867523	0.931082	0.0632541	9.68939e-167	0.866915	0.931117	0.0646153	1.51801e-176
cg06710937	13	22387940	NA	Island	0.0141274	0.0668886	0.0535932	1.8699e-163	0.0136453	0.0693163	0.0565578	1.40924e-162
cg02989351	2	9688035	YWHAQ	Island	0.122191	0.180938	0.0586889	1.67025e-159	0.119643	0.181777	0.0623205	1.1937e-160
cg07852945	15	39592323	LTK;LTK;LTK	Island	0.0715457	0.121604	0.0500076	3.06952e-152	0.0756274	0.125669	0.0501934	2.99611e-152
cg16374663	9	83493735	TLE1	Island	0.0114097	0.0595088	0.0490074	1.87045e-148	0.0119582	0.0601614	0.0493403	9.65742e-155
cg12177922	17	7418341	EIF4A1;SNORA48	S_Shore	0.507214	0.599068	0.0918028	2.10402e-146	0.494187	0.589906	0.0959602	5.60141e-150
cg03253995	17	35277672	ZPBP2;ZPBP2	Island	0.772549	0.903249	0.129742	4.12146e-146	0.789792	0.910653	0.120008	6.95473e-145
cg02758552	17	30938516	AP2B1;AP2B1;AP2B1;AP2B1	NA	0.269005	0.356325	0.0922386	6.293e-145	0.264952	0.355114	0.0928392	2.85072e-144
cg16810031	12	970733	ERC1;ERC1;ERC1;ERC1;ERC1;ERC1;ERC1	Island	0.101929	0.167135	0.0665023	2.92957e-143	0.103603	0.166613	0.0643861	3.46309e-138
cg03218192	3	49370718	GPX1;GPX1;GPX1;GPX1	Island	0.163728	0.258127	0.0939576	3.11706e-142	0.155668	0.251824	0.0973893	8.62442e-146
cg23814743	2	24125348	FKBP1B;FKBP1B	N_Shore	0.0857586	0.178168	0.0933069	1.05997e-136	0.0812583	0.172879	0.0914968	1.90143e-135
cg07816873	3	49441689	NICN1;NICN1	Island	0.23736	0.31643	0.0793877	1.29707e-133	0.230254	0.31438	0.0840111	5.533e-142
cg03687700	1	152511856	HAX1;HAX1	Island	0.155778	0.258845	0.105785	7.65604e-128	0.155084	0.255818	0.103008	4.17369e-150
cg25294185	5	140071043	VTRNA1-1	NA	0.133936	0.219021	0.0869808	8.12682e-125	0.13314	0.217929	0.0863768	7.43075e-124
cg13323902	15	74425528	NA	Island	0.0223241	0.0466414	0.0247036	9.65191e-123	0.0236109	0.0466407	0.0233375	3.01748e-99
cg17612569	21	26029092	GABPA;ATP5J;ATP5J;ATP5J;ATP5J;ATP5J;ATP5J	Island	0.0565425	0.0182199	-0.0383704	4.3751e-117	0.055477	0.0178418	-0.0376969	1.83475e-118
cg00739353	19	11859623	ZNF69	N_Shore	0.0044409	0.00947165	0.005006	3.89863e-115	0.00494866	0.0102819	0.00537567	2.03371e-108
cg06877024	17	35278162	ZPBP2;ZPBP2	Island	0.286008	0.39122	0.105196	6.82278e-115	0.303865	0.403631	0.101076	4.71943e-105
cg03608000	12	36832593	NA	NA	0.909524	0.949304	0.0402053	9.67155e-112	0.909025	0.949129	0.0400086	2.25715e-114
cg26612727	2	191263321	NAB1	NA	0.933716	0.895514	-0.0397645	2.01777e-111	0.92839	0.89342	-0.0365708	2.4479e-100
cg09639931	6	71375796	NA	NA	0.881647	0.809663	-0.0706497	2.2426e-111	0.880184	0.813036	-0.0676093	9.1098e-101
cg16727519	16	55848026	PLLP	NA	0.893198	0.852841	-0.0430751	2.36142e-109	0.888804	0.847622	-0.0435328	8.35501e-104
cg06152526	1	224318764	LOC440926;H3F3A	S_Shore	0.660203	0.606601	-0.0560217	4.38375e-107	0.654893	0.601447	-0.0554238	3.36361e-104
cg09513416	5	31568105	RNASEN;C5orf22;RNASEN	Island	0.0136052	0.0247216	0.0112309	2.22505e-103	0.0143747	0.0244629	0.0103511	6.15683e-97
cg06759085	6	28851565	NA	NA	0.296718	0.225505	-0.0690931	3.0047e-103	0.294677	0.224635	-0.07098	2.70628e-111
cg02606018	17	35277920	ZPBP2;ZPBP2	Island	0.170849	0.257866	0.0892175	4.09236e-103	0.181104	0.268557	0.0883235	4.90904e-105
cg12614789	4	140594919	RAB33B	Island	0.0105685	0.0227316	0.0124451	2.49746e-102	0.0112498	0.0226963	0.0117583	1.97593e-79
cg11866851	10	88844590	FAM35A;GLUD1;GLUD1	Island	0.00846544	0.013202	0.0045907	1.1625e-98	0.00873448	0.0130071	0.00417524	7.09086e-80
cg05924191	1	212220083	NA	Island	0.0423777	0.0738126	0.0323571	3.02855e-97	0.0441959	0.0744963	0.0305191	5.34065e-82
cg06868758	6	5032748	NA	S_Shore	0.606174	0.717318	0.114072	3.96166e-95	0.621122	0.721676	0.103313	1.77527e-86
cg18721420	2	206733636	EEF1B2;EEF1B2;SNORD51;NDUFS1;EEF1B2	S_Shore	0.220926	0.272827	0.053903	2.34256e-93	0.22124	0.274237	0.0538125	1.94946e-93
cg10563109	6	5032030	PPP1R3G;PPP1R3G	Island	0.664807	0.764506	0.101027	9.56036e-93	0.684408	0.773025	0.0894174	1.31546e-79
cg00243574	12	10549548	NA	NA	0.376576	0.301896	-0.0727848	1.21802e-92	0.374671	0.297952	-0.0756744	3.0952e-100
cg02625623	13	22391069	NA	S_Shelf	0.955873	0.934629	-0.0235513	5.43711e-92	0.954363	0.931513	-0.0245755	6.10653e-86
cg12611723	9	139060688	NPDC1	Island	0.00800843	0.014502	0.00646283	1.41733e-91	0.00828299	0.0140508	0.00589375	2.4902e-85
cg16428357	12	106678992	PRDM4;PRDM4	Island	0.0463221	0.0796232	0.034695	3.33668e-91	0.0474509	0.0827868	0.0356333	9.00666e-82
cg26533311	17	77824552	CSNK1D;CSNK1D;CSNK1D;CSNK1D	Island	0.00905835	0.021911	0.0134187	1.31387e-90	0.00993177	0.0239357	0.0145247	2.09139e-66
cg05330360	20	33653672	FER1L4	Island	0.722164	0.819667	0.0950695	1.01518e-88	0.737887	0.828521	0.0895498	3.76697e-84
cg14030268	17	35277519	ZPBP2;ZPBP2	N_Shore	0.47358	0.559224	0.0855038	7.53902e-88	0.481776	0.568381	0.085716	7.73196e-84
cg25742246	8	37724675	LOC728024;ERLIN2	NA	0.351396	0.476581	0.127317	1.27402e-87	0.356045	0.474491	0.120485	2.49579e-80
cg12900929	6	27314890	NA	NA	0.313043	0.465129	0.154006	2.93094e-86	0.327649	0.478903	0.152954	5.51837e-84
cg27645294	4	155630310	DCHS2;DCHS2	Island	0.693785	0.793231	0.0985337	1.79373e-85	0.704737	0.796271	0.0914467	9.65337e-75
cg13346869	10	119125286	PDZD8	Island	0.0113961	0.0169629	0.00548182	2.76237e-85	0.0115791	0.0173145	0.00577896	2.60442e-83
cg22227586	2	29998127	ALK	Island	0.0073711	0.0128607	0.00566097	1.77044e-84	0.00771809	0.0128252	0.00537104	8.94348e-72
cg11574745	17	21719384	NA	NA	0.840239	0.91068	0.068697	2.94627e-84	0.841176	0.909032	0.0663764	1.8377e-80
cg08034535	6	5032265	PPP1R3G;PPP1R3G	S_Shore	0.793059	0.893963	0.102444	1.21759e-83	0.808525	0.898331	0.092165	4.55273e-74
cg07004386	12	32800590	YARS2	S_Shore	0.0262126	0.0424684	0.0164342	1.71449e-81	0.0282051	0.0409711	0.0131273	1.20575e-61
cg11092486	1	115433561	TSPAN2	Island	0.0187408	0.0285069	0.0095986	9.87762e-81	0.0197255	0.0277321	0.008091	2.85592e-66
cg14373579	6	5032603	NA	S_Shore	0.668021	0.806777	0.141767	1.04219e-80	0.689841	0.814888	0.128943	1.29249e-76
cg22744079	14	69109668	NA	Island	0.535036	0.631421	0.0987792	5.41978e-80	0.552733	0.639481	0.0901945	2.57454e-67
cg17330048	15	33067122	ZNF770	N_Shore	0.663906	0.744144	0.0731596	5.97716e-80	0.642095	0.734718	0.0860749	6.3776e-97
cg24920126	2	70223087	NA	Island	0.0150148	0.0230591	0.00793823	3.62727e-78	0.0154302	0.0238221	0.00825799	1.40506e-64
cg21535947	1	2334858	PEX10;PEX10	N_Shore	0.306519	0.386436	0.0781822	6.3201e-78	0.28109	0.356661	0.0724454	5.99911e-72
cg03405128	9	132445085	LOC100272217;FUBP3	Island	0.0234341	0.0322604	0.00897435	9.37244e-78	0.0243913	0.0329235	0.00897138	2.46247e-76
cg22656420	3	99723858	CLDND1;CLDND1;CLDND1;CLDND1;CLDND1;CLDND1	N_Shore	0.00544958	0.00951182	0.00408933	1.90448e-77	0.00579791	0.00913036	0.00342051	9.01243e-61
cg23928726	13	24773133	NUPL1;NUPL1	Island	0.307234	0.402926	0.0965268	2.20901e-77	0.31093	0.402245	0.0922323	8.7372e-73
cg02908189	12	52696994	HOXC4;HOXC5;HOXC4;HOXC6;HOXC6	N_Shore	0.0677474	0.0405411	-0.0268821	2.7351e-77	0.0734897	0.0437508	-0.0297057	2.05886e-86
cg12740757	8	145659344	CYHR1	Island	0.0636079	0.0915309	0.0274998	4.05805e-77	0.0637797	0.0886081	0.0239024	2.51135e-62
cg16355231	14	69110144	NA	N_Shore	0.154054	0.288945	0.134009	3.0356e-76	0.135597	0.269736	0.132614	1.19841e-76
cg14266237	19	14982913	CCDC105	Island	0.0146165	0.0228642	0.00833916	1.67685e-74	0.0147649	0.023057	0.0083082	7.27121e-90
cg03894796	8	57192962	NA	Island	0.540917	0.645587	0.105447	1.30611e-73	0.544837	0.643369	0.0994789	2.04244e-62
cg12006399	3	44011102	NA	N_Shore	0.322001	0.394645	0.0729712	1.50913e-73	0.328412	0.398495	0.0710304	2.58961e-65
cg20303724	8	37724517	LOC728024;ERLIN2	NA	0.612278	0.681334	0.0710644	2.90841e-73	0.609413	0.677881	0.0681414	7.04475e-60
cg19937979	19	12856624	KLF1	N_Shore	0.535054	0.681041	0.138799	4.63923e-73	0.570435	0.700571	0.129268	4.10864e-71
cg07183876	2	74593746	TLX2	N_Shore	0.203996	0.265249	0.0600691	6.62972e-73	0.198098	0.256556	0.0567756	4.24467e-72
cg08415582	7	86687109	C7orf23	Island	0.0461135	0.0839845	0.0396655	1.21685e-72	0.0498051	0.084908	0.0364934	8.12732e-63
cg08532057	22	34349417	MB	NA	0.0117401	0.0204461	0.0088158	1.12594e-71	0.0126793	0.0205849	0.0080302	3.11873e-59
cg22345911	8	57193077	NA	Island	0.559577	0.671091	0.110677	1.24266e-71	0.563165	0.672284	0.108419	9.75858e-67
cg22948959	19	62787393	ZIK1	Island	0.0731358	0.106315	0.0352676	2.84726e-71	0.075093	0.104841	0.0332565	2.51791e-65
cg03614513	15	50192292	BCL2L10	S_Shore	0.154514	0.221923	0.0692832	2.87783e-71	0.152867	0.210775	0.0579454	1.98248e-59
cg05010260	14	102816019	NA	Island	0.357765	0.489379	0.133083	3.67528e-71	0.390603	0.51675	0.128441	3.13175e-64
cg09066361	8	146147073	ZNF16;ZNF16;ZNF16;ZNF16	Island	0.0126777	0.0181235	0.00533382	2.47289e-70	0.0130382	0.0185497	0.00538469	8.41148e-72
cg22970003	22	49460470	SHANK3	Island	0.335859	0.414069	0.0832652	3.34601e-70	0.330439	0.404967	0.077107	5.02891e-61
cg12060744	4	77560865	NA	N_Shore	0.378668	0.473828	0.0909711	3.47158e-70	0.36797	0.465274	0.0920909	1.28531e-72
cg03168896	20	29535779	NCRNA00028;REM1	Island	0.602393	0.684696	0.0794732	1.25263e-69	0.62426	0.701756	0.0748125	1.98243e-62
cg23299919	2	39040389	LOC375196;LOC100271715	Island	0.924529	0.954537	0.0294409	3.19319e-69	0.930231	0.957242	0.0264605	1.68062e-64
cg12204423	1	2499132	NA	NA	0.587975	0.658987	0.071455	4.90859e-69	0.617502	0.686898	0.0704404	2.17013e-66
cg02055264	10	89157437	NA	NA	0.60527	0.699529	0.0930719	2.99315e-68	0.612372	0.703268	0.0896547	2.17723e-64
cg09725915	1	112740579	CTTNBP2NL	Island	0.0141905	0.0233377	0.00919103	4.10544e-68	0.0151026	0.0219814	0.00685447	3.88114e-42
cg02826525	15	98916807	NA	Island	0.931323	0.969556	0.0364174	1.15417e-67	0.928877	0.966875	0.035557	5.35923e-55
cg11240062	5	80293078	RASGRF2	S_Shore	0.669316	0.752259	0.0799547	3.44794e-67	0.671028	0.758069	0.0836971	2.08156e-74
cg16844333	13	24773436	NUPL1;NUPL1	Island	0.202361	0.309732	0.108344	4.28821e-67	0.203508	0.307164	0.104304	1.20769e-66
cg10047026	13	99346781	CLYBL	Island	0.537469	0.619686	0.0808482	1.78971e-66	0.550079	0.629157	0.0785916	3.15031e-62
cg19544707	8	52484562	PXDNL	Island	0.679561	0.815334	0.135779	2.02411e-66	0.690834	0.815171	0.125226	2.15099e-55
cg07586008	13	110012458	RAB20	Island	0.0112158	0.019149	0.00829094	5.07203e-66	0.0124143	0.0198234	0.00775842	3.78894e-53
cg00157199	1	67163356	MIER1;MIER1;MIER1;MIER1;MIER1;WDR78;MIER1;MIER1;MIER1;MIER1;MIER1;MIER1;MIER1;WDR78;MIER1;MIER1	Island	0.167801	0.205339	0.039043	7.96397e-65	0.169413	0.205639	0.0363509	1.52026e-60
cg01906879	18	19287258	RIOK3;RIOK3	Island	0.109621	0.140597	0.0327201	1.04136e-64	0.11403	0.143544	0.0300171	3.54105e-56
cg17561891	10	22806149	NA	Island	0.241787	0.300426	0.0564893	2.05464e-64	0.246218	0.303059	0.0543711	1.75089e-61
cg20704654	5	77301873	NA	N_Shelf	0.642517	0.764807	0.124701	2.1257e-64	0.661127	0.769409	0.110425	1.1457e-53
cg04889069	19	54328406	PPFIA3	Island	0.266209	0.441848	0.173041	3.24383e-64	0.290891	0.459392	0.16814	4.98329e-62
cg16383222	1	183392327	C1orf25;C1orf26;C1orf26	N_Shore	0.0706162	0.101616	0.0313542	3.72345e-64	0.0728757	0.0992444	0.0265691	4.78441e-46
cg27053299	12	2938038	TEAD4;TEAD4;TEAD4	N_Shore	0.0219278	0.0358756	0.0141825	4.09355e-64	0.0216008	0.0335924	0.0123968	2.29392e-54
cg15772157	1	17159878	CROCC	Island	0.505939	0.558875	0.0535321	6.99604e-64	0.502971	0.553958	0.0523092	3.56134e-58
cg17292758	8	144432690	NA	Island	0.61612	0.47005	-0.148789	8.07445e-64	0.61626	0.460442	-0.158109	7.98088e-70
cg11565911	7	27158581	NA	S_Shore	0.0315225	0.0485415	0.0170238	1.25149e-63	0.0349004	0.0532508	0.0183377	1.57486e-49
cg25910261	5	76962508	OTP	Island	0.0189767	0.028078	0.00939025	2.02821e-63	0.0217219	0.0310024	0.0100683	7.44087e-55
cg01882150	20	33783313	RBM39;RBM39	NA	0.973673	0.957448	-0.0162972	2.08394e-63	0.972055	0.957242	-0.015176	3.42275e-53
cg01225095	1	154660085	C1orf61	S_Shore	0.596893	0.675613	0.0818111	1.02865e-62	0.616041	0.68595	0.0725498	1.05512e-48
cg17077610	15	82745189	NA	NA	0.836182	0.871547	0.0341035	2.03021e-62	0.836383	0.872807	0.0359003	2.57011e-69
cg04190002	2	156965356	NA	Island	0.00819942	0.01436	0.00629116	5.76481e-62	0.0100446	0.0154062	0.0057381	5.31553e-42
cg11460509	5	80293024	RASGRF2	S_Shore	0.354538	0.425281	0.0709446	1.26184e-61	0.366784	0.444816	0.0766866	3.82453e-67
cg25438440	1	2334839	PEX10;PEX10	N_Shore	0.233185	0.321403	0.0864067	1.52179e-61	0.197899	0.292236	0.0915859	2.27148e-71
cg00097357	20	28165283	NA	Island	0.121503	0.349747	0.226923	2.38706e-61	0.12584	0.354455	0.229593	3.91883e-63
cg06885641	2	38154041	CYP1B1	N_Shore	0.888467	0.927695	0.0387585	2.63483e-61	0.900703	0.935335	0.0340609	9.70362e-56
cg11496432	19	54328347	PPFIA3	Island	0.352999	0.455348	0.100816	3.75365e-61	0.36401	0.462614	0.0981626	7.77849e-64
cg12067522	7	157098857	PTPRN2;PTPRN2;PTPRN2	Island	0.44754	0.303121	-0.147425	4.73341e-61	0.440162	0.289738	-0.152078	3.49281e-65
cg26104551	8	144432448	NA	Island	0.406059	0.266017	-0.140526	6.95144e-61	0.413798	0.268077	-0.144908	2.02141e-64
cg01065780	3	81893706	GBE1	S_Shore	0.0161404	0.0252973	0.0097738	7.30062e-61	0.0187337	0.0277787	0.00995935	6.20189e-63
cg25294504	20	9439559	NA	N_Shelf	0.867543	0.920531	0.0550016	1.22206e-60	0.867837	0.922133	0.0546323	1.00917e-58
cg22713900	7	133883003	NA	NA	0.209776	0.29424	0.0911638	1.31601e-60	0.205923	0.28661	0.0853509	1.63225e-56
cg07981980	6	28769178	NA	NA	0.414396	0.473187	0.0615288	1.8799e-60	0.436488	0.492835	0.0599082	4.7623e-55
cg10767425	4	129952018	PHF17;PHF17	Island	0.0306668	0.0162046	-0.01411	3.1701e-60	0.0336575	0.0161354	-0.0166321	5.87838e-65
cg01025774	7	126677490	GRM8	N_Shore	0.420741	0.521277	0.100804	4.36731e-60	0.41418	0.522501	0.107532	5.9825e-66
cg04831505	6	127838715	C6orf174	Island	0.646012	0.774913	0.128127	8.92312e-60	0.66238	0.78663	0.123731	7.16515e-56
cg07107628	17	21716981	NA	NA	0.74752	0.81311	0.0614873	1.92566e-59	0.743796	0.81125	0.0646518	2.05757e-67
cg26328002	13	24773020	NUPL1;NUPL1	Island	0.54391	0.652854	0.111455	3.35563e-59	0.581145	0.674484	0.0971108	4.12014e-50
cg05056638	10	22806326	NA	Island	0.15812	0.244989	0.0841505	5.07842e-59	0.166346	0.248043	0.0797825	3.28495e-62
cg25918716	7	157098793	PTPRN2;PTPRN2;PTPRN2	Island	0.294351	0.176549	-0.121447	5.33056e-59	0.298569	0.171739	-0.128248	2.15108e-65
cg09404617	6	127838376	C6orf174	Island	0.764888	0.848733	0.0858548	8.05496e-59	0.777655	0.853693	0.0779896	2.41268e-51
cg00934883	18	66108041	SOCS6	Island	0.0215357	0.0296716	0.00826441	1.02212e-58	0.0219052	0.029225	0.00735595	4.01272e-45
cg05812269	6	30819945	IER3	Island	0.029899	0.0406025	0.0105987	1.04139e-58	0.0304456	0.0419889	0.0118687	2.45954e-56
cg09850442	12	70519516	TBC1D15;TBC1D15;TBC1D15;TBC1D15	N_Shore	0.191149	0.267941	0.0762781	2.18301e-58	0.191583	0.269253	0.0771424	5.04209e-62
cg04580344	14	88099316	ZC3H14;ZC3H14;ZC3H14;ZC3H14;ZC3H14	Island	0.0119425	0.0171758	0.00495156	3.37077e-58	0.0125957	0.0174728	0.00457028	1.64466e-47
cg02162897	5	42960124	NA	Island	0.729837	0.828493	0.100173	4.43531e-58	0.731719	0.829088	0.0978553	1.10209e-52
cg06972969	6	27318892	NA	NA	0.744945	0.825025	0.0821808	7.1577e-58	0.745656	0.8269	0.0829287	6.60235e-65
cg20073313	13	19430672	ZMYM2;ZMYM2	Island	0.0238919	0.0340213	0.0101252	7.58034e-58	0.0244169	0.0340681	0.00960819	2.14881e-47
cg16376036	12	52654906	HOXC11	Island	0.110044	0.141233	0.030657	7.58818e-58	0.113568	0.141477	0.0272818	1.12359e-49
cg02931604	17	4560741	ARRB2;ARRB2;ARRB2;ARRB2	Island	0.106269	0.17134	0.0664866	1.03269e-57	0.107398	0.168374	0.0613169	2.42873e-64
cg21144120	16	76380490	VAT1L	Island	0.177992	0.241585	0.0674196	1.56928e-57	0.179145	0.242824	0.068189	4.6853e-54
cg23719534	1	91076132	NA	S_Shore	0.669512	0.753593	0.0842572	2.05455e-57	0.67701	0.757261	0.0803441	3.43508e-54
cg13839439	11	116166598	APOA5;APOA5	Island	0.941038	0.971697	0.0306972	4.67516e-57	0.946741	0.973006	0.02555	1.69944e-48
cg12614687	2	28887284	SPDYA;SPDYA;SPDYA;SPDYA	Island	0.0338801	0.0504111	0.0172308	9.43332e-57	0.0342751	0.0503586	0.0158784	4.4483e-51
cg25697152	5	42980214	NA	Island	0.426811	0.541529	0.113599	1.15551e-56	0.426859	0.540592	0.111895	4.12179e-58
cg03122264	6	74120703	DPPA5	Island	0.837742	0.91979	0.08068	1.4214e-56	0.842424	0.920258	0.0774679	6.9054e-53
cg26052357	7	157098726	PTPRN2;PTPRN2;PTPRN2	Island	0.294664	0.163095	-0.134069	1.91103e-56	0.297836	0.158798	-0.139794	6.93587e-62
cg03934782	5	114542616	TRIM36;TRIM36;TRIM36	Island	0.786555	0.835234	0.0472018	2.26056e-56	0.802048	0.844152	0.0415857	2.15252e-47
cg14079463	6	27318913	NA	NA	0.89803	0.941295	0.0431105	2.8228e-56	0.895394	0.940098	0.0448063	8.89988e-58
cg05017628	8	24856800	NA	S_Shore	0.69866	0.779233	0.078676	3.17077e-56	0.707057	0.782429	0.0723882	9.091e-49
cg06666376	19	53390444	NA	Island	0.736101	0.866402	0.131585	3.92535e-56	0.753779	0.873753	0.120401	6.04149e-54
cg19590578	6	28786439	NA	NA	0.550193	0.634016	0.0878425	4.39588e-56	0.573578	0.652476	0.0814467	4.98161e-51
cg07645761	18	10445463	APCDD1	S_Shore	0.0224657	0.0351069	0.0136516	5.59614e-56	0.022187	0.0350224	0.0137612	2.8797e-57
cg08319905	1	198645706	ZNF281;ZNF281	Island	0.308068	0.365852	0.060989	7.96717e-56	0.318938	0.366701	0.0487286	1.76318e-35
cg22160472	5	42980251	NA	Island	0.376698	0.467227	0.0891086	8.07848e-56	0.384051	0.469612	0.0847828	3.4112e-53
cg08906898	19	53390231	NA	Island	0.808373	0.912569	0.105459	8.20903e-56	0.82805	0.920801	0.0933973	1.00111e-49
cg12736438	12	56284848	DTX3	NA	0.0259384	0.0429781	0.0176637	9.17501e-56	0.0257655	0.0410145	0.0164123	6.80927e-50
cg19311244	4	77561035	NA	Island	0.216268	0.302875	0.0846191	1.21661e-55	0.210902	0.293477	0.079846	1.86079e-52
cg20068058	6	74121019	DPPA5	Island	0.70051	0.793543	0.0913486	1.21889e-55	0.704936	0.796655	0.0912232	4.7036e-55
cg08474334	10	64243362	EGR2;EGR2;EGR2;EGR2	Island	0.923217	0.967087	0.0439728	1.42668e-55	0.927098	0.967514	0.0393064	5.88033e-47
cg01652244	11	63690574	MACROD1	Island	0.0358735	0.0472122	0.0117125	2.63236e-55	0.0343416	0.045949	0.0119046	9.35489e-62
cg20432211	12	33482603	SYT10	N_Shore	0.2313	0.292403	0.0609475	3.03384e-55	0.239463	0.302133	0.062178	9.01669e-61
cg11206167	11	113165966	NA	Island	0.830441	0.892109	0.0610967	1.13412e-54	0.834589	0.892505	0.0571603	6.01168e-51
cg15192736	4	155630801	DCHS2;DCHS2	Island	0.185326	0.237968	0.0527937	1.4306e-54	0.202029	0.252404	0.050123	4.07618e-49
cg05132077	7	100607011	C7orf52	N_Shelf	0.741726	0.829355	0.0846009	2.192e-54	0.735602	0.824096	0.0863165	5.23408e-66
cg02093808	8	52484724	PXDNL	Island	0.88201	0.929759	0.0469635	3.27026e-54	0.885428	0.927932	0.0420541	6.47579e-43
cg20050113	20	29535574	REM1	Island	0.600905	0.660001	0.0566104	3.46413e-54	0.611009	0.665709	0.051703	4.26413e-43
cg25987564	16	2832519	TMPRSS8	N_Shore	0.59552	0.498728	-0.0963051	3.52538e-54	0.606341	0.510707	-0.095514	1.1652e-53
cg08721112	6	127838901	C6orf174	Island	0.832758	0.883721	0.0495502	5.37526e-54	0.836091	0.885	0.0483301	2.40339e-54
cg25454270	15	32576139	NA	S_Shore	0.163081	0.240033	0.0773545	6.92757e-54	0.177075	0.256481	0.0819711	3.86917e-58
cg15254881	1	155082741	NTRK1;INSRR	S_Shore	0.654933	0.711204	0.0551888	8.02338e-54	0.656235	0.711148	0.0530148	6.64157e-53
cg03282345	1	45445025	ZSWIM5	S_Shore	0.0361594	0.0464437	0.00992738	8.45077e-54	0.0358496	0.0459483	0.00987152	3.63616e-57
cg05001908	7	63982985	NA	N_Shelf	0.945753	0.9597	0.0136262	1.74539e-53	0.945409	0.95895	0.0139678	1.99862e-50
cg02530860	20	21329070	NA	S_Shelf	0.81771	0.873702	0.0548631	1.96032e-53	0.812162	0.870319	0.0558282	7.36023e-46
cg20390711	2	102603293	SLC9A2	S_Shore	0.414232	0.491511	0.0730047	4.06032e-53	0.395391	0.473805	0.0728345	8.98278e-52
cg13546935	19	3431596	C19orf77	N_Shore	0.804016	0.73005	-0.0755236	4.07913e-53	0.802478	0.725216	-0.0792392	7.02064e-54
cg19398269	6	127838682	C6orf174	Island	0.538116	0.697006	0.156697	4.146e-53	0.545959	0.707531	0.160258	4.73195e-54
cg18517222	22	47834324	NA	S_Shore	0.568893	0.430647	-0.146135	4.53627e-53	0.567317	0.425499	-0.146111	1.69617e-52
cg03151810	8	24856741	NA	S_Shore	0.403919	0.525149	0.118326	6.63961e-53	0.422665	0.546385	0.121635	3.51643e-57
cg18124782	3	101883974	GPR128	NA	0.811397	0.886225	0.0730184	7.55312e-53	0.820908	0.887839	0.0656726	6.02729e-45
cg07187808	8	52484687	PXDNL	Island	0.860841	0.920817	0.0598038	2.7843e-52	0.868905	0.921753	0.0531141	3.78631e-46
cg12451679	19	59085032	PRKCG	Island	0.0293812	0.0402289	0.0112051	3.16355e-52	0.0349955	0.0435867	0.00912747	6.16869e-35
cg10776186	13	28250788	NA	Island	0.895764	0.877499	-0.019055	4.0329e-52	0.892575	0.876411	-0.0178762	1.59245e-43
cg06596054	12	79635143	MYF5	Island	0.650898	0.725818	0.0760471	4.30944e-52	0.668325	0.73221	0.0657727	1.66742e-41
cg02917321	4	48179545	SLC10A4	N_Shore	0.747861	0.810408	0.0610219	4.92254e-52	0.770513	0.822739	0.0517652	7.27551e-42
cg03950599	2	206735543	EEF1B2;EEF1B2;EEF1B2	S_Shelf	0.631463	0.664049	0.0307641	5.57456e-52	0.627314	0.66064	0.0318841	1.54744e-45
cg02510471	10	60605669	PHYHIPL	N_Shore	0.126961	0.209565	0.0823892	7.40923e-52	0.126553	0.211104	0.0833767	1.01999e-55
cg08122831	21	14367292	NA	S_Shelf	0.884604	0.913274	0.0263851	8.21913e-52	0.883453	0.912172	0.0280329	6.125e-61
cg10739556	6	28709354	NA	N_Shore	0.687283	0.798444	0.11205	8.25988e-52	0.695006	0.800053	0.104438	5.95064e-47
cg25144111	2	27705280	GPN1;GPN1;CCDC121;GPN1;GPN1;CCDC121;GPN1;CCDC121	NA	0.184487	0.227415	0.0456044	9.07586e-52	0.181793	0.229392	0.050299	2.3674e-59
cg06507285	7	127833095	IMPDH1;IMPDH1;IMPDH1;IMPDH1;IMPDH1;IMPDH1;IMPDH1	Island	0.215521	0.261723	0.0465783	1.01453e-51	0.209303	0.256055	0.0482761	1.52748e-51
cg01550017	19	54626389	SLC17A7	Island	0.660563	0.723296	0.0618653	2.19641e-51	0.664168	0.725263	0.0597864	1.43027e-51
cg00760935	6	28692100	NA	Island	0.337971	0.38797	0.0516883	3.45317e-51	0.354685	0.401854	0.0501822	4.45457e-47
cg21199072	2	213405824	NA	Island	0.832022	0.889728	0.0562573	3.59055e-51	0.832533	0.88879	0.0558595	1.55577e-49
cg01066472	6	74120870	DPPA5	Island	0.838932	0.904789	0.0642809	4.3362e-51	0.846947	0.907611	0.0596468	2.93694e-46
cg25352397	22	47834127	NA	Island	0.774445	0.682514	-0.0983366	4.36523e-51	0.775784	0.677804	-0.0998862	1.2146e-52
cg19560927	2	80403630	CTNNA2;CTNNA2	S_Shore	0.345146	0.404631	0.0601389	4.64208e-51	0.359337	0.410566	0.0510902	1.25011e-36
cg22610676	4	77561128	NA	Island	0.108597	0.215286	0.109159	5.04253e-51	0.10156	0.210705	0.110563	8.2493e-53
cg24016624	1	158320945	KCNJ9	Island	0.554629	0.622804	0.0664691	5.05981e-51	0.561414	0.627598	0.0643717	2.50772e-50
cg00360794	4	39205737	UGDH	Island	0.0133621	0.0180588	0.00468321	5.45117e-51	0.0142198	0.0198272	0.00559019	4.90272e-43
cg09044186	3	182070594	NA	NA	0.273899	0.316339	0.0467428	5.70335e-51	0.271528	0.316612	0.0471838	3.09963e-49
cg09779044	11	46274435	CREB3L1	S_Shore	0.579281	0.643362	0.0617715	8.07456e-51	0.570134	0.635763	0.0628412	5.02523e-53
cg14436231	4	77560936	NA	N_Shore	0.613582	0.688334	0.0722552	1.13672e-50	0.59061	0.671564	0.0771117	3.82069e-53
cg23414861	4	24410208	SOD3	Island	0.681212	0.741788	0.0625065	1.47955e-50	0.691495	0.746436	0.0567259	3.08082e-42
cg13570656	8	144442912	NA	Island	0.682448	0.570643	-0.114997	2.36078e-50	0.682522	0.569983	-0.114698	1.54309e-51
cg17277845	4	137535812	NA	NA	0.721479	0.691641	-0.0325168	2.60403e-50	0.716031	0.686863	-0.0311564	6.36536e-49
cg11924019	12	70519507	TBC1D15;TBC1D15;TBC1D15;TBC1D15	N_Shore	0.102517	0.1645	0.0633733	2.86607e-50	0.101313	0.16623	0.0658741	4.6574e-58
cg22794378	2	132732135	NCRNA00164;MIR663B	Island	0.434882	0.491894	0.0589588	2.97102e-50	0.438204	0.490636	0.0529346	8.78801e-40
cg22999268	6	27323376	PRSS16	N_Shelf	0.505717	0.559085	0.0515185	8.79735e-50	0.52571	0.577285	0.0487445	2.54342e-40
cg07469926	5	32348113	MTMR12	Island	0.0733603	0.115767	0.0453757	1.08881e-49	0.0732474	0.114747	0.0444447	4.22894e-46
cg11388673	6	28709344	NA	N_Shore	0.618179	0.752877	0.139375	1.18742e-49	0.622648	0.752646	0.131478	3.61327e-46
cg20839206	17	59392741	SCN4A	NA	0.0293121	0.0437582	0.0136669	1.18763e-49	0.03108	0.0439552	0.0125652	6.38181e-44
cg22867608	22	27798997	KREMEN1;KREMEN1	Island	0.052327	0.0723791	0.0222632	1.28016e-49	0.0540042	0.0740645	0.0204138	2.09484e-41
cg22497095	19	50196353	RELB	N_Shore	0.0185767	0.0135885	-0.00503815	1.57852e-49	0.0196097	0.013925	-0.00535578	1.12578e-48
cg08270240	12	56306074	B4GALNT1;SLC26A10	N_Shore	0.569054	0.633355	0.0625213	2.47527e-49	0.572761	0.633263	0.0594036	1.0174e-47
cg23457166	8	24867183	NEFL	N_Shore	0.772504	0.825787	0.052958	2.61875e-49	0.77849	0.828834	0.0494361	5.03833e-42
cg19334350	1	158320894	KCNJ9	Island	0.66011	0.71478	0.0529031	3.59462e-49	0.667414	0.713768	0.0448172	3.4615e-36
cg10601026	4	572447	NA	Island	0.685546	0.622016	-0.065328	4.93574e-49	0.684697	0.624739	-0.0620784	1.13798e-44
cg18092474	8	100053526	NA	N_Shore	0.838943	0.884145	0.0429067	5.15421e-49	0.840917	0.881428	0.0388857	1.27747e-42
cg00884334	1	75363548	NA	Island	0.45307	0.576076	0.122171	5.25136e-49	0.460484	0.572735	0.112083	2.9341e-42
cg09071762	1	25742590	LDLRAP1	Island	0.058495	0.0794444	0.0201209	6.27856e-49	0.0614376	0.0785232	0.0169157	2.7339e-35
cg24833819	18	43711602	SMAD2;SMAD2;SMAD2	Island	0.00391185	0.00678985	0.00299023	8.64341e-49	0.00439574	0.00717689	0.00298066	6.13601e-14
cg27535677	20	25076777	LOC284798;LOC284798;LOC284798	Island	0.616826	0.694129	0.0765811	9.63878e-49	0.642985	0.717637	0.0736761	2.98961e-45
cg13372743	6	127838005	C6orf174	Island	0.927865	0.958273	0.0305453	1.20482e-48	0.931075	0.960769	0.0302677	1.74133e-49
cg11331556	2	205251554	PARD3B;PARD3B;PARD3B	NA	0.959611	0.931751	-0.0271558	1.3087e-48	0.957407	0.933989	-0.0220753	3.52118e-41
cg03332597	11	116166888	APOA5;APOA5	S_Shore	0.610619	0.655753	0.0448189	1.41302e-48	0.608671	0.654273	0.0465933	1.22978e-51
cg26865747	4	24410523	SOD3	Island	0.36965	0.426262	0.057799	1.44593e-48	0.391409	0.443314	0.0534247	1.55496e-44
cg15148078	2	626606	NA	Island	0.770291	0.847855	0.0776851	1.45304e-48	0.793338	0.859214	0.0665798	1.44382e-40
cg14721981	14	59631158	C14orf135	S_Shelf	0.767533	0.713485	-0.0546868	1.94694e-48	0.75806	0.711082	-0.0480996	1.90335e-34
cg02297043	13	18866841	NA	S_Shelf	0.967376	0.911018	-0.0560831	2.03196e-48	0.967177	0.910539	-0.0561181	1.13813e-45
cg12180613	19	54328082	PPFIA3	Island	0.780771	0.82742	0.0429976	2.08051e-48	0.782445	0.831128	0.0458786	2.51399e-53
cg13180105	1	145020431	NA	S_Shore	0.757848	0.683216	-0.07658	2.09543e-48	0.757125	0.680959	-0.0784729	1.2181e-51
cg21791017	6	28709422	NA	N_Shore	0.677049	0.790868	0.114221	2.42845e-48	0.688018	0.795317	0.10649	2.68055e-43
cg09113420	2	25749791	DTNB;DTNB;DTNB;DTNB;DTNB;DTNB;DTNB;DTNB;DTNB;DTNB	Island	0.0220136	0.028762	0.00664775	3.14023e-48	0.0217991	0.0287464	0.00693595	6.9227e-56
cg00700412	17	2561824	KIAA0664	Island	0.00779008	0.0127782	0.00541778	4.19382e-48	0.00861544	0.013624	0.00534244	8.14814e-24
cg18041277	15	72806336	CYP1A1	Island	0.508172	0.586599	0.0765188	4.49541e-48	0.495488	0.5741	0.0752986	1.43202e-47
cg18795569	19	3431672	C19orf77	N_Shore	0.637914	0.551296	-0.0932767	4.75012e-48	0.622993	0.534825	-0.0937169	5.15942e-45
cg26787381	5	42960309	NA	Island	0.648316	0.728405	0.0800641	5.39642e-48	0.652815	0.730514	0.0777445	3.13538e-46
cg07457944	8	144443120	NA	Island	0.526503	0.380953	-0.146451	7.36063e-48	0.544469	0.396065	-0.145759	1.03354e-50
cg08617160	16	67039703	SMPD3	Island	0.0220747	0.0325531	0.0102689	7.45071e-48	0.0234762	0.0334295	0.00965484	5.05441e-37
cg22105158	19	51687152	PNMAL2;PNMAL2	N_Shore	0.620966	0.685071	0.0639091	8.56905e-48	0.63146	0.694054	0.0638782	9.85657e-49
cg00186462	1	2506261	NA	N_Shore	0.621453	0.675897	0.0543209	1.05175e-47	0.646296	0.693441	0.0474237	9.8648e-36
cg20031364	11	685461	TMEM80;TMEM80;DEAF1;DEAF1	Island	0.00972717	0.0126824	0.00300468	1.05899e-47	0.00970766	0.0125396	0.00285886	5.59559e-39
cg26095395	5	34965161	DNAJC21;DNAJC21	Island	0.0484578	0.079771	0.0322762	1.27529e-47	0.0495167	0.0830709	0.0340919	4.84455e-43
cg05549655	5	85949383	COX7C	NA	0.0107398	0.0185096	0.0079736	1.38753e-47	0.0108612	0.0173003	0.00667909	1.48699e-41
cg02891686	7	157099498	PTPRN2;PTPRN2;PTPRN2	S_Shore	0.33206	0.223231	-0.111331	1.50986e-47	0.336061	0.228257	-0.109157	1.74231e-46
cg17852385	1	78283932	GIPC2	N_Shore	0.582153	0.644272	0.0626391	2.05216e-47	0.593258	0.650589	0.0583958	1.49239e-39
cg22572476	8	52484367	PXDNL	Island	0.836048	0.917911	0.0800867	2.48644e-47	0.84199	0.918229	0.0744859	1.17511e-42
cg12052203	8	144443154	NA	Island	0.62564	0.476498	-0.150052	3.82909e-47	0.641642	0.493649	-0.146569	4.0736e-47
cg20450471	10	64249146	EGR2	S_Shore	0.365414	0.453317	0.0848717	4.87132e-47	0.36442	0.450929	0.084067	1.9995e-46
cg19881928	14	69107989	C14orf162	Island	0.504423	0.572857	0.0713959	4.91437e-47	0.523881	0.584072	0.0649555	4.268e-37
cg22549041	4	1330596	KIAA1530	Island	0.0856164	0.112657	0.0262765	5.15318e-47	0.0844727	0.110781	0.0252705	1.98914e-41
cg22266749	20	25076770	LOC284798;LOC284798;LOC284798	Island	0.801699	0.852141	0.05152	6.57122e-47	0.814936	0.86019	0.0454252	2.82371e-38
cg11174640	5	42959972	NA	Island	0.816088	0.881501	0.0641482	1.0415e-46	0.819943	0.885135	0.0650933	3.11152e-49
cg26345105	6	28692146	NA	Island	0.104335	0.157896	0.0549941	1.13608e-46	0.128238	0.175055	0.0524449	1.69261e-22
cg25997306	1	75363500	NA	Island	0.353918	0.474092	0.119997	1.39703e-46	0.351494	0.468481	0.117612	1.003e-45
cg02983436	6	28692032	NA	Island	0.40398	0.46645	0.0653269	1.89993e-46	0.417717	0.47807	0.0614633	1.87578e-40
cg15414745	19	296312	MIER2	Island	0.463311	0.576274	0.106622	2.01042e-46	0.479684	0.587243	0.104584	4.14462e-45
cg22584138	6	28709398	NA	N_Shore	0.471907	0.595131	0.124071	2.04297e-46	0.47619	0.591849	0.115264	3.28266e-41
cg14654363	6	28709456	NA	N_Shore	0.744466	0.821413	0.0784108	3.66755e-46	0.750066	0.819062	0.0694375	2.46462e-38
cg14731570	1	75363617	NA	Island	0.204478	0.355061	0.150272	4.40627e-46	0.204416	0.355066	0.151434	7.91566e-49
cg02725313	6	74120785	DPPA5	Island	0.663366	0.757343	0.091777	5.20555e-46	0.661702	0.754837	0.0923922	7.26638e-48
cg10546176	4	6060976	NA	Island	0.541368	0.434298	-0.110014	6.24094e-46	0.541953	0.426021	-0.118105	1.15029e-51
cg09067967	19	21725499	LOC641367;ZNF100	Island	0.957703	0.941029	-0.0187571	7.22078e-46	0.956399	0.939527	-0.0185248	9.07706e-47
cg23250574	6	28692151	NA	Island	0.0715741	0.125146	0.0544788	7.5553e-46	0.0852282	0.140305	0.0562423	2.49885e-40
ch.6.149019574R	6	28709419	NA	N_Shore	0.696071	0.789455	0.0960845	7.84989e-46	0.707615	0.795105	0.0884174	4.24169e-42
cg03371609	6	28709303	NA	N_Shore	0.550909	0.664124	0.114005	1.20801e-45	0.554783	0.662388	0.109766	2.53874e-44
cg16798348	19	3431561	C19orf77	N_Shore	0.708184	0.630448	-0.0822383	1.27238e-45	0.693989	0.612935	-0.086177	6.91072e-46
cg01005080	6	147869493	NA	N_Shore	0.0262408	0.0372694	0.0117625	1.38459e-45	0.0257069	0.0348811	0.00997587	5.84942e-37
cg19001789	17	4840980	INCA1;INCA1;INCA1;KIF1C;INCA1	N_Shore	0.430342	0.470879	0.03978	1.54413e-45	0.433555	0.470987	0.0365855	4.4245e-38
cg00269553	15	39590884	LTK;LTK;LTK	Island	0.0948384	0.143037	0.046517	1.88759e-45	0.110171	0.169094	0.05727	1.51704e-58
cg12356266	15	67010072	MIR548H4;NOX5;NOX5;SPESP1	Island	0.772384	0.834621	0.0604931	2.37345e-45	0.771919	0.829695	0.0572185	6.31715e-37
cg25653641	18	57372581	CDH20	Island	0.640472	0.738901	0.10096	3.56523e-45	0.650096	0.743676	0.0952304	4.81762e-39
cg24004478	19	3431508	C19orf77;C19orf77	N_Shore	0.593893	0.515652	-0.0823156	5.78765e-45	0.579534	0.498072	-0.0858316	2.64148e-45
cg01540595	1	75365538	LHX8	S_Shore	0.303212	0.388695	0.0859036	5.89262e-45	0.308575	0.389499	0.0809398	9.37785e-43
cg10766585	9	129929734	LOC389791;PTGES2;PTGES2;PTGES2	Island	0.0289836	0.019016	-0.00961534	7.28104e-45	0.0314301	0.0194914	-0.0114116	2.75739e-40
cg01706515	6	28709356	NA	N_Shore	0.664021	0.800257	0.136763	7.3452e-45	0.665512	0.802034	0.135292	5.70862e-46
cg22841667	19	63554210	NCRNA00181;A1BG	Island	0.785562	0.839279	0.0501707	7.60162e-45	0.790907	0.841285	0.0468675	1.56566e-40
cg25970575	20	25076807	LOC284798;LOC284798;LOC284798	Island	0.634486	0.682734	0.047569	7.69649e-45	0.647244	0.689518	0.0417968	7.32551e-33
cg26213873	19	53391684	NA	S_Shore	0.720419	0.813762	0.0920164	7.83871e-45	0.717568	0.809623	0.0901783	4.41725e-42
cg20851828	11	74818189	KLHL35	N_Shore	0.802037	0.852608	0.0507704	7.89859e-45	0.815194	0.859301	0.04403	2.6347e-38
cg19477346	6	28692082	NA	Island	0.122133	0.169182	0.0475283	9.88988e-45	0.133418	0.177375	0.0449082	2.39423e-40
cg13822256	17	33984678	SRCIN1	S_Shore	0.630735	0.695981	0.0649869	1.1295e-44	0.646241	0.706542	0.0620321	6.07175e-45
cg27057652	1	75363071	NA	N_Shore	0.213399	0.291071	0.0794267	1.18057e-44	0.22303	0.294447	0.0738513	3.12607e-40
cg12611527	17	25586346	SLC6A4	N_Shore	0.414166	0.502508	0.0860501	1.26679e-44	0.405008	0.494285	0.0822999	1.88792e-43
cg19123916	6	127838979	C6orf174	Island	0.934158	0.960754	0.025946	1.60639e-44	0.934783	0.961583	0.0265145	1.16785e-46
cg22535729	3	140221287	PRR23B;PRR23B	N_Shore	0.904474	0.933157	0.0283731	1.67799e-44	0.906507	0.933641	0.0267253	2.94905e-38
cg10505785	10	99463547	MARVELD1;MARVELD1;MARVELD1	Island	0.0143785	0.0194745	0.00507982	2.41257e-44	0.014827	0.0188858	0.00396197	4.86156e-27
cg14554415	11	46274799	CREB3L1	S_Shore	0.684779	0.734485	0.0443638	2.41967e-44	0.66447	0.715328	0.0453746	9.83687e-40
cg06711380	1	46724641	NA	S_Shore	0.863562	0.898066	0.0341906	2.53954e-44	0.88244	0.911685	0.029584	1.76946e-40
cg20408276	10	64235774	ADO;ADO	Island	0.285671	0.236655	-0.0524415	2.61749e-44	0.29465	0.252652	-0.0460787	3.7943e-33
cg00695391	15	32575212	NA	Island	0.105795	0.142926	0.0364797	2.65666e-44	0.117948	0.155032	0.0365834	2.58183e-46
cg12900170	2	232056846	NA	Island	0.444284	0.520228	0.0737336	2.89001e-44	0.4539	0.519542	0.0653915	1.23172e-38
cg21126707	1	2974105	FLJ42875;PRDM16;FLJ42875;PRDM16	Island	0.300562	0.35751	0.0557033	3.11247e-44	0.323638	0.380317	0.0532041	1.42711e-39
cg04115969	7	44151365	GCK;GCK;GCK	Island	0.804341	0.863848	0.0574662	3.22665e-44	0.832242	0.884849	0.0508505	7.17314e-40
cg25726513	6	17388530	RBM24	N_Shore	0.743082	0.783867	0.0408791	3.50784e-44	0.761191	0.797846	0.0367967	5.63011e-40
cg02409125	20	55497557	HMGB1L1	NA	0.791832	0.703866	-0.0874712	5.52089e-44	0.783663	0.705151	-0.078995	1.62235e-34
cg20742366	20	25076681	LOC284798;LOC284798;LOC284798	N_Shore	0.696842	0.750742	0.053374	6.1491e-44	0.703086	0.755148	0.0512649	1.58665e-38
cg03129014	8	100053939	NA	Island	0.142691	0.220992	0.0782553	7.25415e-44	0.160809	0.233179	0.0740626	6.05633e-39
cg13565129	1	5666473	NA	NA	0.549156	0.609308	0.0628083	8.93436e-44	0.564527	0.61011	0.0490862	3.02293e-29
cg11841231	4	104160749	NHEDC1;NHEDC1	S_Shore	0.340886	0.43252	0.0914275	1.21816e-43	0.336552	0.42317	0.0875318	3.81713e-39
cg04891961	5	132186459	SHROOM1	Island	0.538386	0.577303	0.037921	1.31338e-43	0.558696	0.597198	0.0385038	1.031e-45
cg27641532	11	74818215	KLHL35	N_Shore	0.855425	0.909782	0.0539526	1.9593e-43	0.860708	0.911286	0.0490654	2.44563e-38
cg12587985	6	28691950	NA	Island	0.431264	0.481631	0.0508457	4.18342e-43	0.450174	0.493295	0.0435119	3.36193e-30
cg26631144	11	76429244	B3GNT6	Island	0.696228	0.755029	0.0597694	4.7663e-43	0.702597	0.759411	0.0571009	7.36875e-43
cg14515364	8	30789802	PPP2CB;PPP2CB;PPP2CB;PPP2CB	Island	0.098715	0.139275	0.0456783	4.99434e-43	0.098513	0.139117	0.0430749	1.38454e-40
cg17718401	7	126677748	GRM8	N_Shore	0.29528	0.3904	0.0955139	5.12541e-43	0.29192	0.397229	0.105889	1.2985e-51
cg22889142	6	27330884	PRSS16	S_Shelf	0.833695	0.884686	0.0534577	7.53829e-43	0.873673	0.912162	0.0405221	4.7227e-40
cg06586599	12	79625153	MYF6	N_Shore	0.814198	0.859226	0.0442684	7.81146e-43	0.827067	0.867025	0.0396651	1.90488e-34
cg27532171	6	29904473	HLA-G	Island	0.601531	0.655652	0.0516099	8.92795e-43	0.611518	0.661587	0.0491995	3.103e-39
cg04626491	15	39591142	LTK;LTK;LTK	Island	0.0571005	0.0755794	0.0185133	1.11083e-42	0.0602018	0.0836819	0.0231631	1.24976e-48
cg00419321	2	74594080	TLX2	Island	0.112552	0.135814	0.022818	1.13648e-42	0.114229	0.134575	0.0201745	1.87646e-38
cg17967673	6	106536462	NA	Island	0.464773	0.520396	0.0577108	1.43777e-42	0.481377	0.530652	0.0513244	3.55417e-37
cg03682719	15	67010042	MIR548H4;NOX5;NOX5;SPESP1;SPESP1	Island	0.550299	0.652573	0.102959	1.4934e-42	0.546558	0.647829	0.101931	9.03763e-42
cg25274157	20	18433171	NA	Island	0.86912	0.913375	0.0427627	1.52272e-42	0.866747	0.909528	0.0407693	1.11277e-37
cg04645150	1	2445124	PANK4	N_Shore	0.516878	0.552144	0.0334277	1.83854e-42	0.534012	0.566525	0.0305594	5.02274e-37
cg07539583	8	57193378	NA	Island	0.745942	0.837165	0.0896357	2.0119e-42	0.743052	0.837535	0.0925474	1.90727e-45
cg22863798	16	33852829	NA	S_Shelf	0.702429	0.774045	0.0647891	2.54741e-42	0.711366	0.776372	0.0605623	3.26811e-37
cg08292519	1	78283948	GIPC2	N_Shore	0.475552	0.527965	0.0523194	3.2432e-42	0.481968	0.528802	0.0472695	3.06538e-35
cg03890691	6	28709248	NA	N_Shore	0.888833	0.930345	0.0425685	3.32919e-42	0.892234	0.928047	0.0352098	4.38963e-30
cg01077724	6	74120768	DPPA5	Island	0.520099	0.601196	0.0793547	3.85429e-42	0.52036	0.59758	0.078098	1.87551e-43
cg23626733	1	207473348	NA	S_Shore	0.986311	0.98264	-0.00380383	3.95124e-42	0.985421	0.982628	-0.00293856	4.02563e-22
cg22953960	9	126255261	GPR144	Island	0.529299	0.590617	0.0594416	4.78723e-42	0.538896	0.598467	0.0577552	5.19821e-39
cg05348216	6	28692014	NA	Island	0.245285	0.300084	0.0556442	4.84262e-42	0.255728	0.307148	0.0532439	1.48601e-39
cg04876424	12	56298104	NA	N_Shore	0.740467	0.806783	0.0658271	6.18731e-42	0.799302	0.857613	0.0581226	1.72352e-45
cg23965214	5	114544753	TRIM36;TRIM36;TRIM36	S_Shore	0.855371	0.89852	0.0432778	6.3761e-42	0.855116	0.898091	0.0422355	6.24583e-38
cg11194698	1	2335258	PEX10;PEX10	N_Shore	0.564754	0.613774	0.0460204	7.3108e-42	0.540581	0.590917	0.0462819	3.16668e-40
cg16783571	6	28709396	NA	N_Shore	0.440692	0.537278	0.096136	9.43688e-42	0.445825	0.537798	0.0916751	1.42718e-39
cg09761121	1	26897038	ARID1A;ARID1A	S_Shore	0.146085	0.175928	0.0307675	1.08899e-41	0.147561	0.173056	0.0275983	2.49865e-38
cg22902089	2	232057038	NA	Island	0.669712	0.748236	0.07525	1.14327e-41	0.679887	0.742285	0.0618257	1.44491e-31
cg08124399	17	24964026	ANKRD13B	Island	0.500376	0.562799	0.0620739	1.21344e-41	0.544858	0.603481	0.0598421	6.14154e-41
cg07946633	22	36545150	NA	S_Shore	0.101647	0.156967	0.0542897	1.27999e-41	0.11555	0.177734	0.0620598	7.00958e-50
cg03759229	9	89530868	CTSL1;CTSL1;CTSL1;CTSL1	Island	0.0511136	0.0689665	0.0181011	1.61358e-41	0.0557646	0.0701414	0.0143101	2.00635e-29
cg06991974	19	45420095	CNTD2	Island	0.853697	0.785239	-0.0670877	2.72161e-41	0.854202	0.787717	-0.0624592	7.44516e-38
cg23586959	3	42280819	CCK	N_Shore	0.588124	0.667839	0.0795816	3.4143e-41	0.588137	0.661884	0.0726598	7.88366e-34
cg01309870	11	122358783	BSX	N_Shore	0.824249	0.865952	0.0409364	3.52942e-41	0.845373	0.881036	0.0349124	8.64433e-32
cg19766489	18	57373030	CDH20	S_Shore	0.821843	0.879708	0.058256	3.61601e-41	0.825016	0.878121	0.0530308	4.03958e-34
cg01327602	1	75365606	LHX8	S_Shore	0.119743	0.18667	0.0677502	3.72587e-41	0.122548	0.183766	0.0626984	1.40028e-37
cg21749424	1	154660541	C1orf61	S_Shelf	0.622991	0.681028	0.0609585	3.86645e-41	0.653308	0.704453	0.0539523	1.96124e-34
cg15624813	12	79625605	MYF6;MYF6	N_Shore	0.551887	0.625089	0.0742674	3.91873e-41	0.568133	0.63535	0.068439	1.37954e-36
cg13130352	15	72806241	CYP1A1	Island	0.263318	0.339237	0.0723545	4.08967e-41	0.263439	0.340953	0.0735793	1.80136e-44
cg03618211	1	115198932	SYCP1	N_Shore	0.47107	0.541757	0.0719428	4.66936e-41	0.470542	0.539482	0.0684631	1.33615e-38
cg25423077	15	72806249	CYP1A1	Island	0.255925	0.343594	0.0847479	4.6826e-41	0.246229	0.338696	0.0895214	9.58348e-48
cg03233793	12	52430788	NA	N_Shore	0.745186	0.786205	0.0388666	4.83686e-41	0.732013	0.781906	0.0468654	6.77055e-55
cg13515842	2	38154090	CYP1B1	N_Shore	0.63983	0.72068	0.0820018	5.01784e-41	0.682515	0.760675	0.080113	1.06822e-41
cg06940110	6	28709291	NA	N_Shore	0.570627	0.687564	0.119865	5.37479e-41	0.574026	0.688174	0.119448	1.64763e-42
cg01063965	10	71231465	COL13A1;COL13A1;COL13A1;COL13A1;COL13A1;COL13A1;COL13A1;COL13A1;COL13A1;COL13A1;COL13A1;COL13A1;COL13A1;COL13A1;COL13A1;COL13A1;COL13A1;COL13A1;COL13A1;COL13A1	Island	0.0100081	0.0149384	0.00502873	5.58638e-41	0.0108889	0.0149142	0.00416068	5.45517e-24
cg10409981	2	132821218	NA	NA	0.0881221	0.148644	0.0609087	6.89054e-41	0.0854608	0.147025	0.0631616	1.22286e-43
cg12273319	6	49789701	CRISP2;CRISP2;CRISP2;CRISP2;CRISP2	NA	0.67864	0.774941	0.0912391	7.19922e-41	0.664544	0.757654	0.0881916	4.02814e-38
cg12101586	6	28691982	NA	Island	0.280224	0.344586	0.0646792	7.48483e-41	0.303337	0.358068	0.0557936	8.56169e-32
cg10600889	15	72806355	CYP1A1	Island	0.471119	0.571831	0.0949213	7.75172e-41	0.448555	0.555493	0.10081	2.01004e-46
cg08354681	8	55696508	RP1	Island	0.889266	0.930395	0.0417533	8.28733e-41	0.89052	0.930085	0.0409332	7.51061e-42
cg13142134	11	116520305	PAFAH1B2;PAFAH1B2	Island	0.134902	0.16917	0.0358831	1.23668e-40	0.126972	0.16827	0.0425383	2.42778e-55
cg05868531	6	27367216	NA	S_Shore	0.058959	0.0890697	0.0313402	1.25312e-40	0.0620464	0.0947298	0.034146	9.28088e-44
cg07724623	7	155288049	NA	N_Shore	0.657703	0.730936	0.0733898	1.32928e-40	0.672215	0.73049	0.0607941	2.64273e-29
cg01332279	6	68656079	NA	NA	0.612758	0.653106	0.038352	1.35363e-40	0.614595	0.651789	0.0360515	3.96539e-34
cg22762992	6	74161321	DDX43;DDX43	Island	0.610884	0.746947	0.138386	1.3651e-40	0.612186	0.738125	0.126039	4.10854e-34
cg27158481	17	34377164	FBXO47;FBXO47	NA	0.0814791	0.125321	0.0441794	1.43653e-40	0.0846045	0.125918	0.0422024	1.25468e-36
cg25584814	19	19487599	NDUFA13;TSSK6	Island	0.666637	0.722772	0.0538296	1.69813e-40	0.661333	0.712249	0.0475847	2.62898e-27
cg00234616	1	203740501	CDK18;CDK18;CDK18;CDK18;CDK18;CDK18	Island	0.0365411	0.0452074	0.00873287	1.81031e-40	0.0373013	0.0446107	0.00767762	4.3043e-33
cg22121557	6	137862086	NA	S_Shore	0.382366	0.461328	0.0790558	2.10776e-40	0.404992	0.47927	0.0746154	3.87559e-36
cg06225979	6	149019574	NA	NA	0.0855604	0.104698	0.0181023	2.50238e-40	0.0852528	0.104502	0.0186555	6.28574e-43
cg11719952	17	70913312	GRB2;GRB2;GRB2;GRB2	Island	0.116455	0.151704	0.0377529	2.50497e-40	0.119667	0.151584	0.0322767	6.5588e-33
cg00990380	7	92301204	CDK6;CDK6	Island	0.0039187	0.00663282	0.00285549	2.72107e-40	0.00425172	0.00705059	0.00293758	1.60209e-18
cg20385686	19	60643850	SHISA7	Island	0.430519	0.356237	-0.0748319	2.77275e-40	0.447259	0.37421	-0.0733008	2.04546e-39
cg19149691	6	28692040	NA	Island	0.181107	0.231796	0.0505405	3.35868e-40	0.194228	0.246023	0.0535551	5.72475e-44
cg11632685	17	34377293	FBXO47	NA	0.192067	0.285847	0.0970845	3.42486e-40	0.195656	0.286069	0.0934093	7.94832e-39
cg10636246	6	42803310	NA	Island	0.455098	0.544342	0.0867083	3.44334e-40	0.44893	0.536559	0.083018	1.165e-38
cg20758219	6	74161147	DDX43;DDX43	Island	0.829963	0.89987	0.0707525	3.55131e-40	0.827926	0.895928	0.0682008	5.33229e-36
cg24789467	13	110262555	NA	N_Shore	0.3074	0.368073	0.0571095	4.35015e-40	0.307209	0.366923	0.0590396	1.11021e-42
cg02624701	15	72806304	CYP1A1	Island	0.1887	0.284646	0.0940531	4.40234e-40	0.179232	0.277572	0.0954731	7.50201e-44
cg00325531	1	46716301	NA	S_Shelf	0.920387	0.941978	0.0213204	4.68261e-40	0.929205	0.946303	0.0164958	2.53537e-29
cg15620114	6	28769289	NA	NA	0.173783	0.253733	0.086977	5.50493e-40	0.207449	0.298915	0.0990254	5.8118e-43
cg20823695	10	91286437	SLC16A12	S_Shore	0.900694	0.937081	0.0361945	5.83622e-40	0.906851	0.939779	0.0331907	3.47501e-38
cg21710255	3	101883890	GPR128	NA	0.900077	0.931898	0.0304135	6.04217e-40	0.902039	0.931684	0.0286145	5.28227e-38
cg09578319	4	6061065	NA	S_Shore	0.571208	0.476402	-0.095432	6.87832e-40	0.567501	0.468647	-0.100133	3.86321e-42
cg18745424	6	28692117	NA	Island	0.110744	0.158471	0.0475856	6.98415e-40	0.127221	0.174479	0.0478406	1.87659e-38
cg04974775	4	108964728	SGMS2	N_Shore	0.641773	0.695587	0.0538586	8.1713e-40	0.662965	0.712146	0.049833	1.46201e-35
cg15035382	17	34377369	FBXO47	NA	0.172831	0.26398	0.0923176	8.71368e-40	0.172898	0.25686	0.0860364	1.25919e-37
cg03363743	20	36094862	RPRD1B;KIAA0406	N_Shore	0.269075	0.339315	0.0689176	8.89085e-40	0.264575	0.332037	0.0654092	1.0883e-35
cg27649348	6	74161589	DDX43	Island	0.800404	0.881443	0.0792726	9.26375e-40	0.798729	0.878887	0.0788685	1.25202e-39
cg23973272	19	42731849	NA	Island	0.646509	0.728604	0.0817844	1.02161e-39	0.652318	0.734119	0.0813191	2.04058e-40
cg27462519	1	115198972	SYCP1	Island	0.570664	0.624713	0.0529037	1.10415e-39	0.563648	0.619192	0.0547073	1.94906e-41
cg02026141	6	74161315	DDX43;DDX43	Island	0.722966	0.831802	0.109617	1.13268e-39	0.723753	0.828329	0.10462	2.01859e-36
cg07008193	17	34377475	FBXO47	NA	0.372004	0.434472	0.0617622	1.29146e-39	0.367097	0.431652	0.0633776	1.06026e-41
cg22109708	1	2974078	FLJ42875;FLJ42875	Island	0.107024	0.142449	0.0338574	1.42182e-39	0.11975	0.157977	0.0365934	1.43687e-39
cg27362048	2	118332900	NA	N_Shore	0.586009	0.699021	0.110366	1.48969e-39	0.588095	0.696531	0.10795	5.52536e-39
cg05373875	1	153530996	PKLR;PKLR	Island	0.748663	0.804053	0.0533801	1.54295e-39	0.761435	0.811818	0.0499908	5.42481e-35
cg04120272	10	116434230	ABLIM1;ABLIM1;ABLIM1;ABLIM1	NA	0.0439321	0.0542789	0.0103109	1.58654e-39	0.0442469	0.0528036	0.00885202	5.04092e-32
cg18344740	12	54653947	RAB5B	Island	0.014876	0.018671	0.00382258	1.60043e-39	0.0151425	0.0188037	0.00346185	1.18554e-31
cg09766820	19	19511978	CILP2	Island	0.34042	0.390794	0.0505591	1.64601e-39	0.375566	0.421976	0.0480322	5.52234e-34
cg24070990	18	57372965	CDH20	Island	0.753056	0.807336	0.0546728	1.77586e-39	0.760236	0.808092	0.0483963	3.53403e-31
cg23261715	17	34377435	FBXO47	NA	0.243285	0.31847	0.0738774	1.98452e-39	0.237441	0.311252	0.0736249	6.00285e-40
cg05301470	4	164471392	NPY1R	N_Shore	0.837806	0.877653	0.0380995	2.3013e-39	0.841493	0.877974	0.0344464	3.55271e-32
cg27442419	1	226701347	NA	S_Shore	0.485332	0.572854	0.0919614	2.36385e-39	0.565731	0.644992	0.0861961	1.5027e-37
cg25362652	10	22806087	NA	Island	0.307826	0.387499	0.0756936	2.40375e-39	0.308845	0.384083	0.0732464	3.854e-40
cg19929617	22	40643515	NA	N_Shore	0.698214	0.728994	0.0309334	2.72261e-39	0.691248	0.721792	0.0291251	2.29752e-36
cg16530382	12	88626709	LOC338758	Island	0.0191022	0.024571	0.00552128	2.73948e-39	0.0189575	0.0242689	0.00518818	1.82579e-34
cg27329091	20	57015636	CTSZ;CTSZ	Island	0.0162345	0.025265	0.00970523	4.20928e-39	0.0178907	0.0272416	0.0100755	3.03853e-33
cg14912575	4	57028920	SRP72	Island	0.0224799	0.0293254	0.00723009	4.22441e-39	0.0238669	0.0298543	0.0064778	2.07982e-29
cg06866616	5	115178071	CDO1	N_Shore	0.864325	0.911974	0.0464278	4.31283e-39	0.868975	0.911347	0.0412305	5.93263e-30
cg23758485	1	155157951	C1orf92	S_Shore	0.771983	0.813117	0.0387368	4.37239e-39	0.765067	0.804542	0.0370223	1.3214e-36
cg03099771	2	213406294	NA	Island	0.922272	0.954879	0.0317951	5.68038e-39	0.923591	0.955586	0.0313337	3.71776e-37
cg18174881	6	71047926	COL9A1;COL9A1	N_Shore	0.921269	0.94557	0.0240195	6.67559e-39	0.92447	0.945543	0.0207827	3.40284e-30
cg07433923	2	118332847	NA	N_Shore	0.767773	0.8556	0.086629	9.9005e-39	0.76841	0.854037	0.0850721	1.52446e-38
cg14576824	6	32837523	HLA-DQB2	Island	0.628175	0.718618	0.0880201	1.01703e-38	0.637953	0.722899	0.0831757	2.52054e-35
cg09886641	2	70972331	NA	S_Shelf	0.233065	0.313999	0.0820474	1.09895e-38	0.266503	0.333181	0.0673346	1.67259e-24
cg13163521	20	29537060	NCRNA00028	S_Shore	0.363676	0.45331	0.0861394	1.26193e-38	0.353216	0.437411	0.0809034	1.00269e-32
cg27151362	15	72806196	CYP1A1	Island	0.156046	0.214803	0.0561278	1.60496e-38	0.146519	0.207606	0.0585436	1.38055e-44
cg00055529	2	24251314	C2orf84	Island	0.423674	0.492599	0.0725372	1.8604e-38	0.450817	0.508553	0.0611695	4.53506e-27
cg01971160	18	11741343	GNAL;GNAL;GNAL	Island	0.528775	0.584043	0.0534262	2.12341e-38	0.538471	0.589603	0.0488645	2.42416e-32
cg21216562	4	41574408	NA	N_Shore	0.64145	0.672852	0.0326286	2.20654e-38	0.664753	0.691533	0.0271963	7.42317e-27
cg10714510	12	56298031	NA	N_Shore	0.857184	0.893034	0.036143	2.37055e-38	0.876021	0.906024	0.0298235	6.50326e-34
cg10579530	1	86742879	NA	NA	0.792644	0.723552	-0.0720383	2.4093e-38	NA	NA	NA	NA
cg22361859	6	71047950	COL9A1;COL9A1	N_Shore	0.931616	0.956949	0.0261303	2.42009e-38	0.934523	0.956026	0.0224262	3.24154e-31
cg16596889	10	64235778	ADO;ADO	Island	0.411698	0.361201	-0.0563421	2.4313e-38	0.413389	0.37463	-0.0448924	3.23381e-25
cg20171297	19	52309029	ZC3H4	S_Shore	0.0278202	0.0158831	-0.012659	2.82557e-38	0.0303207	0.0156185	-0.0147183	3.89365e-50
cg10249828	2	231625458	NA	N_Shore	0.487511	0.549159	0.059259	3.12424e-38	0.485182	0.54809	0.0616575	4.00443e-43
cg24790788	9	139165329	GRIN1;GRIN1;GRIN1	S_Shelf	0.259869	0.208789	-0.0508076	3.57841e-38	0.262287	0.213898	-0.0488469	1.13769e-36
cg26958615	11	116166447	APOA5;APOA5	Island	0.939007	0.958982	0.0188532	3.5921e-38	0.940306	0.95907	0.0175234	1.10542e-37
cg12045875	6	41759044	NA	Island	0.160974	0.208379	0.0452692	3.69795e-38	0.151431	0.193815	0.0412254	5.37337e-36
cg13230424	8	52484722	PXDNL	Island	0.776332	0.858489	0.0805751	4.12991e-38	0.772142	0.857127	0.0834601	9.93353e-38
cg16653408	6	26430270	NA	NA	0.432091	0.466772	0.0352073	4.4264e-38	0.432541	0.467279	0.033809	1.31852e-37
cg03969996	19	54628988	SLC17A7	Island	0.185417	0.25464	0.070108	5.02759e-38	0.200025	0.27135	0.0724379	3.18192e-38
cg16879052	6	28709498	NA	N_Shore	0.78712	0.86385	0.0761239	5.54382e-38	0.795081	0.866148	0.0703217	4.43351e-35
cg21232023	16	88085158	ANKRD11	Island	0.0118544	0.00611736	-0.00573568	5.70967e-38	0.012329	0.00622404	-0.00601267	4.1009e-28
cg14950829	19	19487576	NDUFA13;TSSK6	Island	0.693425	0.742671	0.0456758	7.29414e-38	0.675283	0.727083	0.0492152	2.45957e-40
cg19510698	6	166338789	NA	N_Shelf	0.565909	0.668622	0.100995	7.32288e-38	0.567691	0.669053	0.100747	2.85502e-39
cg03669949	7	63933018	NA	NA	0.944475	0.891281	-0.0536415	8.02337e-38	0.944964	0.893368	-0.0523853	1.33406e-40
cg04637454	18	31211335	ZNF396	Island	0.0361077	0.0500097	0.0145677	8.10883e-38	0.036985	0.0509182	0.0143156	2.43616e-38
cg15194935	17	34377361	FBXO47	NA	0.141343	0.228217	0.0899768	8.52795e-38	0.138486	0.217659	0.0811998	8.75241e-37
cg14636804	2	27842228	NA	NA	0.514162	0.581038	0.0643376	9.25786e-38	0.522224	0.584008	0.0599576	4.30927e-32
cg00205605	18	57372438	CDH20	Island	0.850522	0.900924	0.0498659	9.51366e-38	0.855947	0.901475	0.0461334	4.62428e-33
cg07219978	6	29080942	ZNF311;ZNF311	NA	0.845622	0.883714	0.037355	9.64409e-38	0.850017	0.886413	0.0347767	2.16566e-35
cg03792653	7	126676791	GRM8	N_Shore	0.785465	0.825189	0.0398673	1.02053e-37	0.793665	0.83258	0.0407423	2.01974e-41
cg26706163	3	147362316	PLOD2;PLOD2	S_Shore	0.430667	0.522873	0.0924274	1.52593e-37	0.415002	0.511312	0.095299	1.66248e-36
cg04487479	1	75363941	NA	Island	0.0995772	0.231462	0.132206	1.7189e-37	0.0970097	0.225699	0.130528	3.26212e-38
cg02726377	19	18806153	UPF1	S_Shelf	0.553946	0.498528	-0.0591681	2.95854e-37	0.533601	0.487711	-0.0527718	1.854e-30
cg10342304	5	180555249	TRIM7;TRIM7;TRIM7;TRIM7;TRIM7	Island	0.787789	0.830845	0.040671	3.03816e-37	0.816299	0.849191	0.030862	2.50887e-26
cg06644124	1	115199120	SYCP1;SYCP1	Island	0.483617	0.555192	0.0712262	3.55747e-37	0.488445	0.557289	0.0696084	2.64254e-33
cg06563089	5	77316353	NA	NA	0.547219	0.605523	0.0589976	3.76615e-37	0.568972	0.62268	0.0554808	9.27835e-34
cg18305433	14	44793103	C14orf106	S_Shore	0.769669	0.84393	0.0743478	3.94714e-37	0.759278	0.837967	0.0774571	5.38503e-37
cg02964065	11	74820097	KLHL35	S_Shore	0.685759	0.732556	0.0442641	4.03244e-37	0.686638	0.731273	0.0425483	8.8043e-35
cg21269758	10	23532872	NA	NA	0.149128	0.216026	0.0694094	4.27097e-37	0.150183	0.218114	0.0697686	3.02203e-39
cg20909645	1	234916931	ACTN2	Island	0.577524	0.622373	0.0450963	4.45828e-37	0.585191	0.628886	0.0429704	4.29451e-34
cg09826056	17	43285032	SP6	S_Shore	0.293394	0.366808	0.0699	5.00424e-37	0.289084	0.361085	0.0670664	2.23029e-36
cg23718606	11	8662196	RPL27A;SNORA45;SNORA3	S_Shore	0.334933	0.422234	0.0864984	5.25251e-37	0.329499	0.420884	0.0915803	3.69465e-42
cg02230254	1	75366064	LHX8	N_Shelf	0.0821497	0.138683	0.0583103	5.79863e-37	0.0864648	0.143446	0.0602952	1.96923e-40
cg10837783	17	11086530	SHISA6	S_Shore	0.797794	0.839808	0.0413131	5.87951e-37	0.803682	0.843497	0.0392049	2.67477e-31
cg10638827	19	296306	MIER2	Island	0.815204	0.868705	0.052306	6.22209e-37	0.827885	0.878248	0.0502876	1.63452e-38
cg00425710	1	2456956	NA	Island	0.829447	0.790033	-0.0430343	6.38733e-37	0.826479	0.787151	-0.0433571	4.31127e-35
cg06415891	10	23532476	NA	S_Shelf	0.214332	0.31875	0.107617	6.99017e-37	0.214983	0.320378	0.108026	1.01678e-37
cg12763978	3	140208001	PRR23A	Island	0.729611	0.781802	0.0509847	7.80578e-37	0.737677	0.785574	0.0477488	6.83894e-32
cg09239106	4	119418800	SNORA24;SNHG8	N_Shore	0.408045	0.456103	0.0506933	8.45764e-37	0.411883	0.461599	0.052504	1.45168e-40
cg16021159	2	232056578	NA	Island	0.696262	0.752585	0.0559848	8.72768e-37	0.699665	0.746283	0.048634	8.24663e-28
cg04897644	4	125853081	ANKRD50;ANKRD50;ANKRD50;ANKRD50	Island	0.0506705	0.0670557	0.0163462	8.79162e-37	0.0611238	0.0741549	0.0131478	3.32573e-13
cg14774755	8	52484690	PXDNL	Island	0.84608	0.899761	0.0550035	8.8527e-37	0.849857	0.902895	0.0555803	5.18501e-42
cg14552982	8	100054225	NA	Island	0.274244	0.375966	0.0969997	9.77621e-37	0.311167	0.407868	0.0981767	2.87212e-35
cg05901357	1	211291025	RPS6KC1;RPS6KC1	N_Shore	0.387871	0.468506	0.079833	1.03537e-36	0.382755	0.464096	0.0808953	6.26381e-37
cg25733708	6	49789733	CRISP2;CRISP2;CRISP2;CRISP2;CRISP2	NA	0.680705	0.778158	0.0922183	1.05939e-36	0.657584	0.765353	0.104464	3.23227e-42
cg14887613	2	213405039	NA	Island	0.870731	0.913418	0.0385244	1.09111e-36	0.874873	0.911488	0.0340118	9.51017e-28
cg26985715	20	25076805	LOC284798;LOC284798;LOC284798	Island	0.784908	0.852855	0.0648841	1.25083e-36	0.804809	0.865693	0.0584444	7.71176e-32
cg18417954	6	4718277	CDYL	N_Shore	0.705758	0.671329	-0.0375458	1.36753e-36	0.704626	0.669897	-0.038641	1.08266e-38
cg07255664	17	34377195	FBXO47	NA	0.05842	0.0933988	0.0349562	1.4234e-36	0.0607476	0.0903799	0.0296775	5.21597e-34
cg22874695	17	33975662	SRCIN1	S_Shelf	0.7409	0.784049	0.0419905	1.47158e-36	0.743928	0.781639	0.0373595	9.50613e-28
cg20787146	6	27756296	NA	S_Shore	0.289553	0.237373	-0.0516119	1.60416e-36	0.297656	0.241205	-0.0560996	1.25166e-40
cg02288564	19	40088508	NA	S_Shore	0.536808	0.583981	0.0466832	1.60981e-36	0.537959	0.582707	0.0442628	2.2003e-31
cg20509869	5	132176078	ANKRD43	N_Shore	0.592914	0.649644	0.0546674	1.86808e-36	0.605885	0.662199	0.0555835	1.09071e-37
cg23727072	4	85626105	NA	S_Shore	0.589863	0.643751	0.0553316	1.89744e-36	0.62025	0.669567	0.0498363	1.26243e-30
cg23897302	19	19487605	NDUFA13;TSSK6	Island	0.567341	0.626099	0.0573258	2.08306e-36	0.558043	0.621353	0.0601075	4.87519e-39
cg22846149	2	24251349	C2orf84	Island	0.367743	0.439236	0.0771836	2.11727e-36	0.396016	0.458532	0.0663163	1.35668e-27
cg16913064	6	150349490	NA	N_Shelf	0.679259	0.769041	0.0917639	2.12212e-36	0.679271	0.767168	0.0897535	7.10434e-34
cg15104066	2	39040247	LOC375196;LOC100271715	N_Shore	0.918805	0.935876	0.0157729	2.14834e-36	0.921482	0.936403	0.0138275	2.72045e-29
cg08082389	6	74121315	DPPA5	S_Shore	0.877615	0.923375	0.0434085	2.70189e-36	0.875049	0.922338	0.0459707	7.51015e-40
cg15166296	2	626937	NA	Island	0.260884	0.333635	0.0722092	3.26457e-36	0.283617	0.352442	0.070589	6.07403e-36
cg24058386	19	44159098	FBXO17	S_Shore	0.836066	0.872191	0.0351009	4.1557e-36	0.831639	0.867948	0.0353779	2.20559e-33
cg13906860	12	55169469	GLS2	S_Shore	0.712643	0.764397	0.0551553	4.30038e-36	0.710808	0.75594	0.0508057	2.50563e-29
cg06717221	6	74161522	DDX43	Island	0.82077	0.886316	0.0644233	5.17896e-36	0.822631	0.882844	0.0597623	1.1757e-31
cg03650189	11	65871621	B3GNT1;B3GNT1	Island	0.0322925	0.0114391	-0.0193024	5.43181e-36	0.0371886	0.0114002	-0.0253122	3.13032e-44
cg26410148	1	46713103	NA	S_Shore	0.508047	0.567334	0.0583995	5.77381e-36	0.566721	0.620432	0.0528061	1.55045e-32
cg23111338	19	55553074	NA	Island	0.573085	0.472785	-0.0994077	7.26249e-36	0.57697	0.473386	-0.100539	6.68423e-39
cg02758247	2	232056928	NA	Island	0.621959	0.681948	0.0588846	7.96117e-36	0.634153	0.679716	0.0461496	1.2458e-24
cg06797068	3	140207843	PRR23A	Island	0.77163	0.844503	0.0728936	1.039e-35	0.780055	0.848957	0.0672684	3.58625e-32
cg18119735	6	27323344	PRSS16	N_Shelf	0.55141	0.602913	0.0499516	1.07727e-35	0.563119	0.617112	0.0522615	5.07442e-37
cg13587180	1	150353503	TCHH	S_Shore	0.815329	0.858358	0.0442849	1.11787e-35	0.821524	0.858748	0.0375716	4.21147e-27
cg02991085	5	176492169	NSD1;NSD1	Island	0.317978	0.412731	0.092418	1.30531e-35	0.378323	0.458402	0.0800646	1.03018e-29
cg14399930	19	60364325	C19orf51	Island	0.0947851	0.0497843	-0.0453796	1.3518e-35	0.110268	0.0619719	-0.0481653	7.09934e-35
cg27434368	19	296454	MIER2	Island	0.503264	0.553918	0.0479185	1.38489e-35	0.500214	0.550447	0.0477536	6.44579e-35
cg14611683	5	42979787	NA	N_Shore	0.253298	0.309215	0.0546678	1.40907e-35	0.242323	0.299214	0.0553309	9.85288e-38
cg22303909	1	75366392	LHX8	N_Shelf	0.221171	0.281183	0.0607938	1.4258e-35	0.235369	0.294541	0.0603426	1.11452e-36
cg18856731	11	76429017	B3GNT6	Island	0.474703	0.527833	0.053857	1.54147e-35	0.493472	0.540764	0.0481903	3.50677e-29
cg12792250	17	34377197	FBXO47	NA	0.0996564	0.167663	0.0708801	1.55311e-35	0.0996193	0.167423	0.069598	3.60837e-37
cg00513208	3	182895659	SOX2OT	N_Shore	0.761739	0.803588	0.0418625	1.69202e-35	0.771223	0.806994	0.0368704	2.65359e-29
cg06030274	10	72826653	CDH23;CDH23	Island	0.258281	0.308262	0.0530154	1.96545e-35	0.265339	0.310366	0.0472782	2.88896e-33
cg13732201	7	44153835	GCK;GCK;GCK	S_Shore	0.852355	0.883696	0.031535	2.08256e-35	0.879798	0.901444	0.0216565	3.15765e-25
cg18026055	20	22976890	THBD	Island	0.293907	0.355167	0.0608273	2.21737e-35	0.29026	0.357307	0.0674293	8.89905e-42
cg01883777	6	74161109	DDX43;DDX43	N_Shore	0.781092	0.855103	0.0733334	2.40293e-35	0.77953	0.85057	0.0710101	4.46038e-32
cg02359712	4	110443408	COL25A1;COL25A1	Island	0.063866	0.0383426	-0.0229916	2.45988e-35	0.0675949	0.03907	-0.027861	8.78641e-44
cg07942040	16	60628694	CDH8	S_Shore	0.575956	0.64099	0.0682952	2.71313e-35	0.575954	0.639208	0.0650924	1.61423e-33
cg07092985	19	19229775	HAPLN4	Island	0.789457	0.851631	0.0615261	3.18072e-35	0.802337	0.858753	0.0575057	8.51851e-33
cg17168172	19	42731309	NA	N_Shore	0.622921	0.709103	0.0853424	3.26362e-35	0.630222	0.710927	0.079153	4.79806e-30
cg05946623	6	106880642	ATG5	S_Shore	0.74623	0.796882	0.0493086	3.43587e-35	0.743908	0.790126	0.0452857	9.12296e-31
cg15011409	17	24965902	ANKRD13B;CORO6	N_Shore	0.601889	0.654574	0.0500366	3.55832e-35	0.599841	0.649788	0.04647	1.1316e-29
cg14592072	5	23543374	PRDM9	NA	0.525213	0.631709	0.102661	3.67336e-35	0.528189	0.628003	0.0975919	2.16286e-31
cg24213669	2	74611588	HTRA2;HTRA2;AUP1	S_Shore	0.18276	0.146458	-0.0362562	3.75183e-35	0.184933	0.152137	-0.0331475	1.052e-29
cg23864949	6	27323355	PRSS16	N_Shelf	0.753092	0.789863	0.0344892	4.04519e-35	0.766525	0.799807	0.0299065	1.22106e-26
cg24010336	4	42098005	SHISA3	S_Shelf	0.658738	0.749413	0.0822066	4.47148e-35	0.664642	0.749781	0.078988	4.56737e-34
cg17137424	17	43284962	SP6	S_Shore	0.211227	0.286598	0.0756688	5.30021e-35	0.206561	0.277567	0.0691633	1.49237e-31
cg18087256	19	54626554	SLC17A7	Island	0.770886	0.822267	0.0496142	6.26313e-35	0.77846	0.823545	0.0433253	3.19311e-28
cg02687418	2	24251291	C2orf84	Island	0.620551	0.691648	0.0729969	6.29522e-35	0.639773	0.701654	0.0633074	1.26011e-27
cg18087477	2	242146268	BOK	N_Shore	0.861386	0.892455	0.031478	6.5229e-35	0.860983	0.889922	0.0293407	6.18464e-28
cg06595595	11	118739408	USP2;USP2	N_Shore	0.573595	0.622162	0.0470053	6.97614e-35	0.57754	0.620477	0.0413141	5.41465e-26
cg09796583	19	45753864	SPTBN4;SPTBN4	S_Shore	0.931946	0.954603	0.0203617	7.08739e-35	0.939714	0.958541	0.0167869	8.76044e-28
cg21120539	6	32837574	HLA-DQB2	Island	0.788424	0.851463	0.0612232	7.37841e-35	0.797085	0.858245	0.059489	8.34799e-34
cg18232816	1	155086017	NTRK1;INSRR	S_Shore	0.909581	0.934011	0.0228454	7.54035e-35	0.912286	0.934844	0.0212562	3.89795e-32
cg01005506	11	85071543	NA	NA	0.289599	0.374706	0.0847467	7.5854e-35	0.280406	0.366678	0.0850589	2.6167e-34
cg01225317	9	139164725	GRIN1;GRIN1;GRIN1	S_Shore	0.234341	0.183527	-0.0505234	1.01813e-34	0.232493	0.186969	-0.0457223	6.51412e-31
cg21587238	6	71050049	COL9A1;COL9A1	S_Shore	0.557186	0.619207	0.064039	1.04839e-34	0.58337	0.644098	0.063471	1.31992e-35
cg07004999	6	28692267	NA	Island	0.0962732	0.13614	0.040222	1.10937e-34	0.104709	0.1417	0.0378865	3.51772e-30
cg02050426	11	46275103	CREB3L1	S_Shore	0.327706	0.376952	0.0455244	1.28727e-34	0.306822	0.359884	0.0479101	1.06042e-37
cg16894439	2	132823289	NA	N_Shelf	0.131183	0.173952	0.0472218	1.30565e-34	0.139537	0.180575	0.0467091	6.50995e-34
cg24158363	1	2456960	NA	Island	0.808349	0.776117	-0.0388382	1.31234e-34	0.802241	0.775254	-0.0324669	9.6985e-26
cg26977936	18	11741352	GNAL;GNAL;GNAL	Island	0.45669	0.506182	0.0481247	1.35116e-34	0.457357	0.506444	0.0466355	2.79544e-33
cg15922705	8	132120410	ADCY8	N_Shore	0.529772	0.597212	0.0658469	1.35242e-34	0.5289	0.590115	0.0595764	1.85893e-28
cg20017761	6	28692036	NA	Island	0.154689	0.193274	0.0393149	1.39624e-34	0.167863	0.203649	0.0366156	1.97611e-29
cg02344735	11	546889	C11orf35	S_Shore	0.887337	0.919444	0.0300254	1.81167e-34	0.897154	0.92495	0.026455	6.9551e-27
cg03775416	6	71047877	COL9A1;COL9A1	N_Shore	0.941777	0.964815	0.0233546	1.8266e-34	0.942956	0.964926	0.0219847	7.19416e-33
cg15537254	20	22976977	THBD	Island	0.310509	0.354756	0.0427502	1.92398e-34	0.31044	0.355376	0.043419	7.1026e-35
cg20769926	15	72806256	CYP1A1	Island	0.292044	0.357489	0.0633385	1.96672e-34	0.27578	0.347825	0.0657018	6.80566e-39
cg01076129	19	55661363	MYBPC2	NA	0.692268	0.735533	0.0402035	1.99036e-34	0.696667	0.738289	0.0380662	3.1757e-30
cg00442109	15	39575660	ITPKA	Island	0.874263	0.898248	0.0227123	2.02281e-34	0.887874	0.90691	0.0189564	6.0239e-28
cg06044899	19	63570868	ZNF837;ZNF837	Island	0.832929	0.890677	0.056594	2.1337e-34	0.852181	0.902124	0.0469723	2.75793e-29
cg00346985	6	33864060	LEMD2;LEMD2	Island	0.00781193	0.0107142	0.00294476	2.14447e-34	0.00800787	0.0103843	0.00247109	3.30889e-29
cg08739828	7	822158	UNC84A;UNC84A	Island	0.00663007	0.00438982	-0.00231128	2.32589e-34	0.00712748	0.00445888	-0.00261922	1.83805e-42
cg23110482	5	132111590	CCNI2	Island	0.467822	0.507132	0.0383454	2.54223e-34	0.508717	0.544914	0.0338703	1.51281e-26
cg14686645	2	48698420	GTF2A1L;STON1-GTF2A1L;GTF2A1L	Island	0.911959	0.951342	0.0376407	3.1679e-34	0.915504	0.951231	0.0336751	4.5383e-28
cg11410682	20	29537207	NCRNA00028	S_Shore	0.091813	0.169875	0.0752915	3.79267e-34	0.0943574	0.170526	0.0736657	4.0316e-32
cg15967709	15	67009646	MIR548H4;SPESP1;NOX5	Island	0.478249	0.541673	0.0620259	3.816e-34	0.481758	0.541457	0.0598079	3.42267e-31
cg12327405	6	32837420	HLA-DQB2	Island	0.745817	0.805639	0.0569578	4.99625e-34	0.752476	0.808257	0.0541343	1.25131e-30
cg23612557	3	140208025	PRR23A	Island	0.887031	0.924702	0.0367425	5.79352e-34	0.893073	0.927144	0.0327854	7.5477e-28
cg05445244	16	2956379	KREMEN2;KREMEN2	N_Shore	0.794744	0.863352	0.0640016	5.80966e-34	0.805916	0.867491	0.0584177	2.23278e-22
cg03059991	19	54626216	SLC17A7	Island	0.969026	0.978311	0.00908372	6.59042e-34	0.97064	0.978824	0.00811496	1.07323e-34
cg02806645	1	32514041	LCK;LCK	Island	0.756759	0.830197	0.0649441	7.47633e-34	0.743791	0.82088	0.0696546	4.03177e-35
cg18023674	6	27314643	NA	NA	0.153139	0.208892	0.0578789	7.63278e-34	0.155447	0.222241	0.067323	1.96724e-36
cg04704219	22	36531794	H1F0	N_Shore	0.0781173	0.130551	0.0540185	8.73873e-34	0.0743003	0.125091	0.0515265	8.70239e-34
cg25619440	22	40347984	PPPDE2;XRCC6	S_Shore	0.0194336	0.0284593	0.0097428	8.91959e-34	0.0200804	0.0297754	0.0105649	1.33391e-33
cg25502144	5	159331248	ADRA1B	N_Shore	0.863963	0.886331	0.022086	9.40103e-34	0.866708	0.885723	0.0182696	2.46323e-21
cg25309888	11	65342746	NA	S_Shore	0.611946	0.67169	0.0582985	9.71652e-34	0.597103	0.656984	0.0586004	3.77896e-35
cg17188169	8	71143157	PRDM14	N_Shore	0.858696	0.88255	0.0243414	9.90619e-34	0.861489	0.88648	0.0259987	5.54419e-35
cg12614090	5	176492164	NSD1;NSD1	Island	0.213026	0.313453	0.095962	9.99656e-34	0.273023	0.360481	0.0848786	3.8352e-27
cg24717799	13	19634156	GJA3	Island	0.566745	0.621021	0.0541284	1.05307e-33	0.600389	0.654926	0.0567172	2.73325e-41
cg21811204	12	36835049	NA	NA	0.910783	0.931659	0.0187437	1.07431e-33	0.914859	0.932821	0.0188397	1.05695e-35
cg10650018	8	17314718	MTMR7	N_Shore	0.780963	0.816832	0.0355759	1.08004e-33	0.788743	0.82064	0.0308582	7.23225e-25
cg03772909	17	56909528	TBX4	NA	0.715426	0.767613	0.0514982	1.13161e-33	0.725351	0.76792	0.0414579	6.02495e-23
cg11507052	16	3182640	NA	Island	0.695046	0.588778	-0.104702	1.22509e-33	0.704818	0.594872	-0.109211	1.00669e-37
cg23008871	20	29537198	NCRNA00028	S_Shore	0.144986	0.243969	0.0951755	1.23049e-33	0.145238	0.242502	0.0936556	5.19137e-34
cg20310608	15	87788796	NA	NA	0.493704	0.534095	0.0365218	1.28443e-33	0.503086	0.542298	0.0354135	8.83827e-29
cg02246609	5	23543413	PRDM9	NA	0.699107	0.793531	0.0929064	1.29137e-33	0.700663	0.789242	0.087392	1.03055e-29
cg07021181	1	45225192	EIF2B3;EIF2B3	S_Shore	0.189485	0.246535	0.0555167	1.51924e-33	0.184154	0.238423	0.0530951	1.3221e-29
cg20422417	20	55397866	NA	Island	0.0242541	0.031535	0.00744385	1.52052e-33	0.0248171	0.0318985	0.00704831	9.21603e-24
cg16143502	1	229365975	TRIM67	Island	0.283752	0.332999	0.0523178	1.64138e-33	0.284508	0.336801	0.0526854	2.4501e-33
cg23200371	6	116706836	DSE;TSPYL1	N_Shore	0.471659	0.399202	-0.078499	2.02097e-33	0.431802	0.37287	-0.0651273	7.34473e-24
cg06809298	6	32837443	HLA-DQB2	Island	0.730203	0.819458	0.086643	2.15524e-33	0.727661	0.822461	0.0915915	1.16843e-36
cg00531453	15	90740010	ST8SIA2	S_Shore	0.430906	0.495251	0.06439	2.3628e-33	0.432647	0.491915	0.058496	3.54838e-28
cg11559198	5	23543351	PRDM9	NA	0.650345	0.760835	0.110659	2.42774e-33	0.651337	0.752697	0.0996165	3.98906e-27
cg20020844	8	37724710	LOC728024;ERLIN2	NA	0.42823	0.4801	0.051497	2.53458e-33	0.42707	0.47601	0.0478953	1.32005e-27
cg07017437	12	4890954	KCNA1	Island	0.178328	0.250089	0.0722119	2.55317e-33	0.187545	0.254497	0.0666224	1.08381e-29
cg05061471	20	472344	CSNK2A1;CSNK2A1;CSNK2A1;CSNK2A1;CSNK2A1;CSNK2A1	Island	0.0296589	0.0411894	0.0123019	2.6713e-33	0.0329259	0.042789	0.0105638	1.44362e-22
cg00543443	10	64243190	EGR2;EGR2;EGR2;EGR2	Island	0.955925	0.969807	0.0136815	2.73785e-33	0.957402	0.969436	0.0114904	2.3213e-27
cg25472530	19	7493541	MCOLN1;MCOLN1	Island	0.0197224	0.0283819	0.00905215	2.96277e-33	0.0186047	0.0272219	0.00898051	1.57263e-40
cg11599207	2	118333046	NA	Island	0.593738	0.718399	0.123056	2.99818e-33	0.594572	0.716556	0.121886	2.10118e-33
cg10882226	12	33484444	SYT10	S_Shore	0.380575	0.428682	0.0458338	3.60384e-33	0.390513	0.433459	0.0414292	1.95208e-27
cg20600845	2	27382829	TRIM54;TRIM54	Island	0.167421	0.209784	0.043637	3.62398e-33	0.181555	0.226835	0.0466735	5.67263e-35
cg15496335	8	100053710	NA	N_Shore	0.255841	0.313793	0.0583104	3.64491e-33	0.260421	0.31828	0.0584499	2.192e-33
cg02207554	9	137118584	OLFM1;OLFM1	N_Shore	0.447281	0.376659	-0.0712247	3.70951e-33	0.433186	0.366823	-0.0671669	1.13037e-29
cg05221720	6	117193931	FAM162B	S_Shore	0.717727	0.756815	0.0387398	4.09168e-33	0.717084	0.752584	0.0349301	1.09472e-25
cg17286244	1	2421613	PLCH2	N_Shore	0.354254	0.407763	0.0557022	4.09574e-33	0.373256	0.419266	0.0498747	4.84149e-28
cg13161901	2	25280612	NA	Island	0.564268	0.643923	0.0807779	4.21144e-33	0.570728	0.646563	0.0769147	1.11221e-31
cg13125506	1	153531286	PKLR;PKLR	Island	0.658489	0.708173	0.0495061	4.3711e-33	0.675051	0.716691	0.0419356	3.97877e-25
cg24960291	6	49789293	CRISP2;CRISP2;CRISP2;CRISP2;CRISP2	NA	0.583183	0.645867	0.0601454	4.42868e-33	0.565569	0.627206	0.0587843	1.33403e-32
cg26118142	10	119293215	EMX2OS;EMX2;EMX2	Island	0.0164474	0.0232673	0.00687575	4.92141e-33	0.016964	0.0220694	0.00512174	2.16456e-26
cg01926813	1	2335270	PEX10;PEX10	N_Shore	0.481953	0.528874	0.042876	5.35642e-33	0.453999	0.501087	0.0426729	3.64595e-38
cg14825413	5	38291904	NA	N_Shore	0.795798	0.839166	0.0428787	5.71451e-33	0.824529	0.8575	0.0332529	8.74942e-25
cg25738529	20	29536870	NCRNA00028	S_Shore	0.752118	0.803496	0.047489	7.05377e-33	0.739978	0.795346	0.0507662	1.44997e-39
cg25327233	16	1763292	MRPS34;EME2	Island	0.0674462	0.0877305	0.0223925	7.70027e-33	0.0695165	0.0881018	0.0185697	9.60839e-24
cg21139325	6	166339002	NA	N_Shelf	0.256274	0.313143	0.0560528	8.00923e-33	0.25018	0.305611	0.0548136	1.17152e-32
cg06293108	4	155633239	DCHS2;DCHS2	S_Shore	0.374022	0.43191	0.0592357	8.0245e-33	0.398954	0.446111	0.0511873	1.50833e-24
cg17055821	3	74746900	NA	S_Shore	0.704202	0.746018	0.0384027	9.25411e-33	0.703484	0.743193	0.0363007	2.88515e-28
cg14090916	17	3236113	NA	Island	0.419256	0.463325	0.0438836	1.02612e-32	0.41794	0.462216	0.043744	3.90508e-31
cg02470045	19	40088946	NA	S_Shore	0.816502	0.851171	0.0315474	1.04547e-32	0.817108	0.849339	0.0304092	1.76542e-30
cg26456563	4	164471713	NPY1R	N_Shore	0.811363	0.852574	0.0377814	1.20991e-32	0.810394	0.848687	0.0349297	2.45694e-28
cg09933329	17	676920	NXN	NA	0.901842	0.887592	-0.0173835	1.21519e-32	0.902023	0.883738	-0.0192472	1.54733e-35
cg14951955	4	12943743	HSP90AB2P	NA	0.94404	0.92763	-0.0171737	1.2166e-32	0.940963	0.924125	-0.0174485	1.76155e-27
cg26785823	7	123461162	TMEM229A	S_Shore	0.548614	0.595679	0.0465608	1.22503e-32	0.553738	0.601188	0.0468785	1.2807e-31
cg04595372	11	85071413	NA	NA	0.204676	0.293372	0.0892255	1.22865e-32	0.200563	0.289976	0.0908646	2.57433e-33
cg13896204	12	121946844	VPS37B	Island	0.115702	0.0760975	-0.0384481	1.33645e-32	0.114933	0.0807625	-0.0321004	5.82151e-23
cg02343736	17	43304877	NA	Island	0.264993	0.327546	0.0607572	1.47089e-32	0.251535	0.316644	0.0611844	1.81221e-34
cg22167400	6	28692443	NA	S_Shore	0.460144	0.533787	0.0708661	1.48943e-32	0.459203	0.529178	0.0689534	1.69959e-29
cg22122321	19	60838740	NA	NA	0.285309	0.239006	-0.0492132	1.89182e-32	0.274243	0.230474	-0.0470987	8.58797e-31
cg18192325	1	75366849	LHX8;LHX8	N_Shore	0.272947	0.315986	0.0459273	1.92254e-32	0.284894	0.331243	0.0484587	1.55067e-36
cg27332337	12	56424587	TSPAN31	NA	0.210042	0.163209	-0.0454307	1.9478e-32	0.196366	0.155013	-0.0405189	3.50473e-28
cg14125707	6	28709250	NA	N_Shore	0.880946	0.915215	0.0354829	2.03553e-32	0.884534	0.918654	0.0345191	1.55672e-31
cg08056716	2	70971800	NA	S_Shore	0.92913	0.946633	0.0169412	2.15925e-32	0.931612	0.947086	0.0148416	1.94988e-25
cg14207833	16	33845988	NA	Island	0.770175	0.804908	0.0343718	2.37588e-32	0.773035	0.805213	0.0330679	6.47158e-35
cg07348481	7	44152708	GCK;GCK;GCK	Island	0.440237	0.501236	0.0582591	2.74896e-32	0.437709	0.499747	0.0593949	8.97742e-31
cg12440062	3	134673960	BFSP2	NA	0.709212	0.767027	0.0544578	2.86173e-32	0.70855	0.760549	0.0497404	6.77528e-26
cg22171758	19	19511766	CILP2	Island	0.922482	0.942675	0.0204646	2.86792e-32	0.924407	0.944497	0.0200933	1.24011e-33
cg06729842	1	39922865	HPCAL4	S_Shore	0.802456	0.82805	0.0260884	2.96907e-32	0.812929	0.837154	0.0230252	6.35266e-15
cg13159946	5	180555052	TRIM7;TRIM7;TRIM7;TRIM7;TRIM7	Island	0.931408	0.960467	0.029429	3.59838e-32	0.949738	0.971581	0.0213888	4.44108e-26
cg15078122	6	27755983	NA	Island	0.0891528	0.0622176	-0.0260374	3.61511e-32	0.0927021	0.0647036	-0.0261174	2.30951e-29
cg17860381	3	134673987	BFSP2	NA	0.644879	0.712092	0.0666425	3.77476e-32	0.647337	0.706371	0.0592634	2.51893e-25
cg01400884	15	72806140	CYP1A1	Island	0.146425	0.179223	0.0331112	3.82528e-32	0.148625	0.18238	0.033631	1.48767e-34
cg09961397	4	91979252	TMSL3;TMSL3;FAM190A	Island	0.678829	0.655225	-0.0252119	4.493e-32	0.677989	0.651171	-0.0277379	1.44185e-32
cg11111740	10	50647294	NA	S_Shore	0.577612	0.618475	0.0410164	4.85168e-32	0.572109	0.615048	0.0418619	2.34082e-31
cg11007120	6	32837336	HLA-DQB2	Island	0.708105	0.773399	0.0633523	5.96687e-32	0.710455	0.772217	0.0604431	5.43938e-29
cg24933709	16	55230172	MT1A	S_Shore	0.838402	0.873297	0.0343791	6.23817e-32	0.851984	0.884131	0.0325537	4.26025e-35
cg16731266	17	27693589	C17orf75	S_Shore	0.105088	0.134469	0.0264935	6.24194e-32	0.102359	0.128638	0.0242373	6.4982e-31
cg25757140	20	9446109	C20orf103	S_Shore	0.742363	0.797085	0.0594411	6.37356e-32	0.75686	0.802399	0.0486699	1.44062e-23
cg06682875	12	33482772	SYT10	N_Shore	0.132123	0.166493	0.0342939	7.37872e-32	0.130457	0.167172	0.0363475	3.27228e-33
cg10067510	8	100053856	NA	Island	0.33093	0.399226	0.0699235	7.39083e-32	0.349258	0.409409	0.0620367	2.77745e-27
cg23149300	19	63765181	MZF1;MZF1;LOC100131691	N_Shore	0.662495	0.72333	0.0558672	7.47868e-32	0.642392	0.707309	0.0588525	1.27587e-35
cg25877436	10	23532804	NA	NA	0.0777884	0.11825	0.0418947	7.92433e-32	0.0811043	0.121517	0.0406773	1.41874e-32
cg19940077	6	28850368	NA	NA	0.305625	0.341449	0.0358485	8.45482e-32	0.315051	0.347599	0.0312914	4.34251e-24
cg05972386	4	117593924	NA	NA	0.860869	0.843314	-0.0198883	8.47202e-32	0.861391	0.838659	-0.0237221	2.81481e-40
cg26115216	5	23543207	PRDM9	NA	0.683187	0.745624	0.061991	8.53159e-32	0.685348	0.743813	0.057917	1.2355e-26
cg18121224	6	32837541	HLA-DQB2	Island	0.601972	0.697602	0.0933089	9.06639e-32	0.611671	0.703495	0.0895077	1.45375e-29
cg01667892	11	64496428	NA	S_Shore	0.744523	0.786819	0.0403548	1.01372e-31	0.75512	0.792816	0.0360275	2.02003e-27
cg24230340	6	31805702	DDAH2	Island	0.00473888	0.0068264	0.00207745	1.02227e-31	0.00503804	0.00698708	0.00192963	8.17527e-26
cg08832227	5	132186524	SHROOM1	Island	0.248535	0.296816	0.0458077	1.02326e-31	0.272846	0.322165	0.0480965	6.45162e-32
cg23936402	6	43305306	C6orf108;C6orf108	Island	0.00812468	0.012672	0.00459669	1.07159e-31	0.00937793	0.0131449	0.00402558	5.28773e-21
cg00014194	12	48224264	KCNH3	NA	0.694004	0.742465	0.0471334	1.09276e-31	0.712403	0.762019	0.0476736	4.94024e-35
cg12000131	7	148751620	NA	S_Shore	0.373929	0.426919	0.0520799	1.3033e-31	0.385493	0.437708	0.0501474	4.06032e-30
cg09065876	5	23543226	PRDM9	NA	0.722999	0.782729	0.0590364	1.31621e-31	0.72922	0.780853	0.0519671	4.02473e-24
cg01135546	11	85071341	NA	NA	0.14263	0.220949	0.0804653	1.33627e-31	0.149122	0.224063	0.0758578	1.71068e-28
cg22569496	16	33860029	NA	NA	0.45778	0.50444	0.0489372	1.34417e-31	0.461956	0.504238	0.0429181	1.28441e-27
cg25516803	1	226701429	NA	S_Shore	0.812256	0.84979	0.037522	1.41988e-31	0.838614	0.874262	0.0352148	6.5557e-33
cg16604218	2	73315036	CCT7;CCT7;CCT7;CCT7;CCT7;C2orf7;CCT7	Island	0.00474477	0.00230523	-0.00226154	1.4903e-31	0.00507792	0.00246611	-0.00237053	1.77795e-11
cg13882512	14	102761587	NA	NA	0.629256	0.670221	0.0407455	1.54859e-31	0.641374	0.677335	0.0364677	3.27991e-25
cg15255946	20	25076695	LOC284798;LOC284798;LOC284798	N_Shore	0.871096	0.895279	0.0246696	1.55427e-31	0.876377	0.896448	0.0201977	3.33289e-23
cg10582827	16	31133835	TRIM72	Island	0.12962	0.173826	0.0414178	1.71749e-31	0.138964	0.18029	0.0391988	2.21045e-29
cg02802029	5	23543215	PRDM9	NA	0.680672	0.740406	0.0575732	1.78565e-31	0.682669	0.735657	0.0511491	3.48076e-24
cg09470274	2	208979479	PTH2R	N_Shore	0.379923	0.419465	0.0409765	1.8409e-31	0.389719	0.425537	0.0379159	1.34513e-28
cg15242570	10	99884903	C10orf28	Island	0.038189	0.048162	0.0110782	1.93783e-31	0.038235	0.0484587	0.0115132	4.57052e-31
cg11218091	9	100232613	GABBR2	NA	0.707354	0.679937	-0.0312944	1.96631e-31	0.703997	0.676869	-0.029775	1.90278e-28
cg12780322	12	46685562	COL2A1;COL2A1	Island	0.674012	0.719269	0.0457542	2.02102e-31	0.696967	0.734833	0.0402512	4.77069e-24
cg13947929	2	86521962	KDM3A;KDM3A;KDM3A	Island	0.130901	0.156354	0.0272513	2.18152e-31	0.133733	0.156213	0.0240545	1.67547e-24
cg01754713	3	140208115	PRR23A	Island	0.475118	0.52158	0.0471923	2.31197e-31	0.478394	0.520478	0.042224	1.62076e-24
cg01401534	11	116166253	APOA5;APOA5	Island	0.866403	0.885207	0.0175631	2.36859e-31	0.871635	0.885823	0.0128983	6.50554e-17
cg24364827	12	52430647	NA	N_Shore	0.638797	0.679053	0.0360588	2.38634e-31	0.628274	0.672593	0.0401782	1.58128e-37
cg04274288	10	64248945	EGR2	S_Shore	0.0515385	0.0703098	0.0187751	2.53038e-31	0.0542026	0.0730138	0.018491	2.47028e-31
cg22799420	10	12125647	UPF2;UPF2	S_Shore	0.682664	0.740264	0.0582828	2.59888e-31	0.686419	0.747078	0.0597104	6.5662e-34
cg19781472	13	52317618	PCDH8;PCDH8	N_Shore	0.114036	0.167957	0.0533159	2.92783e-31	0.117295	0.176401	0.0590061	3.95541e-36
cg00305229	20	29537182	NCRNA00028	S_Shore	0.184713	0.271185	0.0818731	3.38881e-31	0.186837	0.2714	0.0803716	2.80754e-30
cg03342928	1	199108768	GPR25	N_Shore	0.858249	0.882945	0.0239074	3.41589e-31	0.864448	0.886505	0.0215264	2.99247e-27
cg14652773	16	29931116	DOC2A	S_Shore	0.110648	0.158525	0.0472035	3.53599e-31	0.143342	0.208338	0.0654506	2.85099e-40
cg01750170	12	36818725	NA	Island	0.292173	0.236226	-0.0548023	4.17405e-31	0.288365	0.23962	-0.0493789	6.31515e-26
cg16246169	12	99634412	NA	Island	0.196162	0.243967	0.0487724	4.75833e-31	0.203033	0.246811	0.0440676	1.13359e-27
cg27117491	5	132186902	SHROOM1	Island	0.131984	0.168504	0.0346349	4.92216e-31	0.143791	0.186752	0.0413759	3.11563e-38
cg02085507	6	32837448	HLA-DQB2	Island	0.691861	0.746641	0.0521119	5.2119e-31	0.69812	0.750425	0.0502157	5.48773e-31
cg02749105	1	56914662	PRKAA2	NA	0.936329	0.921916	-0.0152645	5.47109e-31	0.936888	0.9216	-0.0158157	5.32501e-35
cg10315903	12	52432400	NA	S_Shore	0.864463	0.889085	0.0233407	5.80677e-31	0.866858	0.890797	0.0230465	2.43633e-30
cg20120512	7	116854852	ASZ1;ASZ1	Island	0.91228	0.944545	0.0320542	5.82022e-31	0.916647	0.94478	0.0286645	6.5095e-29
cg19817652	7	50485933	FIGNL1;FIGNL1	Island	0.077117	0.125557	0.0474087	6.04577e-31	0.0815536	0.129995	0.0486402	6.22466e-34
cg25198113	7	116854860	ASZ1;ASZ1	Island	0.871759	0.916727	0.0417149	6.7203e-31	0.876714	0.91775	0.0384802	1.04753e-27
cg23890282	2	105219701	NA	Island	0.863336	0.905598	0.0421421	6.76573e-31	0.867807	0.907091	0.0395287	4.2885e-29
cg04058752	7	127562036	NA	N_Shore	0.1282	0.172693	0.0455131	7.29422e-31	0.129247	0.174252	0.0467787	2.05217e-33
cg24502192	1	90943601	NA	N_Shore	0.329135	0.400168	0.0738755	7.35084e-31	0.329037	0.400843	0.0717878	3.78853e-29
cg04567738	15	38515035	NA	N_Shore	0.42062	0.47648	0.0571468	7.53552e-31	0.463975	0.513506	0.0528367	2.99982e-28
cg19176553	1	145110960	PRKAB2	Island	0.0274238	0.0343082	0.00699373	7.62381e-31	0.0272813	0.0335266	0.00643848	2.87542e-28
cg11853788	6	28666001	NA	S_Shelf	0.247344	0.294827	0.0476151	7.71266e-31	0.272724	0.321065	0.0508573	6.74197e-33
cg09314434	19	57564913	ZNF880	Island	0.0172575	0.0207387	0.00319412	7.78137e-31	0.0178809	0.0205125	0.00262383	6.30957e-21
cg20265528	10	92606739	HTR7;HTR7;HTR7	N_Shore	0.41165	0.466077	0.054088	7.9836e-31	0.413188	0.468477	0.0540027	6.46887e-32
cg14997592	15	54813348	ZNF280D;ZNF280D;ZNF280D	Island	0.73817	0.775359	0.0365526	8.06592e-31	0.73858	0.772372	0.0323229	3.38635e-22
cg16620608	7	100610889	C7orf52	S_Shore	0.415102	0.46089	0.0455434	8.14088e-31	0.407754	0.455671	0.0452546	7.31528e-29
cg09634707	18	32022142	MOCOS	Island	0.630937	0.687429	0.0530179	8.50226e-31	0.619489	0.68009	0.0569721	1.58001e-32
cg10993470	9	67788930	NA	Island	0.659903	0.765681	0.0996043	9.01011e-31	0.657889	0.75724	0.0995715	3.81969e-31
cg11829608	14	102463723	AMN	N_Shore	0.473321	0.530846	0.0541463	1.12877e-30	0.445366	0.506807	0.057073	1.61221e-34
cg17868694	6	71721280	B3GAT2	N_Shore	0.715228	0.77255	0.0586128	1.27195e-30	0.718997	0.778288	0.059846	7.74584e-33
cg03288922	19	63570834	ZNF837;ZNF837	Island	0.769043	0.82952	0.0582267	1.3248e-30	0.781106	0.835176	0.0488592	6.77211e-25
cg24718465	7	154975901	NA	N_Shore	0.256952	0.31329	0.0519946	1.46512e-30	0.246946	0.304193	0.0533224	4.50139e-33
cg03926206	7	50486067	FIGNL1;FIGNL1	Island	0.150814	0.202011	0.0515775	1.48673e-30	0.15763	0.210723	0.0536249	3.99795e-34
cg14441480	2	48698412	GTF2A1L;STON1-GTF2A1L;GTF2A1L	Island	0.887796	0.929734	0.0410063	1.50482e-30	0.894902	0.931673	0.0357516	1.25753e-27
cg16617301	17	76989110	BAHCC1	Island	0.294747	0.227701	-0.0716914	1.51641e-30	0.272678	0.221359	-0.0559774	1.98541e-23
cg16681268	1	2413863	PLCH2	NA	0.891049	0.864347	-0.0274451	1.64209e-30	0.88967	0.861468	-0.0281449	3.7215e-32
cg20822426	2	118334621	NA	Island	0.803338	0.855935	0.0512502	1.64462e-30	0.807671	0.85628	0.0476296	4.4765e-27
cg10536151	1	205291172	YOD1	N_Shore	0.190047	0.120206	-0.0704173	1.76254e-30	0.182148	0.115093	-0.067268	5.00988e-29
cg09373148	1	226700888	NA	S_Shore	0.279301	0.321944	0.0429016	1.97807e-30	0.324003	0.375844	0.0523097	1.05329e-43
cg22158923	18	5882245	TMEM200C	S_Shore	0.588215	0.65226	0.0643979	2.13908e-30	0.599015	0.660626	0.0616784	1.94871e-27
cg00610991	19	60694258	SSC5D	Island	0.94472	0.966456	0.0211234	2.22299e-30	0.94842	0.967433	0.0186138	2.59542e-29
cg10334916	10	8118363	NA	Island	0.032197	0.0436399	0.0116972	2.74922e-30	0.0408513	0.0489171	0.00884243	3.30126e-15
cg07775813	8	9803582	NA	S_Shore	0.609007	0.660236	0.0496957	2.81201e-30	0.621063	0.668773	0.0455333	4.95198e-25
cg05661838	3	13949801	NA	Island	0.406242	0.455303	0.0497114	2.93956e-30	0.408493	0.454257	0.0459722	5.03893e-24
cg17178468	7	30602363	GARS	S_Shore	0.403437	0.331518	-0.0744478	3.59813e-30	0.361877	0.295816	-0.0703386	1.09828e-26
cg14074251	16	2954321	KREMEN2;KREMEN2;KREMEN2;KREMEN2	Island	0.00741086	0.0103267	0.00286299	3.74941e-30	0.00742069	0.0100819	0.00274204	2.84471e-32
cg26645709	6	32837478	HLA-DQB2	Island	0.518936	0.593781	0.070776	3.77899e-30	0.522628	0.596037	0.0711567	5.69373e-29
cg11704490	19	51843609	DACT3	Island	0.50824	0.547875	0.0391298	4.10173e-30	0.522663	0.561415	0.0390661	2.96109e-29
cg09514174	12	9214913	PZP	NA	0.928151	0.904002	-0.0227449	4.1377e-30	0.925852	0.900999	-0.0230324	1.19586e-25
cg25106913	19	1741921	ATP8B3	S_Shore	0.760843	0.697855	-0.0641373	4.29681e-30	0.757687	0.689263	-0.0701907	2.69837e-34
cg02282631	3	147362376	PLOD2;PLOD2	S_Shore	0.520873	0.60299	0.0827365	5.27659e-30	0.503959	0.589063	0.0842803	1.81155e-29
cg21302622	13	94416903	NA	N_Shore	0.570376	0.621352	0.05007	5.34711e-30	0.564738	0.620119	0.0543544	7.52672e-32
cg19251564	2	48698267	GTF2A1L;STON1-GTF2A1L;GTF2A1L	Island	0.911729	0.937697	0.0248678	5.50897e-30	0.91328	0.937914	0.0237573	8.17207e-30
cg26162813	8	55696492	RP1	Island	0.963201	0.975034	0.0122458	5.9911e-30	0.963407	0.974665	0.0118023	4.77524e-29
cg13348458	12	13046132	HTR7P	Island	0.476651	0.517297	0.0402752	6.08371e-30	0.482284	0.522054	0.0388462	6.78124e-29
cg24309739	6	29904593	HLA-G	S_Shore	0.855059	0.885436	0.031701	7.06906e-30	0.859648	0.888499	0.0301732	1.98247e-32
cg20544552	1	32514130	LCK;LCK	Island	0.911563	0.933322	0.0191822	7.08775e-30	0.907891	0.928358	0.018244	1.91285e-25
cg06200514	6	29080870	ZNF311;ZNF311	NA	0.684548	0.731568	0.0462904	7.27007e-30	0.683181	0.729452	0.0459168	1.44297e-27
cg03551401	10	71889719	NA	S_Shore	0.471058	0.541153	0.0687101	7.84786e-30	0.487798	0.555911	0.0662331	4.71348e-29
cg14132888	17	43304827	NA	Island	0.127665	0.177527	0.0480523	8.02694e-30	0.120908	0.170576	0.0472372	1.22097e-29
cg08890345	20	41569208	NA	Island	0.480121	0.518909	0.0379901	8.08049e-30	0.499021	0.531282	0.0313132	6.89667e-21
cg14523238	8	144429941	GLI4	Island	0.235657	0.139397	-0.0967172	8.52886e-30	0.231065	0.135363	-0.0975491	4.26602e-31
cg23771929	3	140222606	PRR23B	Island	0.741204	0.801919	0.0610076	8.93772e-30	0.746657	0.806569	0.0597144	9.7899e-30
cg08767627	10	50646354	NA	Island	0.357352	0.397244	0.0393753	9.14576e-30	0.356663	0.396043	0.0370183	1.05293e-26
cg14367344	12	48224285	KCNH3	NA	0.376189	0.412699	0.0336803	9.6906e-30	0.397406	0.431882	0.0333455	4.43534e-31
cg06816668	2	161993140	NA	S_Shore	0.726463	0.790413	0.0667358	1.20977e-29	0.713937	0.782464	0.0705826	9.44712e-29
cg20893579	18	74833725	NA	N_Shore	0.44495	0.480453	0.0343596	1.31191e-29	0.451491	0.484385	0.0339378	2.7695e-30
cg27365324	6	4024341	C6orf201;C6orf146;C6orf146	Island	0.384179	0.437422	0.0530899	1.37618e-29	0.388343	0.439356	0.051234	2.26714e-29
cg11065518	6	27344772	NA	NA	0.701667	0.760004	0.060397	1.48505e-29	0.702923	0.76006	0.0583075	1.87185e-25
cg14546619	5	42989347	NA	S_Shore	0.311474	0.411305	0.0931218	1.50127e-29	0.313593	0.412516	0.0950306	4.48151e-33
cg23409374	14	101098747	DIO3;DIO3	Island	0.504451	0.558032	0.0534778	1.5013e-29	0.504699	0.556029	0.052248	2.40005e-29
cg11562153	3	140207894	PRR23A	Island	0.743663	0.806593	0.0636055	1.66008e-29	0.752744	0.816594	0.064098	4.21012e-31
cg01202519	9	129537180	TOR2A;TOR2A;TOR2A;TOR2A	Island	0.0140386	0.0199454	0.00629781	1.80178e-29	0.0148665	0.0201783	0.00559032	3.97356e-17
cg15357934	17	43304742	NA	Island	0.129746	0.185918	0.0531913	1.818e-29	0.121153	0.176238	0.0531316	7.68158e-32
cg08289525	17	39807952	ITGA2B	NA	0.466682	0.543447	0.0759074	1.98453e-29	0.477983	0.557426	0.0779937	2.16987e-32
cg09973514	2	48698475	GTF2A1L;STON1-GTF2A1L;GTF2A1L;GTF2A1L;GTF2A1L	Island	0.812828	0.872971	0.0600894	2.03485e-29	0.814366	0.874594	0.0600326	6.14484e-30
cg09089451	1	45225167	EIF2B3;EIF2B3	S_Shore	0.269124	0.319106	0.0491084	2.41236e-29	0.280431	0.333625	0.0527769	6.01833e-34
cg09971754	2	220083849	NA	N_Shelf	0.175453	0.250156	0.0740859	2.44949e-29	0.181805	0.26647	0.0836727	1.40012e-34
cg03481039	6	28692060	NA	Island	0.151667	0.189201	0.0379483	2.52197e-29	0.160152	0.197563	0.0389259	2.38191e-32
cg02470697	6	71049828	COL9A1;COL9A1	S_Shore	0.270785	0.31548	0.045477	2.58163e-29	0.289463	0.33036	0.043337	3.59241e-26
cg00153101	2	25280854	NA	Island	0.472357	0.529912	0.0548998	2.61899e-29	0.474104	0.527696	0.0511045	2.10341e-26
cg15899410	7	55380176	NA	Island	0.504659	0.585988	0.0802046	2.68025e-29	0.514136	0.592226	0.0784181	4.20155e-27
cg04625615	6	28854296	NA	NA	0.190851	0.248812	0.0605272	2.90393e-29	0.183672	0.240518	0.0555209	2.39056e-24
cg19656950	7	100628253	MOGAT3	N_Shelf	0.706598	0.744072	0.0355743	3.06684e-29	0.711435	0.748261	0.0364643	5.11332e-29
cg03558769	6	49789192	CRISP2;CRISP2;CRISP2;CRISP2;CRISP2;CRISP2;CRISP2;CRISP2;CRISP2;CRISP2	NA	0.667509	0.725105	0.0534526	3.16212e-29	0.647753	0.706522	0.054436	1.16848e-30
cg22079902	15	67010422	MIR548H4;NOX5;SPESP1	Island	0.925659	0.954261	0.0286354	3.34322e-29	0.922468	0.951685	0.0293772	7.80887e-29
cg07160746	9	130211117	NA	NA	0.446405	0.480894	0.0363999	3.72028e-29	0.45572	0.489168	0.0356835	1.41462e-29
cg23378165	6	32837476	HLA-DQB2	Island	0.526773	0.609688	0.0813769	4.34509e-29	0.536267	0.614265	0.0777425	8.54052e-26
cg24872425	6	27344845	NA	NA	0.715463	0.767541	0.0516876	4.34761e-29	0.723587	0.769554	0.0458693	5.65427e-22
cg03124514	4	183297937	MGC45800	N_Shore	0.500583	0.62519	0.133783	4.4976e-29	0.52697	0.644815	0.125176	2.00092e-27
cg15416643	12	70519533	TBC1D15;TBC1D15;TBC1D15;TBC1D15	N_Shore	0.049794	0.0657541	0.016436	4.56088e-29	0.0547818	0.0706606	0.0183634	5.54698e-27
cg00930606	5	126395269	44623	S_Shore	0.76584	0.797408	0.030779	4.60308e-29	0.769207	0.796434	0.0253256	3.69469e-19
cg03727500	16	55223356	MT1M	N_Shore	0.681447	0.727325	0.0459062	5.17627e-29	0.694589	0.742611	0.0491529	4.10403e-35
cg15407819	12	4891348	KCNA1	Island	0.879682	0.912998	0.0335131	5.22261e-29	0.884688	0.911898	0.0273632	1.70756e-21
cg01247836	12	100127305	SLC5A8	N_Shore	0.540607	0.58221	0.0401316	5.41775e-29	0.550633	0.583616	0.0318777	1.54948e-18
cg16865291	4	108968881	SGMS2	S_Shelf	0.49831	0.38174	-0.127721	5.5882e-29	0.407526	0.308876	-0.107601	2.10129e-21
cg14382976	16	55230223	MT1A	S_Shore	0.891033	0.910692	0.0197627	5.93468e-29	0.897632	0.91109	0.0131551	1.3535e-14
cg25360180	9	128473790	LMX1B	Island	0.676979	0.725777	0.0493894	6.43164e-29	0.691881	0.735649	0.0445329	3.65392e-22
cg00493304	11	58587186	NA	Island	0.555327	0.636351	0.0796149	6.44371e-29	0.559685	0.638418	0.0768684	8.33144e-27
cg01343041	14	33338671	NPAS3;NPAS3;NPAS3;NPAS3	N_Shore	0.812956	0.869035	0.0520767	6.70847e-29	0.824239	0.872786	0.0474194	1.66239e-25
cg00971810	12	56305914	B4GALNT1;SLC26A10	N_Shore	0.759117	0.790418	0.0286891	6.90345e-29	0.761247	0.79153	0.0287951	3.05404e-28
cg05020125	2	118332625	NA	N_Shore	0.870185	0.916541	0.0466495	6.90616e-29	0.869404	0.917832	0.0490904	3.98639e-32
cg17277199	13	24644644	FAM123A;FAM123A	S_Shore	0.50729	0.553233	0.0449221	8.54279e-29	0.506325	0.550221	0.0413575	2.79762e-23
cg17091577	3	35655391	NA	N_Shore	0.677819	0.733724	0.0547698	8.55395e-29	0.686222	0.73856	0.0513426	1.08781e-25
cg05867884	17	34250946	C17orf98	N_Shore	0.614126	0.704851	0.0908884	8.60146e-29	0.611391	0.701702	0.0911029	3.00447e-29
cg07173688	1	117334937	NA	NA	0.726985	0.685701	-0.0433593	9.82617e-29	0.714302	0.684009	-0.0324292	9.82849e-17
cg12064504	19	13270671	CACNA1A;CACNA1A	Island	0.283601	0.351157	0.066371	1.02585e-28	0.285138	0.35117	0.06798	1.23438e-29
cg05756489	17	76592209	NA	Island	0.294534	0.26119	-0.0327466	1.07956e-28	0.283013	0.25686	-0.0256453	1.08287e-17
cg24307499	7	100628193	MOGAT3	N_Shelf	0.693517	0.728846	0.0316469	1.12569e-28	0.696035	0.729283	0.031943	4.63131e-29
cg21225804	3	159294712	NA	N_Shore	0.193563	0.236678	0.0484932	1.13771e-28	0.225074	0.264575	0.0456104	2.42417e-23
cg11216554	16	29931016	DOC2A	S_Shore	0.318688	0.352689	0.03504	1.26515e-28	0.338183	0.380059	0.042456	8.75098e-37
cg05475702	19	16599790	MED26;MED26	Island	0.013721	0.0172318	0.00328504	1.28694e-28	0.0143813	0.0173006	0.00280821	6.37443e-20
cg22735601	2	132731133	NCRNA00164;MIR663B	Island	0.252246	0.286185	0.0351914	1.29462e-28	0.250563	0.282584	0.0330371	2.82408e-24
cg17586988	1	802111	FAM41C	NA	0.735205	0.774258	0.0353067	1.45112e-28	0.728146	0.767456	0.0347467	1.68261e-27
cg23950724	2	118332707	NA	N_Shore	0.797349	0.869956	0.0723115	1.47053e-28	0.797781	0.87039	0.0715473	5.15086e-29
cg04737881	16	66829199	NA	Island	0.0173109	0.0113819	-0.00548884	1.52033e-28	0.01813	0.0114851	-0.00618911	1.94966e-24
cg12103742	11	116167222	APOA5;APOA5	S_Shore	0.340252	0.377624	0.0382422	1.56339e-28	0.336077	0.373399	0.0370677	4.50313e-28
cg07624705	6	28607682	GPX5;GPX5	NA	0.667361	0.713182	0.0442612	1.75403e-28	0.660906	0.711272	0.0482438	1.09924e-29
cg27567761	20	22976304	THBD;THBD	N_Shore	0.826098	0.86364	0.0363688	1.82876e-28	0.823935	0.858991	0.03382	2.21649e-23
cg23490829	7	127779870	PRRT4	S_Shore	0.889019	0.910416	0.0199179	1.86096e-28	0.895754	0.914154	0.0178431	3.45334e-27
cg08331981	17	34251153	C17orf98	Island	0.803777	0.868845	0.0661883	1.94007e-28	0.80303	0.864369	0.061145	5.99768e-25
cg11304734	8	24871757	NA	S_Shore	0.179642	0.233696	0.0584904	2.02778e-28	0.198883	0.252725	0.0591644	8.02104e-28
cg24358846	3	42282523	CCK	Island	0.260516	0.318511	0.0568855	2.13259e-28	0.258038	0.316986	0.0580446	1.25785e-29
cg04983977	17	4632979	TM4SF5	Island	0.313823	0.359273	0.045017	2.37386e-28	0.322873	0.363965	0.0407525	9.21882e-24
cg22857963	6	27327791	PRSS16	Island	0.102269	0.0874639	-0.0157122	2.48255e-28	0.0984646	0.0829073	-0.0171576	3.71271e-35
cg03070187	12	73887424	KCNC2;KCNC2;KCNC2	Island	0.162402	0.194743	0.0318091	3.01548e-28	0.170403	0.206274	0.0360229	1.95038e-35
cg19884634	18	8600135	RAB12	Island	0.017522	0.0252448	0.0078493	3.11616e-28	0.0186033	0.0235284	0.00483548	4.33242e-13
cg17493885	5	176491940	NSD1;NSD1	Island	0.630272	0.687819	0.0546181	3.66722e-28	0.667139	0.720674	0.0525791	9.41051e-25
cg07011961	6	49789350	CRISP2;CRISP2;CRISP2;CRISP2;CRISP2	NA	0.411237	0.504529	0.0872624	4.28854e-28	0.399613	0.494124	0.089607	2.36592e-30
cg11002686	15	88121479	MESP2	Island	0.793384	0.822675	0.0286493	4.61238e-28	0.804212	0.828437	0.0241963	4.74373e-20
cg02211983	6	27756333	NA	S_Shore	0.116024	0.0869598	-0.0269203	5.03494e-28	0.117641	0.0875876	-0.0274192	1.11972e-28
cg19263433	7	30602287	GARS	S_Shore	0.306304	0.23658	-0.071599	5.36882e-28	0.276393	0.212837	-0.0673159	1.91756e-25
cg18587476	1	115199139	SYCP1;SYCP1	Island	0.235563	0.281141	0.045595	5.46349e-28	0.239654	0.285383	0.0460982	1.46403e-30
cg00844376	17	34377237	FBXO47	NA	0.0449058	0.0732781	0.0297457	5.88033e-28	0.0447549	0.072124	0.0281761	1.2181e-26
cg18543610	5	180421663	NA	S_Shelf	0.851312	0.886682	0.0342659	6.04353e-28	0.851988	0.883494	0.0307142	2.63276e-21
cg00213123	3	186786833	SENP2;SENP2	Island	0.160434	0.192534	0.034808	6.45533e-28	0.16753	0.196063	0.0300627	3.40505e-21
cg14026788	20	33653610	FER1L4	Island	0.901179	0.917237	0.0152743	6.85149e-28	0.905861	0.918302	0.0123392	4.89052e-19
cg14129430	14	101098490	DIO3	Island	0.939636	0.954704	0.0142245	7.06851e-28	0.940822	0.955616	0.0142705	7.45791e-25
cg00378510	5	180554678	TRIM7;TRIM7;TRIM7;TRIM7;TRIM7	N_Shore	0.648272	0.687656	0.036238	7.83947e-28	0.665404	0.697868	0.0292457	1.13384e-19
cg18098722	19	51690895	PNMAL2;PNMAL2	Island	0.137956	0.181067	0.0423	7.89065e-28	0.169097	0.22408	0.0521933	3.34294e-36
cg03986858	1	2421245	PLCH2	N_Shelf	0.480464	0.507726	0.0283773	8.19738e-28	0.487601	0.509128	0.0214608	3.80774e-16
cg24985772	1	46718182	NA	NA	0.676138	0.723537	0.0438564	8.24251e-28	0.700733	0.744717	0.0403255	8.07945e-26
cg25390787	5	42989300	NA	S_Shore	0.415122	0.49455	0.0743423	8.26715e-28	0.415972	0.494777	0.0728066	1.19962e-28
cg13040392	10	43504874	NA	N_Shore	0.583386	0.630868	0.0443581	8.70846e-28	0.587821	0.633213	0.0429791	3.13983e-26
cg10940957	19	45420457	CNTD2	Island	0.943477	0.921025	-0.0234718	9.18647e-28	0.942317	0.919571	-0.0236303	8.59508e-31
cg25839482	1	161105433	C1orf110	NA	0.851943	0.821645	-0.0356382	9.212e-28	0.839728	0.817365	-0.02845	5.58004e-18
cg23570694	11	7008815	NLRP14	NA	0.944848	0.926176	-0.0189977	1.07192e-27	0.946422	0.928363	-0.0182004	1.80205e-28
cg02827075	7	30602414	GARS	S_Shore	0.390069	0.326303	-0.0659868	1.13614e-27	0.370874	0.314008	-0.0608792	1.62105e-23
cg03068497	12	79627811	NA	S_Shore	0.707629	0.772682	0.0662814	1.146e-27	0.730373	0.785536	0.0583324	6.59394e-24
cg09660145	9	132557724	EXOSC2	N_Shore	0.683052	0.714164	0.0289298	1.17382e-27	0.711939	0.738586	0.025215	3.74914e-21
cg15138125	14	102757428	NA	S_Shore	0.601783	0.656271	0.0544975	1.22784e-27	0.608068	0.659907	0.0512275	1.08035e-23
cg26740942	1	2399713	PLCH2	Island	0.591565	0.56999	-0.0242164	1.24264e-27	0.586264	0.564164	-0.0243866	1.72613e-26
cg09332353	8	144429418	GLI4	Island	0.264825	0.172235	-0.0942155	1.24538e-27	0.25868	0.168719	-0.0923933	3.03164e-27
cg14374521	2	220007360	SPEG	N_Shore	0.887194	0.908942	0.0220946	1.27101e-27	0.898578	0.918911	0.0204707	8.58705e-29
cg22054885	19	7834751	EVI5L;EVI5L	Island	0.740713	0.783526	0.043678	1.55155e-27	0.760191	0.793114	0.0344783	2.41278e-19
cg11950360	19	4720206	MIR7-3;C19orf30	NA	0.53829	0.484909	-0.0541353	1.60227e-27	0.524175	0.475546	-0.0495038	1.49912e-22
cg09012594	19	63560670	ZNF497	Island	0.858981	0.889648	0.0288787	1.63832e-27	0.859615	0.887141	0.0249063	5.79141e-21
cg20025963	5	1299291	SLC6A18	Island	0.414041	0.342384	-0.0743235	1.80165e-27	0.420169	0.348499	-0.0731851	1.40011e-27
cg05767720	6	31740186	BAT4;CSNK2B	N_Shore	0.397362	0.439359	0.0400643	1.82038e-27	0.387551	0.431696	0.0415519	4.20506e-29
cg02045971	17	34250975	C17orf98	Island	0.584858	0.691398	0.104973	1.998e-27	0.583264	0.682616	0.0992498	1.00002e-24
cg01883408	4	164307928	NAF1;NAF1	S_Shore	0.622766	0.69312	0.0657696	2.05706e-27	0.643101	0.709832	0.0636845	1.65816e-28
cg24195486	19	7471554	C19orf45	N_Shore	0.862375	0.881831	0.0186343	2.16917e-27	0.868003	0.883194	0.0150025	2.64284e-17
cg04986555	5	80291549	RASGRF2	N_Shore	0.77492	0.805295	0.0307108	2.24287e-27	0.772764	0.800889	0.0278614	8.2892e-22
cg04415780	13	94164457	NA	S_Shore	0.348408	0.399068	0.0505941	2.56332e-27	0.344451	0.398975	0.054637	4.01745e-30
cg23911852	6	76010573	COX7A2;COX7A2	NA	0.10114	0.162633	0.0622658	2.65762e-27	0.0964029	0.159937	0.0645092	1.19309e-31
cg10361095	1	2471861	LOC115110	S_Shelf	0.89596	0.918392	0.0211608	3.14497e-27	0.904422	0.924821	0.019064	1.14091e-30
cg02757970	1	2399195	PLCH2	N_Shore	0.741778	0.705977	-0.037973	3.25882e-27	0.736861	0.705074	-0.035186	5.0741e-24
cg15373239	12	47974443	PRPH	N_Shore	0.829541	0.853551	0.0227338	3.38342e-27	0.83977	0.859826	0.0188763	2.16402e-22
cg09571950	16	55267004	MT1IP	N_Shore	0.69492	0.743106	0.0500667	3.39647e-27	0.719165	0.762396	0.0450823	8.15039e-24
cg05418106	8	55696440	RP1	Island	0.886866	0.91255	0.0239831	3.44385e-27	0.884227	0.911662	0.0266914	1.31634e-33
cg19566586	2	119280799	NA	NA	0.647982	0.687859	0.0379569	3.66443e-27	0.686553	0.727404	0.0378809	1.40512e-27
cg19603903	6	80713305	ELOVL4	N_Shore	0.124773	0.0985952	-0.0271137	3.81224e-27	0.123307	0.0932203	-0.031252	3.57082e-37
cg17105139	10	64249065	EGR2	S_Shore	0.457333	0.51513	0.0521627	3.96732e-27	0.433313	0.502187	0.0634745	1.36534e-38
cg01001533	1	46690841	NA	S_Shelf	0.61735	0.649177	0.0323266	3.98122e-27	0.637325	0.666737	0.0287627	5.38501e-22
cg05719140	15	38437222	DISP2	N_Shore	0.819372	0.844183	0.0236542	4.01116e-27	0.819012	0.842145	0.0223719	1.52145e-21
cg26395193	17	75391648	NA	Island	0.0467212	0.0555466	0.00973674	4.68024e-27	0.048017	0.0548343	0.0079671	7.12638e-17
cg21549422	15	39590720	LTK;LTK;LTK	N_Shore	0.214542	0.250879	0.0331869	4.93439e-27	0.216869	0.259346	0.0396353	7.83125e-37
cg26297808	2	241156771	RNPEPL1	N_Shore	0.0533762	0.0435832	-0.00970059	5.66443e-27	0.0540631	0.0436734	-0.0108626	7.64654e-29
cg16987606	5	23543401	PRDM9	NA	0.75297	0.824989	0.0719145	5.77934e-27	0.747097	0.818966	0.0726665	6.24879e-28
cg20671649	8	57189122	MOS	S_Shore	0.0870522	0.107631	0.0203054	5.963e-27	0.0911026	0.113252	0.0214756	7.9508e-29
cg00618291	7	148751555	NA	S_Shore	0.525402	0.590723	0.0606672	6.50333e-27	0.544393	0.60446	0.0579778	3.12171e-25
cg26600753	5	114542798	TRIM36;TRIM36;TRIM36	Island	0.12812	0.169267	0.0411215	7.29235e-27	0.151507	0.194012	0.0442394	1.88218e-28
cg04474085	6	28692057	NA	Island	0.129842	0.161577	0.0322515	7.42598e-27	0.143179	0.172837	0.0314517	7.55072e-25
cg22133161	17	45343545	NA	S_Shore	0.464043	0.494425	0.0291338	8.02454e-27	0.47215	0.49804	0.0249583	3.14754e-19
cg12716639	1	63555014	NA	Island	0.494306	0.548733	0.0514263	8.42125e-27	0.506173	0.560495	0.0513551	3.25978e-26
cg12471986	10	102797577	NA	N_Shore	0.262909	0.293166	0.0295279	8.51155e-27	0.273672	0.300559	0.0261482	6.01138e-23
cg06070970	11	58587000	NA	Island	0.273426	0.347281	0.0730039	8.52768e-27	0.271111	0.349072	0.0763547	3.92622e-28
cg00780971	6	49789137	CRISP2;CRISP2;CRISP2;CRISP2;CRISP2	NA	0.58704	0.669783	0.0799579	8.60054e-27	0.565482	0.650097	0.0817444	4.5213e-29
cg21098323	1	46712453	NA	N_Shore	0.585835	0.619222	0.0308824	8.7844e-27	0.591932	0.621424	0.0270097	7.58505e-20
cg10668414	14	87863494	KCNK10	S_Shore	0.689744	0.76315	0.063776	8.80148e-27	0.657422	0.728366	0.0619651	7.78176e-26
cg23823908	2	132731110	NCRNA00164;MIR663B	Island	0.099599	0.132559	0.035722	9.09374e-27	0.102741	0.135749	0.0335935	3.12036e-23
cg15655495	2	118334524	NA	Island	0.790777	0.827326	0.0364236	9.15373e-27	0.795308	0.827531	0.0325196	2.63672e-21
cg15486454	14	69897089	COX16	S_Shore	0.879843	0.910847	0.0307905	9.17505e-27	0.879003	0.90779	0.0280208	4.33986e-22
cg04896168	12	79635024	MYF5	Island	0.245059	0.288947	0.0464065	9.20794e-27	0.260468	0.299264	0.0425856	1.54738e-23
cg21251018	4	77942328	NA	Island	0.617125	0.667273	0.0476678	1.01419e-26	0.608588	0.65764	0.0467491	4.45183e-24
cg06911110	11	77584980	USP35	Island	0.526098	0.581685	0.0528404	1.01872e-26	0.549508	0.601426	0.0496406	4.81899e-24
cg02287371	11	17714861	KCNC1;KCNC1	Island	0.621166	0.659798	0.0367048	1.02841e-26	0.609527	0.651068	0.0387879	6.9735e-29
cg09897374	3	134600259	BFSP2	NA	0.952646	0.939835	-0.0124295	1.04587e-26	0.950691	0.938845	-0.0112224	6.81968e-22
cg10867349	1	78284021	GIPC2	N_Shore	0.223097	0.256626	0.0358482	1.04713e-26	0.240963	0.27224	0.0338499	3.17412e-22
cg22566518	6	26630115	HCG11	Island	0.0486633	0.060171	0.0113897	1.0658e-26	0.0529428	0.0629245	0.0111681	1.53074e-22
cg17918558	4	15292595	LOC285550;LOC285550	Island	0.00925606	0.0122293	0.00294434	1.09851e-26	0.00966856	0.0119655	0.0023454	1.82892e-20
cg05488160	8	24858066	NA	S_Shelf	0.808832	0.842368	0.0313955	1.18523e-26	0.803576	0.837818	0.0310582	8.48696e-26
cg04055615	6	166338912	NA	N_Shelf	0.554959	0.622556	0.0634434	1.20177e-26	0.544016	0.611096	0.0636876	1.36147e-28
cg14253670	17	25586600	SLC6A4	Island	0.114743	0.142969	0.0267519	1.24036e-26	0.118557	0.154231	0.0342133	9.83034e-38
cg09739413	2	105220483	NA	S_Shore	0.804731	0.862664	0.0552148	1.28501e-26	0.804249	0.863382	0.0584311	1.43961e-30
cg15078284	10	124628973	LOC399815;FAM24B	Island	0.354201	0.445296	0.0897291	1.30202e-26	0.350208	0.444849	0.0928623	1.61533e-27
cg07218647	17	40404968	NA	S_Shore	0.383958	0.427253	0.03999	1.31628e-26	0.393373	0.440257	0.0430403	8.42379e-29
cg03427330	19	60359878	TNNI3	Island	0.121239	0.0644857	-0.0592381	1.32958e-26	0.119415	0.0680802	-0.0528704	5.0986e-23
cg20816361	15	54813356	ZNF280D;ZNF280D;ZNF280D	Island	0.687502	0.721735	0.0323667	1.35233e-26	0.688507	0.722017	0.0320184	2.14542e-24
cg22698904	4	17390978	FAM184B	N_Shore	0.773194	0.807272	0.0300991	1.35429e-26	0.766486	0.800679	0.0302327	1.27267e-24
cg01302668	6	27325836	PRSS16	N_Shore	0.912356	0.928279	0.0153279	1.39667e-26	0.918016	0.931155	0.0120333	3.25968e-16
cg08951638	9	132558047	EXOSC2	N_Shore	0.706793	0.750525	0.0413851	1.4403e-26	0.711439	0.756995	0.0455519	5.5887e-35
cg00002837	1	6190166	RNF207	N_Shore	0.861163	0.895318	0.0334061	1.46112e-26	0.870731	0.900617	0.030221	8.75964e-24
cg20689224	10	64248925	EGR2;EGR2	S_Shore	0.10065	0.122877	0.0229638	1.56601e-26	0.106046	0.126907	0.0206015	1.1425e-20
cg18709349	12	52431052	NA	Island	0.0926019	0.119506	0.0269484	1.60967e-26	0.0942788	0.12578	0.0310531	3.56034e-32
cg14469684	1	115198897	SYCP1	N_Shore	0.683439	0.733892	0.0479959	1.61397e-26	0.676603	0.727229	0.0482191	4.9343e-23
cg12446629	17	77488086	PYCR1;PYCR1;PYCR1;PYCR1	Island	0.152789	0.125245	-0.0284931	1.66617e-26	0.142194	0.115571	-0.0280051	1.40006e-26
cg01181499	7	30602237	GARS	S_Shore	0.0515771	0.033701	-0.0178674	1.67694e-26	0.045703	0.0304626	-0.0157237	1.34825e-24
cg24566261	13	99405773	NA	N_Shore	0.636375	0.669545	0.0312643	1.69042e-26	0.638146	0.674548	0.0339784	6.03631e-28
cg23039201	17	45406088	DLX4;DLX4	S_Shore	0.78268	0.814434	0.0315592	1.69832e-26	0.800494	0.823622	0.0239312	1.03883e-18
cg09224393	14	64766233	NA	NA	0.143993	0.218646	0.0734286	1.77812e-26	0.140177	0.209971	0.0684582	8.16938e-25
cg23179976	19	62434157	AURKC;AURKC;AURKC	Island	0.695363	0.783536	0.0908162	1.8735e-26	0.695893	0.783866	0.0918263	2.68614e-26
cg26077005	3	147362258	PLOD2;PLOD2	S_Shore	0.297569	0.371868	0.0742041	2.08085e-26	0.282343	0.350822	0.0686489	1.19174e-23
cg18294646	19	47040167	LYPD4;LYPD4;DMRTC2	N_Shore	0.864622	0.889678	0.0238169	2.16475e-26	0.868073	0.890358	0.0202132	2.83148e-17
cg03243362	12	48761302	ACCN2;ACCN2	Island	0.5034	0.570808	0.0612612	2.24082e-26	0.50329	0.566063	0.055765	2.71772e-22
cg21429551	16	2956718	KREMEN2;KREMEN2	Island	0.750801	0.784276	0.0342215	2.25493e-26	0.760743	0.787555	0.027776	2.04279e-18
cg07457305	3	42702429	KBTBD5	Island	0.478558	0.535241	0.0562706	2.34194e-26	0.48913	0.543213	0.0542215	1.84964e-26
cg26715042	6	49789258	CRISP2;CRISP2;CRISP2;CRISP2;CRISP2	NA	0.459573	0.535726	0.0747672	2.38018e-26	0.439471	0.516289	0.0747248	8.3373e-27
cg07875335	4	778140	CPLX1	N_Shore	0.475382	0.51754	0.0436079	2.52597e-26	0.496461	0.533424	0.0382774	3.69898e-20
cg11226183	9	128475958	LMX1B	S_Shelf	0.30866	0.338646	0.0303833	2.59285e-26	0.309373	0.34236	0.0333757	1.71848e-30
cg12673429	5	132111431	CCNI2	Island	0.145719	0.178864	0.0320913	2.66404e-26	0.196432	0.230087	0.0330973	1.04114e-23
cg00008446	20	34359393	NA	S_Shore	0.533316	0.570304	0.0348061	2.67335e-26	0.532712	0.569845	0.0344792	6.28264e-26
cg21852429	5	33973633	RXFP3	Island	0.471591	0.545585	0.0710644	2.67754e-26	0.475444	0.546906	0.0693467	1.88844e-25
cg00767496	19	44386833	SYCN	Island	0.352295	0.387603	0.0369655	2.84569e-26	0.364645	0.394722	0.0327796	1.83921e-20
cg20644981	12	56424596	TSPAN31	NA	0.146514	0.114225	-0.0315719	2.91975e-26	0.139672	0.107591	-0.0318809	3.77691e-29
cg14091258	15	39591064	LTK;LTK;LTK	Island	0.0733209	0.102038	0.0281862	2.9827e-26	0.0847475	0.127752	0.0422198	1.16672e-45
cg04231050	1	155085685	NTRK1;INSRR	Island	0.389866	0.41762	0.0267583	3.12691e-26	0.396816	0.424991	0.0266224	9.99989e-25
cg13369845	4	41567011	NA	N_Shelf	0.87925	0.902422	0.0212792	3.17666e-26	0.888379	0.905713	0.0162072	1.26762e-16
cg00919055	19	4474345	PLIN5	N_Shore	0.425204	0.466347	0.0424114	3.22146e-26	0.427071	0.46375	0.0376772	1.47225e-21
cg04502620	11	6997953	ZNF214;NLRP14;ZNF214	Island	0.0257621	0.0375247	0.0120246	3.48223e-26	0.0308533	0.0415344	0.0120844	5.61465e-26
cg24574963	10	42567944	NA	N_Shore	0.503345	0.596971	0.0963804	3.50368e-26	0.511747	0.601889	0.0879198	3.76765e-24
cg23381646	1	2377794	NA	Island	0.888486	0.86804	-0.0231852	3.53689e-26	0.890825	0.868337	-0.0248156	5.99987e-27
cg12474798	6	27833287	NA	NA	0.0591366	0.0744951	0.0164855	3.62008e-26	0.0641694	0.0760723	0.0123976	1.30081e-14
cg18810310	11	14951137	CALCA;CALCA;CALCA	N_Shore	0.350888	0.387895	0.0344097	3.66637e-26	0.340753	0.381449	0.0385289	1.86251e-31
cg19905587	13	26896191	GTF3A	N_Shore	0.519248	0.581152	0.0606344	3.81971e-26	0.495086	0.563635	0.0656505	7.01368e-30
cg03926025	5	140151865	PCDHA1;PCDHA1	N_Shelf	0.493078	0.560713	0.0731676	3.82485e-26	0.49316	0.563089	0.0771815	2.51464e-27
cg14444751	3	148599110	ZIC4;ZIC4;ZIC4	Island	0.0862371	0.108171	0.0224044	4.08799e-26	0.0947591	0.116473	0.0223659	1.64822e-24
cg03314840	11	1546102	HCCA2;DUSP8	N_Shelf	0.521675	0.559058	0.0362538	4.25916e-26	0.516597	0.554082	0.0360885	3.38005e-26
cg20401945	19	59297454	OSCAR;NDUFA3;OSCAR;OSCAR;OSCAR	N_Shore	0.700242	0.749193	0.046827	4.28363e-26	0.698233	0.747333	0.0467997	6.165e-26
cg05852786	2	40531104	SLC8A1	N_Shore	0.478857	0.540487	0.0615905	4.3694e-26	0.471625	0.539402	0.0678335	7.34971e-29
cg02242734	17	4633247	TM4SF5	S_Shore	0.791461	0.830864	0.0368338	4.48908e-26	0.792875	0.830954	0.0355234	6.16685e-23
cg13912631	2	25281156	NA	S_Shore	0.775304	0.809128	0.0315502	4.56255e-26	0.785223	0.812861	0.025761	3.11024e-19
cg14918338	20	43160179	KCNS1	Island	0.107378	0.135896	0.0290505	4.59764e-26	0.125962	0.154697	0.0302174	6.73206e-28
cg08942800	19	44381749	NCCRP1	N_Shore	0.700299	0.736819	0.0344618	4.80209e-26	0.706914	0.737948	0.0297454	3.33982e-18
cg18500300	13	110263029	NA	Island	0.111723	0.146411	0.0352878	4.8245e-26	0.113438	0.147594	0.0354948	9.10283e-26
cg11374933	20	17154720	PCSK2	Island	0.0248414	0.0300414	0.00531549	5.0421e-26	0.0256566	0.0301762	0.00453674	1.52977e-21
cg25066665	4	123073618	TRPC3;TRPC3	Island	0.788421	0.843314	0.0543131	5.08304e-26	0.79083	0.840869	0.0505278	1.79123e-22
cg00067824	12	3470280	PRMT8	Island	0.0360047	0.0461478	0.01011	5.17553e-26	0.0373081	0.0470257	0.00941301	2.40964e-21
cg20665157	1	148138282	BOLA1	Island	0.169395	0.204002	0.0332254	5.18187e-26	0.162298	0.199304	0.0347785	2.28703e-29
cg19760250	15	81471836	C15orf40;C15orf40;C15orf40;C15orf40;C15orf40;C15orf40;C15orf40	S_Shore	0.122225	0.157898	0.0373969	5.36475e-26	0.129488	0.170241	0.0421399	5.80515e-32
cg03967798	12	48220296	KCNH3	S_Shore	0.677787	0.714074	0.0330298	5.97524e-26	0.682329	0.716962	0.0319714	3.04967e-22
cg14260073	20	34206506	EPB41L1;EPB41L1	NA	0.257409	0.29514	0.0362064	6.17153e-26	0.241321	0.275698	0.0331235	2.37166e-22
cg09594291	19	40015704	NA	Island	0.910037	0.929031	0.0177443	6.36039e-26	0.90756	0.926731	0.0180175	2.53795e-25
cg04774597	11	74819660	KLHL35	S_Shore	0.18917	0.23044	0.0423712	6.48556e-26	0.195549	0.240791	0.0467971	1.25853e-30
cg07824824	1	147460589	NA	NA	0.0564442	0.0827781	0.0288163	6.54199e-26	0.07216	0.100546	0.0313512	6.07918e-26
cg03080147	1	7810147	PER3	S_Shore	0.738932	0.798037	0.0559263	6.67993e-26	0.744871	0.795718	0.0502013	9.87294e-22
cg00762185	4	171039201	NA	NA	0.910898	0.880445	-0.0284572	7.73464e-26	0.906826	0.88002	-0.0244688	6.72856e-20
cg08863620	17	43304755	NA	Island	0.167799	0.220823	0.0518462	7.99707e-26	0.159662	0.215153	0.0538382	1.18783e-29
cg00919411	17	34251266	C17orf98	S_Shore	0.787004	0.841501	0.0520156	8.05315e-26	0.782524	0.838318	0.0525157	2.2462e-25
cg04510282	13	71339712	DACH1;DACH1;DACH1	S_Shore	0.121793	0.139209	0.0201312	8.20294e-26	0.129414	0.141056	0.0140455	1.04908e-13
cg23324888	3	147362332	PLOD2;PLOD2	S_Shore	0.146636	0.199904	0.0540588	8.21411e-26	0.147973	0.198478	0.0513154	3.14423e-24
cg23373640	1	113086910	NA	N_Shore	0.675574	0.732206	0.0558029	8.43905e-26	0.690249	0.741398	0.0506105	4.41589e-22
cg11138095	18	5882213	TMEM200C	S_Shore	0.765225	0.81082	0.0464989	8.75784e-26	0.776137	0.817114	0.0422639	1.68839e-21
cg03225580	6	28769738	NA	NA	0.215488	0.273089	0.0617663	8.92153e-26	0.253625	0.299529	0.0525586	3.42987e-18
cg08187246	6	27323488	PRSS16;PRSS16	N_Shelf	0.642514	0.678442	0.0330591	8.96273e-26	0.654661	0.688909	0.0315351	5.58127e-22
cg19731612	1	11245840	MTOR	S_Shore	0.622087	0.679132	0.0572827	8.9873e-26	0.618119	0.680097	0.0613318	2.87223e-29
cg13840526	7	157099368	PTPRN2;PTPRN2;PTPRN2	Island	0.75951	0.701749	-0.0608707	9.10808e-26	0.760485	0.701976	-0.0603668	2.48624e-25
cg15903032	10	23504524	NA	S_Shore	0.819231	0.851694	0.0332148	9.70575e-26	0.817966	0.851933	0.0328712	5.01411e-24
cg03390245	6	133603061	EYA4;EYA4;EYA4	N_Shore	0.701293	0.761433	0.0603041	9.93319e-26	0.721949	0.772059	0.0505707	4.88616e-20
cg20084219	19	51691064	PNMAL2	Island	0.140108	0.172246	0.0323469	1.00187e-25	0.162797	0.203506	0.0408879	2.20124e-32
cg14920044	6	106541316	NA	S_Shore	0.618095	0.672984	0.0556567	1.17693e-25	0.616957	0.667324	0.0518787	1.94382e-22
cg25034424	12	131415684	GALNT9	Island	0.148652	0.117245	-0.0324469	1.19615e-25	0.147691	0.118844	-0.0288971	2.53027e-21
cg17397004	6	29904342	HLA-G	Island	0.0521235	0.0708773	0.0190519	1.20298e-25	0.0587064	0.078766	0.0205296	2.08162e-23
cg26223536	11	118696060	NA	N_Shore	0.82622	0.851735	0.0246976	1.25972e-25	0.82825	0.850728	0.0225125	3.52153e-21
cg04516022	17	45376976	NA	NA	0.555996	0.595395	0.0412763	1.2694e-25	0.579537	0.612749	0.0351458	9.19061e-21
cg09656934	1	158320843	KCNJ9	Island	0.114153	0.13887	0.0236687	1.33563e-25	0.120129	0.143912	0.0235693	8.9014e-25
cg14339068	4	77561574	NA	Island	0.0619335	0.0994835	0.0381247	1.43649e-25	0.062708	0.099032	0.0367768	4.61613e-26
cg15371801	7	148454898	ZNF398;ZNF425	Island	0.0139932	0.0166881	0.00270976	1.48496e-25	0.0140705	0.016393	0.00236482	1.72561e-19
cg16449012	16	580355	RAB40C	Island	0.0354654	0.0463307	0.0112264	1.52146e-25	0.0351911	0.0444922	0.00977068	1.63985e-21
cg16047117	11	61111695	NA	Island	0.325636	0.368426	0.0379735	1.5351e-25	0.318951	0.363833	0.0404833	1.93874e-30
cg13917964	1	199108905	GPR25	Island	0.749965	0.79476	0.0401592	1.55875e-25	0.758418	0.805882	0.0430077	7.62932e-30
cg17222685	5	157050091	NA	Island	0.526479	0.583515	0.0538898	1.55928e-25	0.524951	0.580909	0.0538797	3.94901e-25
cg10769767	15	46412350	DUT;DUT;DUT	S_Shore	0.343602	0.301356	-0.0459564	1.57913e-25	0.342288	0.31428	-0.0317424	1.40458e-13
cg01492523	5	111121374	C5orf13;C5orf13;C5orf13;C5orf13;C5orf13;C5orf13;C5orf13;C5orf13;C5orf13;C5orf13	Island	0.0231318	0.0276153	0.00456303	1.59174e-25	0.0235392	0.0281276	0.00458373	8.09023e-25
cg06476591	11	271699	NLRP6	Island	0.278094	0.319596	0.0406323	1.62425e-25	0.280877	0.316397	0.0339041	9.47778e-19
cg10272954	11	32807947	PRRG4	Island	0.0110898	0.0131852	0.00210347	1.80662e-25	0.011366	0.013146	0.00180168	1.51944e-19
cg06663310	11	6998125	ZNF214;NLRP14;ZNF214	Island	0.0160309	0.0236948	0.00753371	1.84186e-25	0.0165049	0.0238086	0.00747988	6.77559e-22
cg25449440	19	17427260	NXNL1	N_Shore	0.683478	0.634956	-0.0469332	2.02429e-25	0.680764	0.636579	-0.0423546	1.00502e-20
cg01109337	21	39681564	WRB;WRB;WRB	N_Shore	0.121327	0.0674954	-0.0550089	2.08264e-25	0.117205	0.0673817	-0.0506554	2.22932e-22
cg13607218	19	60694052	SSC5D	Island	0.965152	0.983854	0.0180651	2.09062e-25	0.96896	0.983627	0.0138621	2.11015e-18
cg07052513	19	4133796	SIRT6;ANKRD24	Island	0.0167435	0.013585	-0.00350877	2.09827e-25	0.0176736	0.0138814	-0.00378375	7.86108e-26
cg11174255	19	50786523	GPR4	Island	0.575354	0.626918	0.0498327	2.20653e-25	0.580966	0.63243	0.0508994	1.0744e-26
cg15467834	17	23658105	FLJ40504	Island	0.608463	0.644579	0.0342297	2.2769e-25	0.612938	0.653565	0.0379253	1.25897e-30
cg26218577	3	188025599	NA	N_Shelf	0.443541	0.480503	0.0356562	2.31504e-25	0.465949	0.504036	0.0356001	4.42066e-24
cg20242781	11	64936709	FRMD8	NA	0.639592	0.611797	-0.0337174	2.3286e-25	0.616835	0.590827	-0.033245	3.78948e-23
cg24510518	1	32574899	MARCKSL1	S_Shore	0.539965	0.563346	0.0223688	2.40848e-25	0.552608	0.573375	0.0204627	1.37577e-19
cg01996116	6	30336233	HLA-L	Island	0.719869	0.755332	0.0328427	2.44281e-25	0.733618	0.763596	0.0278667	7.41492e-21
cg04015777	14	102810350	NA	Island	0.292103	0.330728	0.039774	2.59256e-25	0.328351	0.358026	0.0334658	3.71583e-16
cg11985480	5	134841112	NA	NA	0.84545	0.876024	0.0303526	2.62653e-25	0.854164	0.880646	0.0261469	1.16248e-22
cg06962442	10	96151906	TBC1D12	N_Shore	0.791414	0.834145	0.0404141	2.73018e-25	0.799793	0.838138	0.0365514	7.78046e-22
cg26353287	1	36702662	MRPS15	Island	0.00854557	0.0105454	0.00181965	2.86708e-25	0.00914879	0.0107012	0.00143876	2.3115e-16
cg27086690	18	42751369	PIAS2;PIAS2;PIAS2;PIAS2	Island	0.0288785	0.0377245	0.00892874	2.92057e-25	0.0300784	0.0374585	0.0069834	4.14994e-16
cg00245850	3	144164285	PAQR9	Island	0.871701	0.893561	0.0203228	3.0632e-25	0.870459	0.892967	0.0209682	1.52193e-22
cg03121508	1	2515408	MMEL1	N_Shore	0.273756	0.338571	0.0606936	3.0912e-25	0.209196	0.287975	0.0751363	1.24898e-41
cg22910295	20	44071924	MMP9	N_Shore	0.786376	0.821621	0.0335199	3.13769e-25	0.785586	0.817856	0.030152	1.18958e-18
cg18902641	8	144862398	LOC100130274	Island	0.774952	0.824321	0.0497837	3.3315e-25	0.780347	0.82495	0.0454099	4.7174e-21
cg12130768	10	36998946	NA	NA	0.472033	0.432664	-0.0393014	3.348e-25	0.463219	0.421885	-0.0409288	6.86826e-30
cg19811683	10	23532920	NA	NA	0.0669335	0.10307	0.0374278	3.41825e-25	0.0686164	0.102982	0.0360149	5.61903e-25
cg02845890	15	87793602	NA	NA	0.583793	0.529923	-0.0551176	3.58178e-25	0.58892	0.538099	-0.0518214	2.67271e-22
cg25486386	17	40405421	NA	S_Shore	0.594715	0.631226	0.0342129	3.7396e-25	0.600827	0.64086	0.03808	3.82212e-29
cg00679731	2	80403484	CTNNA2;CTNNA2	S_Shore	0.169308	0.201939	0.0345598	3.83137e-25	0.183349	0.214426	0.032972	5.29766e-23
cg23115387	6	28665985	NA	S_Shelf	0.213719	0.261146	0.050153	4.0394e-25	0.246492	0.308019	0.066051	1.98397e-37
cg10557828	17	23735244	SARM1	N_Shore	0.722415	0.759677	0.0362651	4.04e-25	0.723399	0.761711	0.0365599	2.91681e-23
cg09068286	7	72476537	NA	Island	0.130911	0.16111	0.0274386	4.19152e-25	0.133272	0.162443	0.0263451	1.18569e-23
cg07376381	6	27367100	NA	Island	0.0766533	0.102041	0.0263939	4.22e-25	0.0800277	0.105818	0.0269418	5.82432e-24
cg19837938	1	155085815	NTRK1;INSRR	Island	0.548265	0.578963	0.0290748	4.31169e-25	0.545475	0.578155	0.0304465	1.69937e-26
cg11840984	19	60170074	NLRP2	NA	0.745564	0.646154	-0.101656	4.33653e-25	0.740942	0.643606	-0.0971491	2.34991e-23
cg18757405	15	73923441	UBE2Q2;UBE2Q2;UBE2Q2	Island	0.0722106	0.0554584	-0.0161327	4.34091e-25	0.0740358	0.0562056	-0.0170489	5.11564e-28
cg19511338	19	2242020	LINGO3	Island	0.194981	0.13902	-0.0564934	4.3591e-25	0.223493	0.162694	-0.0625998	6.1328e-27
cg22309949	17	34251246	C17orf98	S_Shore	0.787155	0.846338	0.0574865	4.52698e-25	0.787047	0.843227	0.0546801	1.75516e-23
cg02444433	16	2844456	PRSS22	S_Shore	0.835532	0.879804	0.0442446	4.57413e-25	0.841626	0.881753	0.0396476	6.08823e-20
cg01342115	1	209939276	NA	NA	0.778387	0.806819	0.0276087	4.61716e-25	0.779509	0.80583	0.0264981	3.07079e-22
cg20883227	11	78825400	ODZ4	N_Shore	0.58536	0.616004	0.0327416	4.71077e-25	0.601644	0.625606	0.0265415	1.89126e-16
cg13699808	19	62434206	AURKC;AURKC;AURKC;AURKC;AURKC	Island	0.754096	0.820332	0.0662443	4.78901e-25	0.755898	0.817269	0.063101	3.44612e-22
cg05578595	22	45037062	PKDREJ	Island	0.510595	0.554488	0.0465912	4.84351e-25	0.531288	0.569568	0.0409113	1.4309e-20
cg00937681	18	26877872	DSC3;DSC3	S_Shore	0.802629	0.838373	0.035309	4.88581e-25	0.809931	0.839923	0.0303508	8.36607e-19
cg16829998	2	85407270	TGOLN2	N_Shore	0.109596	0.0766589	-0.0302904	5.15302e-25	0.103147	0.0760795	-0.0249518	1.37496e-18
cg10502244	3	130808396	PLXND1	S_Shore	0.121689	0.148345	0.0279098	5.52877e-25	0.127465	0.148856	0.0217281	8.9332e-16
cg12161971	7	149042189	KRBA1	Island	0.253268	0.302201	0.0469273	5.64616e-25	0.262386	0.306912	0.0441498	1.63034e-23
cg10306035	11	102207834	NA	NA	0.705241	0.749957	0.0474293	6.11919e-25	0.724855	0.760947	0.0388074	4.6822e-19
cg26090062	17	63799087	ARSG;SLC16A6	Island	0.0308513	0.0389637	0.00830103	6.12589e-25	0.0325227	0.0402662	0.0075621	4.78671e-17
cg00384701	11	85323391	NA	Island	0.345514	0.415743	0.0643166	6.12991e-25	0.343555	0.415233	0.068815	3.43562e-28
cg01486818	3	46767196	NA	Island	0.888602	0.938589	0.0497871	6.14646e-25	0.893982	0.940691	0.0463634	3.88375e-24
cg07769790	5	141686397	NA	S_Shore	0.499637	0.574785	0.0696737	6.36081e-25	0.48779	0.561184	0.0693291	1.1272e-25
cg09810078	16	28908421	LAT;LAT;LAT;LAT	NA	0.885057	0.868022	-0.0219835	6.37341e-25	0.883493	0.863737	-0.0213348	1.04374e-22
cg04829993	1	2367831	NA	S_Shelf	0.61451	0.559658	-0.0552875	6.64829e-25	0.630646	0.567826	-0.061277	2.50499e-31
cg06470855	21	43447091	NA	Island	0.905128	0.864609	-0.04331	6.74439e-25	0.90661	0.865313	-0.04398	1.75366e-24
cg12078155	5	1299274	SLC6A18	Island	0.354992	0.282844	-0.0740432	6.94544e-25	0.351733	0.278608	-0.0746757	7.46742e-26
cg10819259	11	46820771	CKAP5;CKAP5	N_Shelf	0.86864	0.850062	-0.0189456	6.99346e-25	0.877253	0.849306	-0.0274011	3.53857e-48
cg05072008	12	79634880	MYF5;MYF5	Island	0.458409	0.503955	0.0486561	7.0563e-25	0.480926	0.515285	0.0392413	4.54296e-17
cg13552742	1	78284054	GIPC2	N_Shore	0.0961952	0.12479	0.0304696	7.54473e-25	0.117144	0.14167	0.0274364	3.11113e-17
cg16081457	18	43040089	NA	N_Shore	0.374872	0.417251	0.0417543	7.60705e-25	0.377112	0.416808	0.0384813	9.40428e-23
cg12054453	6	127837980	C6orf174	Island	0.96676	0.975012	0.00834672	8.01995e-25	0.967346	0.97455	0.00717305	2.65438e-22
cg17205324	6	27833167	NA	NA	0.030195	0.0482484	0.0190163	8.1202e-25	0.0327297	0.0494421	0.0183814	1.65721e-20
cg11503274	12	31367832	FAM60A;FAM60A;FLJ13224;FAM60A	N_Shore	0.0579602	0.0459092	-0.0121369	8.26997e-25	0.0640963	0.0522554	-0.0122622	8.80766e-22
cg19341652	19	63553899	NCRNA00181;A1BG	Island	0.743509	0.789847	0.0443247	8.57358e-25	0.749982	0.791501	0.0399075	6.37336e-19
cg22153181	11	74818329	KLHL35	N_Shore	0.584624	0.628222	0.0425722	8.62317e-25	0.601753	0.641204	0.0379481	1.8081e-21
cg05017199	20	9438126	NA	S_Shelf	0.075103	0.0935974	0.0199688	9.64652e-25	0.0871859	0.104963	0.0194286	8.45962e-20
cg01240931	3	139635527	ESYT3	N_Shore	0.397203	0.469611	0.0708299	1.02145e-24	0.399052	0.47627	0.0772846	7.16709e-29
cg23001456	20	43374286	RBPJL	Island	0.657233	0.706442	0.048761	1.08893e-24	0.657227	0.699669	0.0411759	2.5394e-17
cg19214300	12	56294250	GEFT;GEFT	S_Shelf	0.853389	0.87768	0.0227143	1.11189e-24	0.86594	0.887755	0.0211036	1.8756e-22
cg21848084	3	140222590	PRR23B	Island	0.539619	0.590685	0.0501648	1.12539e-24	0.549339	0.59752	0.0455135	2.8354e-20
cg20212912	19	52741045	ZNF541	S_Shore	0.771462	0.810601	0.0372174	1.12625e-24	0.775686	0.81145	0.0339048	6.2087e-21
cg26838023	10	124628966	LOC399815;FAM24B	Island	0.109985	0.156067	0.0466408	1.36502e-24	0.11064	0.160196	0.0506341	2.0671e-29
cg19694465	12	48224119	KCNH3	NA	0.159861	0.183576	0.0226949	1.39638e-24	0.17327	0.195479	0.0214887	8.62904e-22
cg24751928	15	99238772	ALDH1A3	S_Shore	0.82123	0.850435	0.0309256	1.40733e-24	0.827236	0.862447	0.0378258	5.27304e-36
cg03914284	6	34221865	NA	Island	0.376292	0.408493	0.032251	1.4402e-24	0.396171	0.426639	0.0309019	1.11498e-23
ch.4.69646068F	20	43374183	RBPJL	Island	0.569296	0.626446	0.0558208	1.46556e-24	0.579867	0.62631	0.044842	6.18054e-16
cg01906695	17	56909454	TBX4	NA	0.622737	0.661555	0.0397988	1.47344e-24	0.642171	0.675942	0.0359713	1.70012e-21
cg05518842	7	124191480	GPR37	Island	0.399117	0.434365	0.0364	1.51601e-24	0.421571	0.45701	0.0366639	1.00783e-23
cg18002116	10	91286291	SLC16A12	S_Shore	0.886298	0.914792	0.0287799	1.64179e-24	0.887766	0.915156	0.0277813	1.01208e-24
cg27422857	6	49789266	CRISP2;CRISP2;CRISP2;CRISP2;CRISP2	NA	0.328405	0.423235	0.0933212	1.65326e-24	0.303539	0.398093	0.0919831	1.98279e-25
cg26278103	1	86741131	NA	NA	0.505423	0.622029	0.112768	1.674e-24	0.486162	0.604325	0.113391	6.78964e-26
cg21251970	1	2369691	NA	NA	0.830635	0.805335	-0.0264513	1.71001e-24	0.830451	0.807027	-0.02397	3.04707e-21
cg11885357	17	38801922	NA	Island	0.0181662	0.0231244	0.0045373	1.71971e-24	0.0191091	0.0227184	0.00327924	5.73087e-13
cg10604476	19	40015513	NA	Island	0.917706	0.933366	0.0150147	1.76168e-24	0.920184	0.934035	0.0128955	1.53193e-18
cg08957484	4	1397592	NA	Island	0.271016	0.213474	-0.0602503	1.84052e-24	0.278964	0.221218	-0.058227	1.41442e-23
cg08888354	7	127592916	NA	N_Shore	0.79863	0.827369	0.0288923	1.94767e-24	0.8116	0.837311	0.0255129	1.19221e-20
cg11116758	5	77290885	NA	S_Shore	0.262068	0.311656	0.0567363	2.0127e-24	0.297235	0.344831	0.0555726	5.0786e-20
cg15924568	19	4861798	UHRF1;UHRF1;UHRF1	S_Shore	0.472303	0.44877	-0.025268	2.09572e-24	0.468381	0.451578	-0.0187092	1.92812e-13
cg08151623	4	6124557	JAKMIP1;JAKMIP1	NA	0.310739	0.355284	0.0434627	2.26309e-24	0.323309	0.358439	0.0347435	1.45174e-17
cg14590011	2	233079067	NA	S_Shelf	0.505185	0.529094	0.0230053	2.30057e-24	0.515713	0.538037	0.022318	5.25195e-22
cg03492827	14	49158294	RPL36AL;MGAT2	S_Shore	0.344956	0.304469	-0.0457962	2.33813e-24	0.323884	0.296143	-0.0334223	6.13459e-14
cg23921459	3	42702919	KBTBD5	Island	0.82983	0.856338	0.0281719	2.35876e-24	0.842789	0.862897	0.0214702	8.78488e-16
cg18532215	15	67531520	RPLP1;RPLP1	N_Shore	0.505764	0.594829	0.0914405	2.36393e-24	0.51568	0.604196	0.091626	1.77388e-24
cg06361845	11	22411237	NA	S_Shore	0.0486155	0.0753615	0.0279803	2.41483e-24	0.0456173	0.0718934	0.0264345	1.80672e-21
cg09498440	4	123073780	TRPC3;TRPC3	S_Shore	0.867854	0.904005	0.0354531	2.49502e-24	0.869423	0.903201	0.0333869	6.31265e-22
cg09197761	2	95419073	NA	S_Shore	0.937906	0.9574	0.0204011	2.49579e-24	0.936959	0.955247	0.0182288	2.57626e-19
cg14558529	4	48181542	SLC10A4	S_Shore	0.256003	0.294624	0.0409796	2.51226e-24	0.285272	0.320278	0.0376736	1.73819e-20
cg00596373	17	16527853	NA	NA	0.658312	0.718663	0.0576513	2.56641e-24	0.661309	0.719336	0.0573363	2.66859e-24
cg05618934	5	23542495	PRDM9	NA	0.75061	0.791623	0.0393254	2.68333e-24	0.745032	0.783731	0.0375138	2.10908e-21
cg21287017	17	54099412	TEX14;TEX14	NA	0.410749	0.470671	0.060262	2.77184e-24	0.418376	0.471946	0.054416	3.92426e-20
cg18852692	6	32225259	PRRT1	N_Shore	0.273123	0.312553	0.0388701	2.89908e-24	0.29779	0.338715	0.0404951	1.4699e-26
cg26998717	6	27344404	NA	NA	0.478913	0.550368	0.0734565	3.0458e-24	0.477717	0.551532	0.0724027	5.01517e-24
cg06484572	3	139635592	ESYT3	N_Shore	0.17834	0.271198	0.0922529	3.42069e-24	0.18438	0.273349	0.0910207	1.03608e-23
cg16875104	1	177827970	TDRD5	Island	0.338441	0.382573	0.0466433	3.59672e-24	0.353154	0.403281	0.051987	3.96643e-29
cg14671222	19	10266083	ICAM5	Island	0.181791	0.236142	0.0535437	3.61342e-24	0.222493	0.299602	0.0750648	2.90819e-34
cg11596009	9	37475592	POLR1E	N_Shore	0.128342	0.162856	0.0342314	3.62532e-24	0.12282	0.159711	0.0361816	2.69918e-27
cg08795949	18	57372300	CDH20	N_Shore	0.863806	0.892985	0.0300554	3.80276e-24	0.867796	0.892517	0.0253603	1.27649e-18
cg13316977	10	85987294	LRIT1	Island	0.519096	0.548988	0.0302165	3.91577e-24	0.532727	0.55798	0.024972	2.17284e-18
cg23290482	7	153217063	DPP6	S_Shore	0.494929	0.547954	0.052627	3.9944e-24	0.496369	0.547395	0.0519169	6.61834e-23
cg03731078	21	39681556	WRB;WRB	N_Shore	0.171653	0.101673	-0.0706776	4.13062e-24	0.166179	0.101059	-0.065818	1.15486e-21
cg06636541	6	27756390	NA	S_Shore	0.309082	0.273327	-0.035604	4.18489e-24	0.320939	0.283966	-0.0359613	2.50777e-24
cg27137258	19	54636776	SLC17A7	N_Shore	0.108392	0.0875756	-0.021309	4.30365e-24	0.10809	0.0883252	-0.0202626	4.58854e-24
cg15174396	1	234916984	ACTN2	S_Shore	0.188981	0.230297	0.0398166	4.35285e-24	0.187756	0.229489	0.0402619	6.06951e-24
cg01341123	6	27677650	NA	NA	0.285234	0.208349	-0.0745533	4.4951e-24	0.294269	0.213976	-0.0785362	1.41733e-28
cg01875838	10	64235756	ADO;ADO	Island	0.311998	0.275176	-0.0386633	4.55213e-24	0.311971	0.285976	-0.0296378	2.53931e-16
cg04606861	6	30336222	HLA-L	Island	0.690425	0.728091	0.0350639	4.57918e-24	0.706696	0.741838	0.0312471	1.26605e-21
cg10525394	10	112828068	ADRA2A	Island	0.149101	0.172639	0.0244369	4.63641e-24	0.163652	0.186221	0.0226853	8.81774e-19
cg20096897	19	41177196	SDHAF1	Island	0.35541	0.416234	0.0591146	4.65072e-24	0.345995	0.403049	0.0552015	1.42652e-19
cg26107597	3	42702164	KBTBD5	Island	0.609538	0.649085	0.0401794	4.7225e-24	0.625436	0.658553	0.0356403	1.43315e-18
cg05371552	17	34082426	C17orf96;C17orf96	N_Shore	0.805685	0.83143	0.0238781	4.90585e-24	0.812247	0.832804	0.0191076	2.22062e-15
cg20995778	20	6695409	BMP2	N_Shore	0.956524	0.966485	0.00964829	5.11699e-24	0.960552	0.968644	0.00792532	1.48203e-21
cg25103417	10	124629882	FAM24B;LOC399815	S_Shore	0.830558	0.859797	0.0283196	5.1643e-24	0.831379	0.861535	0.0290487	3.33545e-23
cg00469015	5	79367606	THBS4	S_Shore	0.890838	0.912349	0.0216633	5.24574e-24	0.896987	0.914318	0.0175876	8.71892e-18
cg23628563	22	36545010	NA	Island	0.0423128	0.0563862	0.0133737	5.39278e-24	0.0436392	0.0590043	0.0149928	2.9017e-28
cg26833936	19	51607616	CCDC8	Island	0.488395	0.526772	0.0361962	5.44006e-24	0.481097	0.518258	0.0340159	1.99128e-22
cg06796866	3	125115246	CCDC14	NA	0.891676	0.842544	-0.0472392	5.4523e-24	0.880408	0.841259	-0.0372899	6.78158e-15
cg04323814	7	529370	NA	Island	0.38	0.449974	0.0710485	5.50951e-24	0.433728	0.495039	0.0654026	1.0105e-19
cg21817187	6	30962143	DDR1;DDR1	S_Shore	0.414724	0.475617	0.0585662	5.77512e-24	0.404253	0.467691	0.0595408	1.42657e-25
cg14194263	14	91858333	SLC24A4	N_Shore	0.487359	0.536885	0.0447295	5.8399e-24	0.468706	0.525249	0.0498552	1.52675e-26
cg16489360	9	130526739	ZDHHC12	S_Shore	0.215534	0.182223	-0.0350284	6.36216e-24	0.201209	0.172651	-0.0298613	1.19973e-18
cg20519121	17	4959780	ZNF232	Island	0.787378	0.81348	0.0260625	6.47655e-24	0.789102	0.814773	0.0262755	2.37214e-22
cg05849319	7	99913240	TSC22D4	Island	0.0138572	0.0163736	0.00236033	6.6776e-24	0.0141693	0.016451	0.00216892	8.27703e-18
cg15069551	5	42990509	NA	S_Shelf	0.887056	0.923241	0.0345904	6.75553e-24	0.88416	0.917822	0.031157	8.99273e-22
cg02936953	10	104603757	C10orf32;C10orf32	N_Shore	0.813033	0.844658	0.0299831	6.97199e-24	0.817375	0.848144	0.0286134	3.71196e-23
cg04874129	8	144862644	LOC100130274	Island	0.782477	0.824961	0.0426354	7.22568e-24	0.781896	0.820433	0.0379137	1.22862e-18
cg09796457	6	106541089	NA	Island	0.568458	0.616631	0.0508688	7.4578e-24	0.583633	0.620801	0.0404992	6.06748e-17
cg10504392	5	180554882	TRIM7;TRIM7;TRIM7;TRIM7;TRIM7	Island	0.967379	0.978395	0.0108411	7.46256e-24	0.974737	0.981175	0.00632628	6.11194e-15
cg15901722	3	140246114	PRR23C	Island	0.475206	0.521021	0.0458573	7.4668e-24	0.480382	0.522444	0.0419808	1.02199e-19
cg08757448	13	99425957	NA	N_Shelf	0.306878	0.355582	0.0481458	7.9632e-24	0.316558	0.362905	0.0444858	1.28942e-20
cg10003657	1	156215499	NA	Island	0.156924	0.194746	0.0367686	8.03827e-24	0.158356	0.191086	0.0314676	1.0697e-19
cg15301316	3	12303656	PPARG;PPARG	N_Shore	0.764159	0.80092	0.037363	8.07816e-24	0.77415	0.806181	0.0331689	7.20624e-19
cg14755900	19	40015592	NA	Island	0.954893	0.969454	0.013902	8.49969e-24	0.955781	0.968829	0.0120112	1.24005e-19
cg16299003	6	106541122	NA	Island	0.476565	0.562187	0.0911559	8.70975e-24	0.499767	0.5729	0.0792905	1.9284e-19
cg27119318	1	203804933	MFSD4	Island	0.0080411	0.0101097	0.00208466	8.74459e-24	0.00840014	0.0101879	0.00180897	1.81298e-16
cg07832006	4	2765299	SH3BP2	S_Shore	0.00863097	0.0111167	0.00236396	9.05004e-24	0.00883823	0.010807	0.00199282	3.51437e-20
cg00536080	1	205291190	YOD1	N_Shore	0.109535	0.0699189	-0.0385234	9.25596e-24	0.113145	0.0730642	-0.0392227	1.18715e-23
cg24338780	8	144862980	LOC100130274	Island	0.910142	0.935005	0.0241346	9.52466e-24	0.911279	0.934157	0.0221606	4.15206e-20
cg22753548	4	123072914	TRPC3;TRPC3	N_Shore	0.501806	0.554662	0.0526408	9.75341e-24	0.502513	0.551251	0.0478231	2.91019e-20
cg01146063	7	1216614	NA	N_Shore	0.213205	0.172258	-0.0422485	9.83214e-24	0.194209	0.163296	-0.034062	3.59073e-18
cg05594525	16	29819961	ASPHD1	N_Shore	0.537309	0.577339	0.0374067	9.95956e-24	0.53488	0.576411	0.0383177	4.13097e-25
cg09408902	6	28692055	NA	Island	0.0657524	0.0953151	0.0296969	9.99662e-24	0.0773747	0.108764	0.0324932	7.56482e-26
cg09349128	6	71434269	SMAP1;SMAP1;SMAP1;SMAP1	Island	0.00771032	0.00944468	0.00150408	1.00722e-23	0.00802994	0.0093054	0.00108707	3.55594e-14
cg06634460	8	144430449	GLI4	Island	0.536293	0.455242	-0.0844631	1.0347e-23	0.522949	0.438568	-0.0895302	5.87598e-26
cg04590721	10	29471843	NA	NA	0.810696	0.849783	0.0382948	1.03529e-23	0.815349	0.848979	0.0332985	3.01464e-18
cg18223453	22	16444176	SLC25A18	Island	0.937487	0.957953	0.0191206	1.05437e-23	0.942373	0.958599	0.0147586	3.94145e-16
cg06801163	5	134841228	NA	NA	0.865833	0.895436	0.0297198	1.08448e-23	0.87379	0.898198	0.0248465	7.03941e-22
cg00577449	19	42731506	NA	Island	0.734225	0.782206	0.0471547	1.088e-23	0.73748	0.780833	0.043039	1.91708e-20
cg22482235	1	46720585	NA	N_Shelf	0.709839	0.739195	0.028034	1.10632e-23	0.727334	0.755337	0.0272715	1.13954e-22
cg10994944	5	170749147	NPM1;NPM1;NPM1	S_Shore	0.178904	0.134435	-0.0448869	1.11205e-23	0.163068	0.123296	-0.0408712	1.39518e-22
cg05432213	6	30968244	DDR1;DDR1;DDR1	NA	0.723639	0.771434	0.0497416	1.15268e-23	0.750922	0.798022	0.0480596	5.39906e-24
cg05021771	3	140245380	PRR23C	Island	0.952594	0.965004	0.0124382	1.19308e-23	0.951458	0.964643	0.0130762	3.5172e-24
cg09214243	4	42098228	SHISA3	S_Shelf	0.725117	0.787444	0.0583165	1.1992e-23	0.717117	0.775053	0.0524464	2.47783e-20
cg22022881	5	179711721	GFPT2	Island	0.684534	0.725137	0.0404568	1.21061e-23	0.701031	0.741237	0.0401019	3.25815e-24
cg18363035	5	176085662	NA	NA	0.263503	0.321653	0.0559	1.24351e-23	0.269567	0.330071	0.0580555	1.63354e-24
cg26725862	15	67531883	RPLP1;RPLP1	N_Shore	0.0770625	0.119664	0.0430528	1.35186e-23	0.0834939	0.126391	0.0428755	2.96052e-22
cg04487205	16	65513623	RRAD;RRAD	Island	0.760706	0.801967	0.0404695	1.37947e-23	0.774491	0.807997	0.03386	1.78723e-16
cg24876445	21	39681444	WRB;WRB	N_Shore	0.272775	0.174522	-0.101664	1.38925e-23	0.26934	0.171649	-0.0990704	4.78861e-23
cg24439334	17	76989336	BAHCC1	Island	0.537195	0.492711	-0.0491315	1.47821e-23	0.515358	0.481734	-0.0384785	1.27251e-17
cg13655082	10	124628794	FAM24B;LOC399815	Island	0.480307	0.526456	0.0448347	1.48811e-23	0.480799	0.524552	0.043086	4.70325e-23
cg07953307	1	242146737	NA	N_Shore	0.693959	0.745439	0.0481741	1.49125e-23	0.695703	0.744445	0.0458261	3.0702e-21
cg20262330	16	2958105	KREMEN2;KREMEN2;PAQR4	Island	0.930829	0.950015	0.0185179	1.52055e-23	0.935307	0.954656	0.0187791	1.1153e-26
cg01006802	17	4960485	ZNF232	Island	0.20436	0.260408	0.0539124	1.53976e-23	0.210987	0.262194	0.0501746	3.54333e-21
cg15561613	3	42282803	CCK	S_Shore	0.430301	0.481832	0.0479276	1.61328e-23	0.425983	0.478357	0.0481097	2.14449e-21
cg15458577	1	177828123	TDRD5	Island	0.500462	0.547272	0.0460788	1.62216e-23	0.508198	0.55819	0.0493668	1.18824e-24
cg14206172	16	54248374	SLC6A2	Island	0.144328	0.173841	0.0311465	1.69538e-23	0.169847	0.196251	0.0292902	3.53164e-23
cg04247135	4	147777224	NA	N_Shore	0.354117	0.416386	0.067555	1.7132e-23	0.356688	0.420464	0.0677002	8.22931e-24
cg01952185	1	180292375	ZNF648	Island	0.958762	0.971603	0.0118218	1.72822e-23	0.963854	0.973977	0.00970148	1.26527e-16
cg07337544	2	105219958	NA	Island	0.754628	0.827228	0.073326	1.81282e-23	0.749334	0.823496	0.0753191	9.76637e-24
cg21542793	13	19887818	CRYL1	Island	0.834019	0.875903	0.04124	1.832e-23	0.852527	0.888328	0.0363059	6.65188e-22
cg11927233	3	140222564	PRR23B	Island	0.394256	0.457444	0.0625378	1.9667e-23	0.394971	0.460354	0.0679826	1.48047e-26
cg19292062	22	15868875	GAB4	Island	0.492261	0.533318	0.0408241	1.99266e-23	0.503371	0.538201	0.0361542	1.15273e-19
cg21300318	17	54099331	TEX14;TEX14	NA	0.416925	0.470945	0.054042	2.07331e-23	0.412559	0.468497	0.056225	1.66743e-24
cg25354127	21	17806912	CXADR	Island	0.0147378	0.0177397	0.00286935	2.09505e-23	0.0149439	0.0175616	0.00247754	6.03387e-15
cg14991769	6	28607655	GPX5;GPX5	NA	0.722996	0.759151	0.034418	2.14563e-23	0.725142	0.757347	0.0290129	9.74956e-19
cg20250722	9	37014153	PAX5	N_Shore	0.796716	0.827046	0.0283099	2.1705e-23	0.811042	0.838916	0.0264784	1.38602e-24
cg17594351	10	44198379	CXCL12;CXCL12;CXCL12	N_Shore	0.727711	0.762814	0.0342528	2.23912e-23	0.747618	0.777428	0.0297297	7.31731e-21
cg10816169	13	36292589	RFXAP	S_Shore	0.656664	0.624637	-0.0349671	2.25416e-23	0.63998	0.609622	-0.0335575	2.30046e-22
cg24114014	5	142763762	NR3C1;NR3C1;NR3C1;NR3C1;NR3C1;NR3C1;NR3C1	Island	0.0130011	0.0164082	0.00355177	2.46923e-23	0.0131084	0.0172121	0.00413455	3.33156e-30
cg22660171	6	49789269	CRISP2;CRISP2;CRISP2;CRISP2;CRISP2	NA	0.697029	0.765293	0.0641754	2.52374e-23	0.666972	0.739845	0.0681599	4.6912e-25
cg03250220	1	148602131	RPRD2	N_Shore	0.766464	0.838813	0.0724245	2.67746e-23	0.755576	0.83512	0.0763283	4.95462e-25
cg21489266	6	27745499	NA	NA	0.3625	0.286132	-0.0731952	2.69362e-23	0.353586	0.285995	-0.0650474	1.14577e-19
cg20893919	10	71889825	NA	S_Shore	0.703963	0.740395	0.0352109	2.75187e-23	0.714476	0.749412	0.0334198	2.48186e-21
cg14617041	20	52525007	DOK5	N_Shore	0.31546	0.34505	0.0307377	2.78233e-23	0.361856	0.388243	0.0261756	9.53077e-20
cg08136221	14	102756320	NA	Island	0.468725	0.502883	0.0339739	3.02649e-23	0.49405	0.522294	0.0299572	3.26142e-18
cg24425149	6	83832382	UBE2CBP	Island	0.0180361	0.0233107	0.00540627	3.03456e-23	0.0187537	0.0227163	0.0041988	4.97305e-17
cg17394530	22	16444224	SLC25A18	S_Shore	0.905063	0.929141	0.0237569	3.1415e-23	0.910762	0.934136	0.0226949	4.18311e-25
cg17375267	8	67945783	C8orf45;C8orf45;C8orf45	NA	0.0712698	0.0894105	0.0197002	3.17228e-23	0.0712494	0.089439	0.0187034	2.79378e-24
cg23256579	10	127049323	NA	NA	0.621808	0.674489	0.0506682	3.19926e-23	0.632243	0.678276	0.0439783	1.22302e-18
cg16205352	1	71285073	PTGER3;PTGER3;PTGER3;PTGER3;PTGER3;PTGER3;PTGER3;PTGER3;PTGER3;PTGER3	Island	0.229945	0.275741	0.0468219	3.28462e-23	0.231341	0.27991	0.0492609	6.30458e-26
cg14701491	14	30413034	COCH;COCH	N_Shore	0.482062	0.523296	0.0413773	3.33042e-23	0.503616	0.543504	0.0419008	2.26e-23
cg15977137	12	56302623	SLC26A10	S_Shore	0.489817	0.516559	0.0257858	3.39171e-23	0.486329	0.509568	0.0214469	7.42941e-16
cg09786098	9	126663392	RPL35	Island	0.202636	0.180349	-0.0227801	3.6476e-23	0.204803	0.18572	-0.0218177	6.0908e-22
cg08164233	6	137286374	SLC35D3	Island	0.0228174	0.034052	0.0111812	3.99275e-23	0.0244127	0.0368484	0.0124783	6.745e-25
cg19185846	3	129116577	NA	N_Shore	0.295302	0.336937	0.0432279	4.10901e-23	0.304982	0.345549	0.0421822	6.42854e-23
cg03317642	7	50486141	FIGNL1;FIGNL1	Island	0.46028	0.540054	0.0736231	4.13808e-23	0.472518	0.548392	0.0730439	6.1957e-24
cg05674437	6	30968866	DDR1;DDR1;DDR1	NA	0.824779	0.857111	0.0330056	4.1723e-23	0.838173	0.867117	0.0286223	1.94235e-20
cg12728621	2	207338508	MDH1B;FASTKD2;FASTKD2;FASTKD2;FASTKD2;FASTKD2;FASTKD2	S_Shore	0.00776369	0.0114751	0.00386242	4.49336e-23	0.00896663	0.0126433	0.00393453	3.00341e-28
cg18831899	2	110327386	NCRNA00116	Island	0.140066	0.221076	0.0820119	4.5042e-23	0.134672	0.212527	0.0790592	1.75646e-22
cg17228942	10	92912694	NA	NA	0.0204404	0.0250383	0.00445999	4.58881e-23	0.0208267	0.0250764	0.00425715	8.59793e-19
cg27362525	18	5882119	TMEM200C	S_Shore	0.736125	0.785783	0.0511809	4.60105e-23	0.755442	0.793701	0.0394756	2.37962e-16
cg23224666	17	16414193	ZNF287	S_Shore	0.806171	0.838817	0.030068	4.60977e-23	0.802762	0.834077	0.029289	6.72886e-21
cg26697583	19	41177200	SDHAF1	Island	0.353125	0.410484	0.0535919	4.78884e-23	0.338757	0.394211	0.0505992	4.37049e-20
cg01043616	11	18434329	LDHAL6A;LDHAL6A;LDHAL6A	Island	0.759777	0.801999	0.0431936	5.06336e-23	0.760867	0.798556	0.0395059	4.50015e-20
cg07513768	10	102800129	NA	Island	0.0188101	0.0230972	0.00399659	5.08162e-23	0.0196978	0.0241656	0.00422996	6.32211e-22
cg22878388	2	220069061	NA	N_Shore	0.616611	0.654422	0.0365382	5.2162e-23	0.626738	0.662884	0.0346139	1.64509e-19
cg05256504	1	226719759	NA	S_Shore	0.308686	0.244233	-0.0632318	5.38545e-23	0.303113	0.246033	-0.0591616	1.89948e-20
cg23615741	19	10266226	ICAM5	Island	0.149147	0.199777	0.049716	5.53522e-23	0.188312	0.262795	0.0727893	1.73606e-33
cg11437810	16	65760907	HSF4;HSF4	N_Shore	0.754604	0.782807	0.0274046	5.62658e-23	0.765184	0.791135	0.0246967	4.6038e-20
cg06351981	1	155112960	NTRK1;NTRK1;NTRK1	NA	0.564722	0.618838	0.0507585	5.63592e-23	0.575243	0.626686	0.0473577	2.01895e-21
cg01595870	5	149527139	CDX1	Island	0.339586	0.400864	0.0599874	5.93425e-23	0.337386	0.399653	0.0615256	2.58206e-25
cg10256477	1	156215517	NA	Island	0.253689	0.293781	0.0368125	6.01044e-23	0.251527	0.293206	0.0399064	1.14164e-26
cg12435629	3	140207879	PRR23A	Island	0.944765	0.962119	0.0183265	7.58353e-23	0.948627	0.964165	0.0156172	1.08492e-21
cg23652484	14	33340188	NPAS3;NPAS3;NPAS3;NPAS3	Island	0.602056	0.686586	0.0794981	7.65924e-23	0.614386	0.687277	0.0697113	2.40583e-18
cg03785755	1	7810042	PER3	Island	0.823883	0.88282	0.0581663	7.71536e-23	0.835359	0.887347	0.053391	2.26069e-20
cg09662920	1	2335260	PEX10;PEX10	N_Shore	0.639576	0.667884	0.0260696	7.79812e-23	0.618715	0.647079	0.024796	4.29742e-19
cg05768419	11	62378367	SNORD30;SNORD22;SNORD29;SNORD31;SNHG1	N_Shore	0.1225	0.0992669	-0.0246836	7.91904e-23	0.106767	0.0961647	-0.0121865	8.29746e-07
cg09190051	16	67038749	SMPD3	Island	0.287452	0.257325	-0.0290823	8.17938e-23	0.287161	0.255329	-0.0322486	1.88311e-28
cg23371413	2	48698232	GTF2A1L;GTF2A1L;STON1-GTF2A1L	N_Shore	0.902648	0.929239	0.0250906	8.28793e-23	0.902167	0.929323	0.0263296	2.0011e-25
cg12727529	10	124628864	FAM24B;LOC399815	Island	0.163091	0.215647	0.051196	8.44196e-23	0.156898	0.212862	0.0557418	1.22392e-26
cg00058009	1	7809786	PER3	Island	0.882121	0.921915	0.0382027	8.4447e-23	0.890589	0.923156	0.0325653	3.786e-18
cg14916924	6	30962212	DDR1;DDR1	S_Shore	0.319634	0.392567	0.0698671	8.63354e-23	0.308191	0.389664	0.0774915	1.39797e-27
cg10010533	19	60359258	TNNI3	N_Shore	0.095316	0.0714032	-0.0263124	8.77551e-23	0.096233	0.0692275	-0.0260814	5.66548e-22
cg26717009	2	161992890	NA	Island	0.113905	0.141499	0.0271578	8.87773e-23	0.119872	0.14362	0.0242094	8.6128e-21
cg02980621	19	60359345	TNNI3	Island	0.121344	0.0923153	-0.029798	9.09755e-23	0.116346	0.0915178	-0.0238573	1.38629e-15
cg01365639	18	5881948	TMEM200C	S_Shore	0.572007	0.617185	0.0465934	9.12126e-23	0.584657	0.622326	0.0393347	7.6981e-17
cg18512336	4	48179754	SLC10A4	N_Shore	0.130874	0.166899	0.0373851	9.24568e-23	0.144696	0.177803	0.0355502	4.16445e-17
cg04102734	5	180579582	NA	Island	0.7845	0.812628	0.0251952	9.71667e-23	0.792314	0.818456	0.0235818	5.95725e-21
cg08381504	6	28334884	NKAPL	N_Shore	0.317934	0.3652	0.0456725	9.73005e-23	0.316542	0.357418	0.039921	1.46613e-17
cg09819656	18	46079361	NA	S_Shore	0.517389	0.546325	0.0278684	9.98524e-23	0.524888	0.550529	0.0247246	1.03785e-17
cg03844894	1	44451643	DMAP1;DMAP1;DMAP1	Island	0.0124769	0.0153897	0.00290291	9.99258e-23	0.0131042	0.015036	0.00199658	2.41751e-12
cg01914314	4	123073143	TRPC3;TRPC3	Island	0.502211	0.545551	0.0431742	1.05651e-22	0.501912	0.542931	0.0416699	3.49159e-22
cg02955804	10	92606850	HTR7;HTR7;HTR7	Island	0.0675988	0.0872478	0.0194718	1.09262e-22	0.0729464	0.0960714	0.0226505	1.51291e-27
cg19414967	14	69896750	COX16	S_Shore	0.381777	0.444599	0.0617074	1.1064e-22	0.395553	0.457196	0.0619951	1.0523e-22
cg13630250	1	46712912	NA	Island	0.124198	0.164394	0.0393967	1.11647e-22	0.170026	0.210216	0.0413163	6.64643e-20
cg25707805	14	102638224	C14orf73	Island	0.788189	0.826421	0.0351845	1.12199e-22	0.80447	0.836329	0.0288512	3.1343e-16
cg12360736	6	30248388	TRIM15	S_Shore	0.652941	0.683792	0.0298209	1.16916e-22	0.652764	0.681297	0.0273496	1.48725e-17
cg22434763	15	67531444	RPLP1;RPLP1	N_Shore	0.214551	0.282054	0.0680178	1.20089e-22	0.219913	0.288609	0.0709052	6.89122e-25
cg14205016	1	173234746	CACYBP;CACYBP	N_Shore	0.111001	0.13089	0.0193508	1.20305e-22	0.12212	0.142683	0.0197812	4.96578e-23
cg24360241	7	112049819	NA	NA	0.858883	0.903564	0.045705	1.23051e-22	0.860614	0.901551	0.0418773	4.12906e-21
cg02179982	21	37007151	SIM2;SIM2	S_Shelf	0.484202	0.542948	0.0615762	1.27404e-22	0.485301	0.543438	0.0571708	1.34794e-18
cg25943719	3	69872645	MITF	S_Shore	0.682377	0.714957	0.0317672	1.30058e-22	0.696368	0.727692	0.0311429	2.81408e-21
cg15560801	1	149212647	LASS2;LASS2	N_Shore	0.408224	0.380132	-0.0314085	1.30637e-22	0.384618	0.363698	-0.0248473	2.02066e-15
cg04388919	3	187021586	IGF2BP2;IGF2BP2	N_Shelf	0.573253	0.538246	-0.0365232	1.31706e-22	0.603584	0.560136	-0.0446851	3.8725e-31
cg10592454	19	12726609	BEST2	Island	0.642986	0.683284	0.0409068	1.32462e-22	0.64257	0.685249	0.0415384	1.73093e-23
cg18479961	8	49345613	NA	NA	0.742501	0.774222	0.0328766	1.3252e-22	0.761777	0.79163	0.0320501	3.51737e-24
cg04648334	15	54813607	ZNF280D;ZNF280D;ZNF280D	S_Shore	0.828897	0.858865	0.0284056	1.33589e-22	0.827308	0.856867	0.0287889	1.33267e-23
cg19340950	10	45040046	NA	Island	0.842091	0.902636	0.0573816	1.3362e-22	0.840373	0.900038	0.0567141	6.94934e-21
cg06671087	16	67038990	SMPD3	Island	0.534764	0.489828	-0.0466575	1.40645e-22	0.541912	0.495733	-0.0466298	6.52184e-22
cg04761231	19	7845442	NA	Island	0.0304786	0.0365382	0.00636552	1.44946e-22	0.0301706	0.0360509	0.00675086	1.37741e-23
cg15252215	15	94670224	NR2F2;NR2F2	S_Shelf	0.187986	0.2143	0.0272583	1.4614e-22	0.195938	0.216896	0.021799	1.08034e-13
cg07674022	20	31495113	SNTA1;SNTA1	Island	0.0161069	0.0189289	0.00262877	1.46285e-22	0.0163142	0.0191552	0.00263957	1.25602e-20
cg18390181	3	14419045	SLC6A6;SLC6A6;SLC6A6	Island	0.065926	0.0809135	0.0168131	1.465e-22	0.0643761	0.0810023	0.0159874	1.62794e-21
cg24083746	16	67234865	CDH3	N_Shore	0.87301	0.897408	0.0248915	1.52465e-22	0.880225	0.90065	0.0206671	3.23014e-16
cg22979368	1	158352192	ATP1A2;ATP1A2	NA	0.76426	0.793372	0.0279292	1.53624e-22	0.776425	0.79856	0.020631	1.97469e-13
cg16853982	5	72451185	TMEM171;TMEM171	N_Shore	0.28274	0.316611	0.0315991	1.54231e-22	0.283269	0.319975	0.033308	1.31777e-23
cg10556064	4	36923981	KIAA1239	S_Shore	0.510893	0.560354	0.0498478	1.56499e-22	0.52469	0.570992	0.0446532	1.60084e-18
cg19159759	20	61759394	RTEL1;RTEL1	Island	0.71806	0.758409	0.0361838	1.57214e-22	0.704295	0.745208	0.0365059	2.10776e-21
cg26511972	20	3001196	NA	S_Shore	0.362735	0.397388	0.0330238	1.592e-22	0.365026	0.398069	0.0320898	2.94909e-21
cg22867063	2	213405276	NA	Island	0.915403	0.931519	0.0147033	1.60699e-22	0.916461	0.930493	0.0140574	9.78885e-21
cg15081844	12	46685436	COL2A1;COL2A1	Island	0.386984	0.42521	0.0391519	1.65702e-22	0.412536	0.441744	0.0321146	1.18591e-14
cg11429111	2	70982797	VAX2	N_Shore	0.825732	0.849898	0.0234859	1.67321e-22	0.836763	0.858919	0.0222029	8.57863e-23
cg23146346	19	51607410	CCDC8	Island	0.590796	0.62723	0.0302919	1.70241e-22	0.587681	0.621666	0.0304777	1.02412e-21
cg11838299	7	28414628	CREB5	N_Shore	0.453852	0.490461	0.0348136	1.70299e-22	0.435261	0.470524	0.031959	1.03717e-18
cg03771939	8	145983674	ZNF34	Island	0.0166342	0.0145903	-0.00241534	1.71484e-22	0.0172435	0.0147712	-0.00262021	8.85177e-27
cg02590366	22	48605916	BRD1	N_Shore	0.805727	0.771214	-0.0396896	1.72358e-22	0.803235	0.772817	-0.0342272	1.05191e-17
cg14479198	19	63560068	ZNF497	Island	0.243796	0.316502	0.0727757	1.78381e-22	0.258736	0.325708	0.0663134	3.38995e-20
cg08950537	10	21504264	NEBL	S_Shore	0.237052	0.28537	0.0453218	1.80887e-22	0.223144	0.274944	0.0480187	1.28123e-26
cg08876130	17	34251089	C17orf98	Island	0.529018	0.59948	0.0700032	1.81719e-22	0.526795	0.597975	0.0699253	9.31585e-23
cg15399533	6	27367141	NA	Island	0.105116	0.122613	0.0179738	1.85952e-22	0.108643	0.127515	0.0185997	8.11517e-26
cg08247450	15	56944815	NA	Island	0.114565	0.150814	0.0362388	1.90394e-22	0.131989	0.166721	0.0364717	1.06603e-20
cg03935116	14	76298986	VASH1	S_Shore	0.730032	0.753204	0.0249158	1.95967e-22	0.751899	0.772708	0.0223796	7.49008e-19
cg16045390	2	74592927	NA	N_Shore	0.955757	0.964675	0.00793084	1.97502e-22	0.954316	0.963361	0.0085905	1.40459e-25
cg07355745	17	77923233	NA	Island	0.104889	0.0811151	-0.025465	1.99403e-22	0.100044	0.0811798	-0.0210288	8.36089e-19
cg24574863	15	78232284	FAH	NA	0.0322365	0.0371129	0.00456852	2.05924e-22	0.032318	0.0369461	0.00472986	7.96229e-21
cg13773678	1	148138569	BOLA1	Island	0.887259	0.910053	0.0191106	2.06685e-22	0.879457	0.903065	0.0200279	2.56363e-21
cg15657936	12	56299538	SLC26A10	Island	0.0809184	0.100097	0.0200614	2.1272e-22	0.0808658	0.100158	0.0193634	1.7225e-21
cg09168692	3	42282197	CCK	Island	0.252615	0.291309	0.0387781	2.17602e-22	0.258669	0.293997	0.0341904	1.58041e-17
cg14484793	19	812829	CFD	Island	0.433102	0.385307	-0.045633	2.2088e-22	0.444281	0.401517	-0.0429291	5.38852e-21
cg26321999	14	68411491	ACTN1;ACTN1;ACTN1	Island	0.909684	0.947706	0.0396568	2.21753e-22	0.912277	0.947793	0.0355497	5.64788e-18
cg11937107	8	132121226	ADCY8	N_Shore	0.295654	0.331547	0.0339628	2.26534e-22	0.291314	0.32997	0.0372192	1.38001e-25
cg19747604	3	148604582	ZIC4;ZIC4;ZIC4;ZIC4	NA	0.806979	0.831675	0.0249594	2.35594e-22	0.819461	0.842517	0.0231194	3.27694e-21
cg09075844	9	131974016	FREQ	N_Shore	0.157149	0.185759	0.0271944	2.43702e-22	0.148302	0.180021	0.0309209	1.9541e-28
cg11980800	14	87861051	KCNK10	N_Shore	0.570811	0.622456	0.0527205	2.44572e-22	0.588691	0.636759	0.0500912	9.10507e-20
cg06322988	11	6998328	NLRP14;ZNF214;NLRP14	Island	0.0158081	0.0230455	0.00729559	2.58889e-22	0.016047	0.0227082	0.00693951	7.36202e-22
cg05528623	7	50485844	FIGNL1;FIGNL1	Island	0.12916	0.155371	0.0265756	2.67095e-22	0.139704	0.164538	0.0263942	1.90186e-23
cg19684207	19	19487525	NDUFA13;TSSK6	Island	0.536308	0.576994	0.0370098	2.68643e-22	0.510651	0.557096	0.0414966	2.16918e-27
cg14708218	1	93023806	EVI5	S_Shore	0.0897775	0.120377	0.0285831	2.71807e-22	0.084195	0.116668	0.0297746	2.17341e-25
cg10381888	17	41219119	CRHR1;CRHR1;CRHR1;CRHR1	S_Shore	0.296063	0.329588	0.0322365	2.75693e-22	0.294639	0.334252	0.0378567	2.10596e-29
cg15367212	11	23378366	NA	NA	0.913315	0.89336	-0.0227441	2.76417e-22	0.913688	0.890698	-0.0259237	2.41374e-26
cg14826456	14	22905435	EFS;EFS	Island	0.319002	0.376853	0.0518337	2.9104e-22	0.327065	0.386451	0.0538166	6.93382e-24
cg02392228	19	19486364	TSSK6;TSSK6	Island	0.541731	0.576924	0.0337523	2.95013e-22	0.550417	0.585277	0.0329899	2.96393e-20
cg09792000	22	40800009	FAM109B	Island	0.331548	0.394524	0.0600991	3.02242e-22	0.310909	0.376017	0.0611576	1.302e-24
cg26665274	8	55696382	RP1	Island	0.927513	0.943539	0.0152457	3.03515e-22	0.926633	0.942097	0.0145275	2.03083e-20
cg12675848	8	118731985	NA	NA	0.115435	0.0849923	-0.0312668	3.23257e-22	0.0915191	0.0673361	-0.0253296	3.85232e-19
cg17063840	8	71143622	PRDM14	N_Shore	0.803161	0.829026	0.0264412	3.24002e-22	0.80844	0.834074	0.0272403	3.94889e-22
cg19864758	4	155881379	NA	Island	0.840116	0.882982	0.0424324	3.25458e-22	0.898401	0.916056	0.0155132	2.61398e-08
cg22254681	12	48761434	ACCN2;ACCN2	Island	0.726784	0.785345	0.0527694	3.26204e-22	0.73843	0.795817	0.0506749	1.29306e-20
cg00086809	1	155281921	ARHGEF11;ARHGEF11	Island	0.0313008	0.038802	0.00759249	3.2796e-22	0.0317554	0.038118	0.00675972	4.84512e-18
cg27093273	16	2848893	PRSS22	S_Shore	0.281627	0.223996	-0.0626515	3.28148e-22	0.265998	0.214326	-0.0564471	2.33115e-18
cg00197058	11	22411093	NA	Island	0.0878055	0.114202	0.0270078	3.33222e-22	0.0929371	0.116873	0.0254533	4.67e-21
cg22836359	9	135065214	NA	Island	0.7226	0.666544	-0.0550475	3.46276e-22	0.728382	0.669414	-0.0586821	8.56445e-27
cg02793415	15	88092145	NA	N_Shelf	0.803525	0.842421	0.0367173	3.4631e-22	0.816824	0.847714	0.0283283	3.13703e-16
cg03728296	1	147411473	NA	N_Shore	0.354671	0.409775	0.0566565	3.46664e-22	0.36163	0.413174	0.0530961	2.4224e-21
cg08346820	10	112394764	RBM20	S_Shore	0.773897	0.79921	0.0236806	3.46786e-22	0.781914	0.804308	0.0232874	9.27675e-23
cg16547529	20	43366339	MATN4;MATN4;MATN4	Island	0.597573	0.646869	0.0491103	3.57241e-22	0.613216	0.654906	0.0417632	6.29948e-15
cg15091747	19	54636318	SLC17A7	Island	0.0920061	0.0716141	-0.022371	3.67729e-22	0.0936728	0.0751542	-0.0194497	1.63302e-15
cg11367159	8	144430273	GLI4	Island	0.280025	0.213319	-0.068077	3.73823e-22	0.284161	0.215121	-0.0704566	1.7843e-24
cg13485366	4	770591	CPLX1	Island	0.665051	0.717525	0.0481208	3.81926e-22	0.650239	0.700115	0.0461265	1.597e-18
cg21086940	7	55380489	NA	S_Shore	0.756039	0.808352	0.0545505	3.83127e-22	0.759263	0.806929	0.048729	3.81968e-18
cg26575633	15	73719008	IMP3;IMP3	Island	0.0432564	0.0326364	-0.010965	3.83619e-22	0.0419082	0.0309199	-0.0118341	9.66048e-27
cg06836380	5	42989847	NA	S_Shore	0.835038	0.880982	0.0410251	4.10487e-22	0.82034	0.869733	0.0433636	2.03516e-24
cg21926094	2	85407646	TGOLN2	Island	0.0929059	0.0686148	-0.0220594	4.20871e-22	0.0934861	0.0686887	-0.0232352	3.57035e-25
cg04297507	12	26877541	ITPR2	Island	0.0551358	0.0690006	0.0153118	4.23319e-22	0.0562549	0.069188	0.012926	5.22225e-17
cg08293242	5	139471079	NA	N_Shore	0.724908	0.782381	0.0559858	4.25678e-22	0.756325	0.803731	0.0482846	2.12215e-20
cg05358404	6	28769691	NA	NA	0.272807	0.317218	0.0466726	4.41848e-22	0.299208	0.335171	0.0392397	2.6292e-16
cg04362002	19	44685198	DLL3;DLL3	Island	0.526545	0.561217	0.0317722	4.59185e-22	0.525995	0.559497	0.0305528	1.08019e-17
cg18789547	1	155095066	NTRK1;INSRR;INSRR	N_Shore	0.673215	0.707494	0.0308431	4.65154e-22	0.654977	0.692814	0.0332825	3.29407e-21
cg07059402	19	13270931	CACNA1A;CACNA1A	Island	0.673245	0.709367	0.0365703	4.67592e-22	0.67327	0.7076	0.0366623	4.94129e-23
cg16171484	14	56381393	OTX2OS1	NA	0.45585	0.497788	0.0452053	4.85622e-22	0.469777	0.509924	0.041599	2.95933e-20
cg01693063	9	71321475	APBA1	Island	0.926083	0.958448	0.032126	4.89247e-22	0.93495	0.962005	0.0270157	1.54811e-18
cg22431262	6	30336224	HLA-L	Island	0.744498	0.773716	0.0276449	4.90727e-22	0.75477	0.782562	0.0254834	7.01824e-20
cg00107579	10	134898052	NA	N_Shore	0.951956	0.964238	0.0116517	5.14344e-22	0.953861	0.964441	0.0101862	1.48424e-20
cg14858616	15	32874277	ACTC1	NA	0.523846	0.574256	0.0523421	5.18594e-22	0.538365	0.589588	0.0522077	7.52034e-23
cg05143633	10	124628746	FAM24B;LOC399815	Island	0.705918	0.754075	0.0476179	5.22098e-22	0.702966	0.748472	0.045657	1.4461e-19
cg09045105	4	186172478	NA	N_Shore	0.654821	0.6982	0.0425851	5.41748e-22	0.654883	0.69494	0.0397438	6.8327e-19
cg11774548	6	106880757	ATG5	S_Shore	0.322785	0.365923	0.0429033	5.57877e-22	0.328617	0.370489	0.0420489	3.89313e-21
cg08569850	19	52740851	ZNF541	Island	0.414733	0.475885	0.0599968	5.9394e-22	0.427849	0.481876	0.0549438	7.80374e-20
cg11177833	21	39681404	WRB;WRB	N_Shore	0.093044	0.0519175	-0.0420227	5.93987e-22	0.0919143	0.0523855	-0.039875	9.72138e-20
cg23231268	9	135064707	NA	N_Shore	0.723649	0.67553	-0.0486399	5.9952e-22	0.719351	0.670397	-0.0510412	1.22137e-23
cg12466700	12	124911853	NA	Island	0.657502	0.693942	0.0351682	6.22382e-22	0.668389	0.699743	0.0307076	2.13301e-16
cg20245439	2	105219632	NA	Island	0.810012	0.857057	0.0448354	6.4312e-22	0.806786	0.850163	0.0422096	4.08047e-19
cg00030604	11	69794094	PPFIA1;PPFIA1	Island	0.0150308	0.0191117	0.00412594	6.48968e-22	0.0155799	0.01895	0.0036383	1.36711e-20
cg18085407	5	149527127	CDX1	Island	0.10286	0.14793	0.0434337	6.51389e-22	0.108752	0.15372	0.0444014	7.28871e-24
cg07421515	7	149041856	KRBA1	Island	0.90856	0.935886	0.023607	6.65565e-22	0.903895	0.933643	0.0271042	4.05406e-28
cg23957311	8	42516485	C8orf40;C8orf40;C8orf40;C8orf40;C8orf40;SLC20A2	S_Shore	0.0137885	0.0101435	-0.00345859	6.7823e-22	0.0147714	0.00964357	-0.00490152	7.56685e-35
cg26687119	20	29535975	NCRNA00028;REM1	Island	0.87702	0.908604	0.0294591	6.83044e-22	0.876861	0.909091	0.0306764	8.42716e-24
cg00989365	16	52922604	NA	NA	0.873371	0.901603	0.0280304	6.99773e-22	0.889977	0.912595	0.0230639	7.01945e-19
cg05185364	8	20251636	NA	NA	0.71512	0.745582	0.0291373	7.01275e-22	0.7187	0.74539	0.026476	5.57115e-19
cg01815150	3	23220920	UBE2E2	S_Shore	0.431507	0.395651	-0.0388325	7.11593e-22	0.421868	0.388857	-0.0346605	7.15776e-18
cg18063486	3	48607572	COL7A1	Island	0.149608	0.105524	-0.0461583	7.2761e-22	0.139404	0.102371	-0.0401398	4.99285e-17
cg23473443	19	6690192	TRIP10	N_Shore	0.397355	0.454271	0.0542826	7.34543e-22	0.422308	0.483106	0.0616324	2.74785e-29
cg08443038	17	4639117	GLTPD2	Island	0.290378	0.338171	0.0445566	7.53745e-22	0.303523	0.351112	0.0448265	2.70954e-21
cg27475169	4	2029393	NA	N_Shore	0.745738	0.775712	0.0268953	7.56106e-22	0.744831	0.773443	0.0253325	7.09867e-19
cg05364567	2	133785392	NCKAP5;NCKAP5	NA	0.820201	0.792457	-0.0333399	7.76263e-22	0.818969	0.790302	-0.0309585	5.4227e-17
cg21715189	12	81845543	TMTC2	NA	0.824468	0.775774	-0.0365803	7.871e-22	0.816973	0.773737	-0.0293468	3.8264e-13
cg21846177	2	70976741	NA	N_Shelf	0.687506	0.726305	0.0395094	7.92402e-22	0.695976	0.733607	0.0381413	2.32788e-22
cg00491180	12	45512246	NA	S_Shore	0.320488	0.381279	0.0588426	8.00663e-22	0.306995	0.368982	0.0585029	1.47519e-21
cg08039751	1	115199380	SYCP1	Island	0.0398782	0.0510621	0.0111227	8.06509e-22	0.0428991	0.0529447	0.00995884	1.40027e-15
cg14614094	12	52377871	NA	S_Shelf	0.898921	0.919209	0.0194896	8.53117e-22	0.904612	0.921203	0.0161866	1.23355e-15
cg09354267	10	98936663	SLIT1	S_Shore	0.850836	0.877843	0.0268059	8.67305e-22	0.854841	0.880825	0.0253345	3.26774e-20
cg07524679	13	102224482	C13orf27	Island	0.233458	0.279229	0.0434488	8.70346e-22	0.223246	0.271875	0.0452014	1.83552e-24
cg26874229	21	44761834	C21orf90;C21orf29;C21orf90	NA	0.828893	0.801626	-0.0305164	8.80236e-22	0.824255	0.799906	-0.0267321	1.82941e-17
cg17758363	6	106536827	NA	S_Shore	0.938265	0.951347	0.0124677	9.01122e-22	0.939418	0.950862	0.0110814	2.22939e-19
cg27282281	12	46685760	COL2A1;COL2A1	S_Shore	0.899328	0.917107	0.017505	9.37901e-22	0.902396	0.921158	0.0183407	9.54463e-24
cg22178392	3	139316673	DZIP1L	Island	0.00998137	0.0134452	0.00387829	9.42859e-22	0.0102812	0.014115	0.00423645	2.07187e-15
cg23954968	3	153468559	MBNL1;MBNL1;LOC401093;MBNL1;LOC401093;MBNL1	N_Shore	0.111722	0.081645	-0.0274775	9.70423e-22	0.102801	0.0748451	-0.0260111	4.56581e-22
cg11205981	2	48521329	KLRAQ1;KLRAQ1;KLRAQ1;KLRAQ1	Island	0.0304868	0.036406	0.00582781	9.77375e-22	0.0323686	0.0367684	0.00446793	3.86806e-14
cg08034070	3	198178550	PIGZ	Island	0.904575	0.939461	0.034276	1.00609e-21	0.92347	0.953651	0.0301073	2.36197e-22
cg07551060	6	88814111	SPACA1	Island	0.70627	0.750049	0.0451385	1.02222e-21	0.713651	0.749224	0.037421	1.85174e-15
cg10848724	12	45511716	NA	Island	0.0996402	0.131173	0.0330621	1.03329e-21	0.105776	0.132588	0.0290028	7.66594e-16
cg06588556	19	51690949	PNMAL2;PNMAL2	Island	0.198471	0.243218	0.0436553	1.04637e-21	0.229629	0.284065	0.0511784	6.45638e-29
cg25679766	5	23542787	PRDM9	NA	0.745667	0.792341	0.0418957	1.08527e-21	0.743845	0.787025	0.0399077	3.04477e-19
cg16169375	16	2848935	PRSS22	S_Shore	0.306215	0.250812	-0.0593661	1.09386e-21	0.291063	0.238661	-0.0568995	2.15051e-20
cg12957265	2	74582787	LOC151534;LBX2	N_Shore	0.623436	0.673186	0.0494399	1.17292e-21	0.65416	0.705652	0.0514349	2.79605e-26
cg15065854	19	55552659	NA	Island	0.16955	0.139863	-0.0302392	1.18474e-21	0.166394	0.138837	-0.0248975	5.83743e-15
cg00491927	19	45417176	TTC9B	S_Shore	0.891029	0.911942	0.0210696	1.21301e-21	0.889302	0.909007	0.0193588	9.62471e-18
cg27175287	19	63553875	NCRNA00181;A1BG	Island	0.532427	0.5987	0.0632621	1.23096e-21	0.562772	0.623507	0.0558105	2.85033e-16
cg13259925	18	33088688	BRUNOL4;BRUNOL4;BRUNOL4;BRUNOL4	S_Shore	0.5548	0.592195	0.0345969	1.25172e-21	0.559576	0.600989	0.0383735	1.25243e-26
cg27237814	17	50332891	TOM1L1	Island	0.0191317	0.0241444	0.00499579	1.27694e-21	0.0243313	0.0272386	0.00293701	0.000492489
cg03626579	6	28334864	NKAPL	N_Shore	0.453324	0.509612	0.0546953	1.28801e-21	0.444839	0.506839	0.0599064	7.29997e-26
cg02798848	7	158547325	VIPR2	Island	0.341046	0.270471	-0.0739542	1.29643e-21	0.336846	0.264648	-0.0756944	2.29794e-23
cg04662609	15	67531738	RPLP1;RPLP1	N_Shore	0.0967842	0.150483	0.0542169	1.32864e-21	0.0973169	0.154436	0.0582414	2.50436e-23
cg14769703	4	41575037	NA	Island	0.192992	0.231499	0.0400141	1.33857e-21	0.227075	0.265108	0.0412723	2.17402e-18
cg20673321	6	27756320	NA	S_Shore	0.0722728	0.0480717	-0.0225756	1.36638e-21	0.0807558	0.0533901	-0.0257609	1.33311e-23
cg14224937	16	53103591	NA	NA	0.819858	0.841362	0.0215561	1.43044e-21	0.827456	0.844558	0.016104	1.71314e-12
cg08043020	19	60185887	NLRP2	Island	0.858016	0.890939	0.03456	1.43387e-21	0.845062	0.887842	0.0421333	1.53173e-27
cg12597066	3	42821911	HIGD1A;HIGD1A;HIGD1A	S_Shore	0.604039	0.652188	0.0432063	1.43479e-21	0.607224	0.658034	0.0465723	1.83028e-24
cg10079374	19	51690958	PNMAL2;PNMAL2	Island	0.06325	0.0873965	0.0238812	1.4477e-21	0.0797996	0.111893	0.0316357	5.4178e-29
cg23233843	6	32837719	HLA-DQB2	Island	0.718357	0.766811	0.0455292	1.47299e-21	0.717502	0.763652	0.0448697	3.25238e-20
cg06362543	16	55260303	MT1G;MT1H	N_Shore	0.570544	0.604315	0.0319164	1.47828e-21	0.576241	0.606288	0.0279627	3.76599e-16
cg23771956	15	67531582	RPLP1;RPLP1	N_Shore	0.191064	0.24706	0.0593973	1.51614e-21	0.196436	0.253735	0.060091	2.72278e-22
cg19959917	10	124628981	LOC399815;FAM24B	Island	0.047482	0.07227	0.025626	1.57533e-21	0.0498046	0.074307	0.0248168	1.17163e-21
cg17835678	15	72806123	CYP1A1	Island	0.11513	0.135406	0.0199138	1.58178e-21	0.121552	0.145982	0.0249943	5.31142e-27
cg23024262	2	25280955	NA	Island	0.63206	0.677701	0.0417293	1.59063e-21	0.640358	0.67995	0.0369252	6.25332e-18
cg08570243	1	2224151	SKI	N_Shore	0.949506	0.938073	-0.0130844	1.62837e-21	0.950593	0.936669	-0.0151056	4.32997e-26
cg12992827	5	72545974	NA	N_Shore	0.41365	0.446783	0.031582	1.65361e-21	0.414956	0.448461	0.0334873	2.34113e-22
cg03462733	6	36961302	C6orf89	N_Shore	0.825559	0.850803	0.022593	1.65402e-21	0.818671	0.842405	0.0209742	3.76698e-18
cg15784615	9	135065100	NA	N_Shore	0.675633	0.624548	-0.0508973	1.6568e-21	0.671704	0.618095	-0.0554625	4.33422e-25
cg01433297	9	137118284	OLFM1;OLFM1	N_Shore	0.475849	0.418026	-0.061216	1.70757e-21	0.453282	0.397367	-0.061384	9.91542e-22
cg22677715	13	99425930	NA	N_Shelf	0.352329	0.378238	0.0252674	1.70784e-21	0.358326	0.386138	0.0276039	5.15065e-27
cg12414681	10	88126748	NA	Island	0.368093	0.397848	0.0277998	1.71665e-21	0.382663	0.413261	0.0304865	7.46245e-25
cg18402261	19	54583415	CCDC155	Island	0.787092	0.839163	0.0520991	1.73525e-21	0.790116	0.843156	0.0536648	5.03602e-26
cg27553457	2	105220104	NA	Island	0.463167	0.538014	0.0756017	1.74143e-21	0.469114	0.537913	0.0728922	4.11748e-21
cg09419900	2	74594088	TLX2	Island	0.0214895	0.0264363	0.00487972	1.75368e-21	0.0214411	0.0257737	0.00443962	1.68818e-19
cg03850936	14	87861617	KCNK10	N_Shore	0.859034	0.887067	0.0287498	1.84456e-21	0.859428	0.884993	0.0258097	2.59754e-17
cg21994045	2	105219926	NA	Island	0.612969	0.711703	0.0988507	1.87486e-21	0.610927	0.711925	0.101988	8.77177e-23
cg22265452	1	157773183	OR10J5	NA	0.619302	0.564049	-0.0592315	1.90417e-21	0.602501	0.554083	-0.0516749	5.05443e-17
cg05595088	10	102407354	NA	N_Shore	0.732892	0.762386	0.028034	1.93663e-21	0.73214	0.759101	0.0253107	1.67694e-16
cg07502936	22	20669538	NA	S_Shelf	0.517247	0.545352	0.0264971	1.96206e-21	0.515548	0.542794	0.0249311	2.60898e-18
cg12244668	2	176687591	NA	N_Shore	0.0526386	0.0398439	-0.0125615	1.97054e-21	0.059349	0.0439192	-0.0145062	2.8268e-24
cg08835755	3	140207022	PRR23A	Island	0.935463	0.949713	0.0139381	2.0117e-21	0.936586	0.95036	0.0131982	1.05906e-18
cg18515624	1	175178654	ASTN1;ASTN1	NA	0.632658	0.564569	-0.0612121	2.03323e-21	0.610352	0.559843	-0.0416638	1.00728e-09
cg13806489	22	15868275	GAB4	Island	0.18447	0.24321	0.0599827	2.07757e-21	0.190769	0.246147	0.0581354	1.93293e-20
cg24025550	17	34251257	C17orf98	S_Shore	0.54964	0.616548	0.0675407	2.11073e-21	0.548958	0.614696	0.0642726	1.32726e-20
cg04777352	17	35150146	GRB7;GRB7	NA	0.407572	0.453336	0.0413381	2.13699e-21	0.391881	0.43761	0.0414977	8.82318e-22
cg22903908	2	73282684	NOTO	N_Shore	0.795854	0.835725	0.0387495	2.1383e-21	0.795201	0.832435	0.0367033	2.10773e-18
cg03027739	3	42702847	KBTBD5	Island	0.430494	0.465115	0.0348278	2.35816e-21	0.441366	0.472897	0.0316293	1.98141e-18
cg05805297	17	38188433	WNK4	N_Shore	0.494831	0.55692	0.0612975	2.38643e-21	0.509086	0.562331	0.0532966	2.59975e-17
cg26172013	2	51108810	NRXN1;NRXN1	Island	0.941452	0.954038	0.0123643	2.48414e-21	0.942485	0.955011	0.0120817	3.13587e-19
cg20374595	19	1747207	ATP8B3	Island	0.233148	0.17805	-0.0575941	2.53968e-21	0.229158	0.178409	-0.0531388	8.40556e-19
cg16615454	21	43446923	NA	Island	0.918057	0.883092	-0.035737	2.576e-21	0.919445	0.886434	-0.0327419	2.66451e-19
cg12552293	4	41573496	NA	N_Shore	0.883081	0.908682	0.0248805	2.58376e-21	0.886344	0.910336	0.0234226	6.85766e-21
cg00167941	1	2336875	NA	S_Shore	0.848226	0.867381	0.0186038	2.59844e-21	0.850677	0.866064	0.0139643	9.24442e-12
cg10716823	3	46767361	NA	Island	0.863366	0.910325	0.0463833	2.6293e-21	0.867067	0.912286	0.0452125	4.17989e-22
cg06134567	5	41905720	OXCT1	Island	0.0300311	0.0500705	0.0202418	2.744e-21	0.0305664	0.0486535	0.0183945	2.92492e-18
cg00228708	6	26304773	NA	N_Shore	0.629258	0.577976	-0.0576642	2.75882e-21	0.624879	0.568837	-0.0606361	3.09096e-22
cg27562948	19	50517992	CKM	N_Shore	0.538194	0.57157	0.02946	2.86211e-21	0.518869	0.555291	0.0326761	6.4363e-22
cg02022136	11	58586767	NA	Island	0.319749	0.386162	0.0642095	2.86879e-21	0.312432	0.382553	0.0677669	1.47759e-23
cg15116327	11	62211945	LRRN4CL	Island	0.192449	0.217192	0.0255557	3.05825e-21	0.213096	0.232139	0.0201859	3.1444e-13
cg10799055	1	245578092	NA	NA	0.161244	0.217699	0.0533632	3.07007e-21	0.156316	0.209724	0.0483649	1.11119e-19
cg26385222	19	49597756	ZNF285A	NA	0.0214709	0.0291528	0.00807616	3.09823e-21	0.0230438	0.0304363	0.0080095	3.48243e-21
cg09447578	17	56909588	TBX4	NA	0.651565	0.682639	0.032791	3.11822e-21	0.672482	0.696709	0.027099	9.80711e-17
cg02419920	8	22279797	SLC39A14;SLC39A14;SLC39A14;SLC39A14	N_Shore	0.710606	0.736945	0.0272838	3.12737e-21	0.714318	0.737861	0.0244018	7.82418e-19
cg01884321	4	42097227	SHISA3	S_Shore	0.644929	0.686566	0.0388611	3.23526e-21	0.635045	0.674925	0.0369895	3.71269e-19
cg17574739	11	18433879	LDHAL6A;LDHAL6A	Island	0.65762	0.737397	0.0798119	3.2494e-21	0.666888	0.742636	0.0765534	6.10035e-20
cg01761236	16	3182738	NA	Island	0.347402	0.265249	-0.0798886	3.26099e-21	0.362539	0.275324	-0.0842195	1.10151e-23
cg02064284	1	32513739	LCK;LCK	Island	0.0820089	0.126221	0.0410519	3.26682e-21	0.0720851	0.115188	0.0402574	6.90738e-23
cg07610777	1	2377530	NA	Island	0.667182	0.63593	-0.0365175	3.36106e-21	0.65763	0.626335	-0.0369419	1.0888e-21
cg23239574	20	29537237	NCRNA00028	S_Shore	0.0533687	0.102487	0.0461763	3.44496e-21	0.0559036	0.102464	0.0447508	3.59503e-21
cg00879218	6	167959373	NA	NA	0.829272	0.871719	0.0412277	3.57683e-21	0.829295	0.871344	0.0406356	9.60279e-21
cg03308092	14	30412897	COCH;COCH	N_Shore	0.577344	0.613846	0.0380452	3.69299e-21	0.593607	0.629724	0.0369735	2.27611e-19
cg16111190	7	112049833	NA	NA	0.879803	0.919057	0.0402731	3.76219e-21	0.882516	0.920885	0.0399125	2.55673e-23
cg17034331	2	38158306	CYP1B1	S_Shore	0.510441	0.553004	0.0419124	3.78428e-21	0.512014	0.556888	0.0419921	3.55158e-21
cg18794475	2	9180313	NA	NA	0.957614	0.948692	-0.00903099	3.85653e-21	0.955218	0.946209	-0.00938212	8.54169e-20
cg18059891	17	51385210	NA	NA	0.0712391	0.0619656	-0.00897323	3.9314e-21	0.0781552	0.0682457	-0.00901034	8.74316e-18
cg26103104	7	100632521	MOGAT3	S_Shore	0.840355	0.860248	0.018473	3.93237e-21	0.841479	0.860687	0.0177253	1.52596e-19
cg05490519	7	127778657	PRRT4	Island	0.512521	0.559498	0.0501168	3.9331e-21	0.545499	0.577478	0.0367064	2.77613e-14
cg00049595	8	143253356	NA	NA	0.854739	0.832244	-0.0231874	3.96418e-21	0.852413	0.833763	-0.0191877	1.13601e-15
cg23880736	2	96145618	ADRA2B	Island	0.172766	0.202489	0.0294184	3.97248e-21	0.17513	0.204858	0.0298066	1.36586e-22
cg16398944	4	41561935	NA	N_Shore	0.442823	0.477433	0.03421	3.99499e-21	0.443611	0.475672	0.0321212	3.10208e-18
cg08926642	10	13611822	NA	S_Shore	0.361107	0.400637	0.038254	4.00738e-21	0.345673	0.38166	0.0347351	8.55891e-19
cg23956260	15	43458447	LOC145663;GATM	S_Shore	0.216208	0.261194	0.0451938	4.10069e-21	0.216693	0.258592	0.0428942	3.1929e-20
cg11065575	6	101953130	GRIK2;GRIK2;GRIK2	N_Shore	0.651797	0.714764	0.0648247	4.22089e-21	0.65542	0.715784	0.0609531	6.37022e-19
cg01754525	1	225813505	NA	N_Shore	0.499675	0.544703	0.0472772	4.55654e-21	0.507932	0.550009	0.0446646	4.32225e-20
cg14741228	19	4720214	MIR7-3;C19orf30	NA	0.282808	0.243716	-0.0401588	4.58244e-21	0.274695	0.242318	-0.0350584	1.10169e-16
cg03515663	3	46767466	NA	Island	0.925766	0.966095	0.0420597	4.63559e-21	0.931809	0.968355	0.0378897	2.78596e-21
cg01262208	6	71048004	COL9A1;COL9A1	N_Shore	0.959285	0.9694	0.0103308	4.72964e-21	0.961135	0.969524	0.00854202	2.49104e-18
cg08506127	10	124625795	FAM24B	N_Shelf	0.734904	0.686582	-0.055484	4.80998e-21	0.725652	0.686923	-0.0456199	6.14785e-17
cg16359799	2	94900924	TEKT4	Island	0.507019	0.539035	0.0305545	4.88293e-21	0.508782	0.537937	0.0283346	9.3407e-18
cg05548469	3	46767368	NA	Island	0.881982	0.92144	0.039299	4.90083e-21	0.884449	0.925742	0.0414361	2.19035e-26
cg08051713	3	129254685	SEC61A1	S_Shore	0.229881	0.203782	-0.0288815	4.94655e-21	0.205783	0.187755	-0.0208649	4.7701e-12
cg08928145	10	105334713	NEURL	Island	0.176466	0.22697	0.0476427	4.98221e-21	0.20203	0.24868	0.0450778	8.0356e-19
cg24389054	2	121054968	NA	S_Shelf	0.510716	0.5485	0.0336863	5.04315e-21	0.49305	0.534667	0.0387266	9.08215e-26
cg25550468	11	122280020	C11orf63;C11orf63	NA	0.924042	0.940453	0.0147154	5.18613e-21	0.928102	0.941743	0.0121509	1.31654e-15
cg10742957	15	81114336	CPEB1	Island	0.175781	0.204363	0.0272035	5.27835e-21	0.191068	0.22465	0.0313351	5.15151e-24
cg18435832	19	13271117	CACNA1A;CACNA1A	Island	0.935618	0.946654	0.0105862	5.59915e-21	0.938222	0.947072	0.008586	6.60264e-16
cg17475271	19	63553314	A1BG	Island	0.554486	0.61854	0.0595158	5.77026e-21	0.590296	0.641141	0.0449814	4.96869e-13
cg06569542	2	74520208	RTKN;RTKN;RTKN	N_Shore	0.472272	0.447504	-0.0280262	6.04427e-21	0.442821	0.423239	-0.0225303	1.21051e-14
cg24310500	15	62242263	PPIB;PPIB	Island	0.0263377	0.0319098	0.00610662	6.05726e-21	0.0261436	0.0317743	0.00561246	3.31187e-16
cg08504662	17	4960362	ZNF232	Island	0.0908277	0.1304	0.0391283	6.07071e-21	0.0940182	0.133781	0.0396625	2.61564e-22
cg12953200	17	7699387	TMEM88	Island	0.925731	0.916188	-0.0110729	6.1839e-21	0.926578	0.917827	-0.00928306	1.4704e-15
cg00187229	12	121946831	VPS37B	Island	0.0898037	0.0671346	-0.0213578	6.26348e-21	0.0929553	0.0702839	-0.0217547	4.99913e-21
cg12049992	3	140222412	PRR23B;PRR23B	Island	0.668028	0.698942	0.0308056	6.26524e-21	0.674803	0.702183	0.0273261	1.99358e-17
cg26686068	13	111595654	NA	Island	0.242837	0.164214	-0.0833804	6.52568e-21	0.239069	0.162702	-0.0802886	1.93059e-19
cg15249796	12	54869519	SMARCC2;SMARCC2;SMARCC2;SMARCC2;SMARCC2;SMARCC2	N_Shore	0.0903557	0.108095	0.0196588	6.56535e-21	0.0938969	0.106969	0.0137901	3.07683e-10
cg04189591	7	57487125	NA	N_Shore	0.342097	0.395312	0.0509989	6.58495e-21	0.344717	0.389887	0.0444096	1.4141e-16
cg27488503	18	11140043	FAM38B	S_Shore	0.287721	0.34208	0.0501894	6.6936e-21	0.280718	0.33734	0.0545733	2.18192e-25
cg22932482	2	110327142	NCRNA00116	Island	0.100804	0.191388	0.0919469	7.14676e-21	0.0961527	0.185217	0.0910374	7.67656e-21
cg15594585	8	30890159	NA	S_Shore	0.687797	0.726716	0.0383494	7.22464e-21	0.688699	0.730412	0.0401072	1.73422e-22
cg04579398	1	113086641	NA	N_Shore	0.443187	0.49885	0.052417	7.24076e-21	0.450441	0.501599	0.0491254	1.05242e-18
cg01120173	15	63503004	IGDCC4	S_Shore	0.642036	0.667919	0.0268607	7.24273e-21	0.646284	0.669416	0.0224751	1.13472e-13
cg23797887	19	42650547	ZNF570;ZNF569	N_Shore	0.534799	0.576666	0.0411889	7.36775e-21	0.530691	0.576874	0.0444322	1.04867e-23
cg07031872	19	1740618	ATP8B3	Island	0.325754	0.268851	-0.0583093	7.389e-21	0.312799	0.261061	-0.0537391	6.16924e-18
cg23880589	17	76988935	BAHCC1	Island	0.0942182	0.0689492	-0.0280532	7.57121e-21	0.084968	0.065619	-0.0211722	5.17418e-16
cg03845837	7	21548969	DNAH11	Island	0.585199	0.61143	0.0249932	7.64421e-21	0.590054	0.616728	0.0261924	1.69571e-20
cg18758664	3	42282765	CCK	S_Shore	0.498373	0.537059	0.0365352	7.67107e-21	0.492419	0.5339	0.0384833	3.47885e-22
cg05938607	12	121946823	VPS37B	Island	0.0344434	0.0259069	-0.00839763	7.73391e-21	0.035073	0.0274812	-0.00669253	7.34359e-13
cg08885224	14	76298814	VASH1;VASH1	S_Shore	0.322405	0.358383	0.0358836	7.85077e-21	0.325164	0.365752	0.0395103	6.35765e-24
cg00161791	6	28865345	NA	S_Shelf	0.286804	0.244598	-0.0419582	8.05395e-21	0.298488	0.258519	-0.03994	2.14929e-19
cg27629992	8	144862363	LOC100130274	Island	0.491452	0.538192	0.0456136	8.06281e-21	0.495254	0.541365	0.0449342	2.72988e-20
cg26422151	13	112045366	NA	Island	0.772792	0.71303	-0.0636239	8.23797e-21	0.774522	0.708445	-0.0691229	5.51064e-24
cg13871826	4	56355217	NA	S_Shore	0.857705	0.886434	0.0266695	8.43432e-21	0.865747	0.889014	0.0217672	7.01517e-15
cg15515843	5	42979614	NA	N_Shore	0.907652	0.933696	0.0236263	8.44503e-21	0.904421	0.933645	0.026745	7.93493e-28
cg00602326	7	148750066	NA	N_Shore	0.493604	0.526592	0.0346884	8.58258e-21	0.495836	0.529993	0.0345393	5.53746e-22
cg05951817	2	74594499	TLX2	Island	0.385354	0.412831	0.0262343	8.59399e-21	0.384676	0.407792	0.0200722	3.25332e-13
cg09068158	9	67900871	NA	Island	0.346891	0.379378	0.0316283	8.9481e-21	0.361964	0.387315	0.0255686	3.82742e-15
cg04378167	1	210886817	NA	NA	0.923498	0.948836	0.0232139	9.09546e-21	0.916747	0.945831	0.0264958	1.35937e-24
cg24063856	15	48261455	SLC27A2;SLC27A2	N_Shore	0.150942	0.183573	0.0325663	9.21742e-21	0.140084	0.172225	0.0302473	8.02056e-20
cg18947553	16	2832783	TMPRSS8	Island	0.301483	0.244738	-0.0529849	9.54803e-21	0.322634	0.263578	-0.0549077	2.01261e-23
cg12664038	11	6998141	ZNF214;NLRP14;ZNF214	Island	0.0205709	0.0289451	0.00809697	9.56565e-21	0.0241821	0.0316377	0.00809965	3.75508e-16
cg05915609	6	76010655	COX7A2;COX7A2	NA	0.0272035	0.0429277	0.01581	1.00205e-20	0.0284534	0.0425011	0.0145857	5.73916e-18
cg06888460	16	33850913	NA	S_Shore	0.388893	0.458919	0.0695151	1.01759e-20	0.392083	0.463506	0.0709841	4.26361e-22
cg03719070	10	105334788	NEURL	Island	0.284218	0.322988	0.0371381	1.02551e-20	0.296878	0.32873	0.0295407	7.28482e-15
cg17844313	11	18433875	LDHAL6A;LDHAL6A	Island	0.533123	0.617873	0.0883627	1.04138e-20	0.544003	0.625466	0.0868101	5.00035e-21
cg21692450	9	37023489	PAX5	N_Shore	0.521474	0.563423	0.043839	1.05909e-20	0.534651	0.578131	0.0452948	5.951e-22
cg12360753	20	87680	DEFB127	NA	0.286262	0.233389	-0.0533051	1.07368e-20	0.280169	0.236973	-0.0430244	1.70384e-14
cg07850592	1	156215440	NA	Island	0.256253	0.306997	0.0473681	1.07964e-20	0.25296	0.300071	0.0438999	5.64512e-19
cg26993102	14	92459629	CHGA	Island	0.0107959	0.013206	0.00218382	1.09038e-20	0.0110501	0.0129425	0.00189057	3.26684e-16
cg10552523	2	132146263	NA	N_Shore	0.737872	0.767383	0.030667	1.09929e-20	0.763734	0.784312	0.0216377	1.75942e-12
cg10275315	8	105548596	DPYS	S_Shore	0.362436	0.395686	0.0317028	1.11255e-20	0.359823	0.390161	0.0279536	7.205e-16
cg25019343	1	115199646	SYCP1	S_Shore	0.0869822	0.121423	0.0364361	1.21073e-20	0.0917298	0.123697	0.0334065	1.45922e-18
cg17515480	20	18723065	HSPC072;LOC100270804;HSPC072	NA	0.505882	0.545081	0.0378264	1.25392e-20	0.497541	0.536355	0.0374629	6.05681e-19
cg24717159	4	164307943	NAF1;NAF1	S_Shore	0.923069	0.940794	0.0162479	1.34168e-20	0.923499	0.940059	0.0153846	1.95424e-16
cg27129048	17	56848911	NA	Island	0.221246	0.245478	0.0239216	1.35527e-20	0.221881	0.243583	0.0214696	5.9947e-18
cg14830485	4	155881141	NA	Island	0.930703	0.947262	0.0150805	1.38265e-20	0.949056	0.955561	0.00453046	0.000165884
cg16936953	18	11137785	FAM38B	N_Shore	0.0803112	0.123556	0.044712	1.39797e-20	0.0950071	0.142078	0.0475363	3.76844e-20
cg02066331	15	43458440	LOC145663;GATM	S_Shore	0.200659	0.237997	0.0383544	1.56151e-20	0.204194	0.238345	0.0353649	1.2792e-18
cg04022137	10	131155061	MGMT	Island	0.102869	0.134229	0.0325365	1.56395e-20	0.108746	0.142098	0.0346886	2.11331e-23
cg04329429	15	43214326	DUOX1;DUOX1	N_Shore	0.36238	0.411477	0.0444163	1.57984e-20	0.367884	0.423309	0.0482366	4.50937e-25
cg17140307	10	124629100	LOC399815;FAM24B;FAM24B	Island	0.0767443	0.109213	0.0326448	1.58342e-20	0.0795393	0.112119	0.0338254	6.25865e-22
cg03021802	19	60186297	NLRP2	Island	0.945925	0.964276	0.0181682	1.6089e-20	0.946034	0.962657	0.0164062	2.31501e-17
cg02883668	12	79431290	PTPRQ	NA	0.606632	0.656935	0.0502637	1.61625e-20	0.618849	0.660215	0.0434239	7.18363e-16
cg22698744	20	43366970	MATN4;MATN4;MATN4	N_Shore	0.887853	0.912882	0.0247199	1.63662e-20	0.894875	0.917712	0.0225941	2.0857e-18
cg10738368	3	61354622	NA	NA	0.933189	0.923718	-0.00928528	1.68646e-20	0.930984	0.922678	-0.007995	1.17264e-14
cg00891541	8	53639418	FAM150A	N_Shore	0.0683451	0.0898854	0.0191096	1.80696e-20	0.0682765	0.0898934	0.0205734	5.51299e-23
cg05189570	5	77182074	NA	N_Shore	0.851946	0.896272	0.0436339	1.80759e-20	0.860958	0.901216	0.040751	1.97787e-20
cg27212232	3	50289295	SEMA3B;SEMA3B	Island	0.69189	0.723112	0.0320749	1.81659e-20	0.705482	0.732649	0.0282487	5.31355e-17
cg05107535	12	115804699	HRK	S_Shore	0.36808	0.400844	0.0348901	1.86881e-20	0.388565	0.416576	0.0281564	1.39948e-13
cg13331196	14	68411356	ACTN1;ACTN1;ACTN1	Island	0.921492	0.952946	0.0319484	1.87014e-20	0.921483	0.951895	0.0303452	4.10785e-18
cg19761502	17	36273071	KRT12	Island	0.728162	0.761004	0.0342706	1.9076e-20	0.745557	0.774798	0.0309432	2.35157e-17
cg03102841	6	28663721	SCAND3	S_Shore	0.571664	0.605265	0.0357175	1.91991e-20	0.586524	0.617393	0.0310305	2.2726e-16
cg16306900	19	8179505	LASS4	N_Shore	0.401369	0.464443	0.058562	1.9416e-20	0.367636	0.431023	0.0576833	1.06163e-19
cg25946389	8	49630849	NA	N_Shore	0.440759	0.48098	0.040977	1.94217e-20	0.457622	0.500833	0.0446488	4.32253e-22
cg05620980	8	22074117	SFTPC	S_Shelf	0.863484	0.882294	0.019356	1.94867e-20	0.868223	0.884085	0.0157868	1.59933e-15
cg01565777	16	33844741	NA	N_Shore	0.653508	0.696856	0.0424692	1.95746e-20	0.673511	0.713892	0.0389932	1.27782e-18
cg19160878	13	110264327	NA	S_Shore	0.925029	0.945384	0.0183253	2.00875e-20	0.925835	0.946538	0.020116	4.16896e-25
cg06686742	7	121734308	NA	S_Shore	0.419014	0.445043	0.0287434	2.00877e-20	0.459992	0.487118	0.0303543	2.93514e-22
cg09068004	5	1299795	NA	Island	0.512324	0.478175	-0.0392297	2.03809e-20	0.501489	0.466423	-0.0405743	2.04519e-21
cg00929523	10	54385159	NA	NA	0.941892	0.950479	0.00835074	2.10312e-20	0.941469	0.949976	0.00823442	7.57715e-21
cg15463284	6	144428109	PLAGL1;PLAGL1	S_Shore	0.706497	0.737645	0.0294619	2.15855e-20	0.711049	0.744921	0.031434	3.02542e-22
cg26276327	4	174657952	NA	Island	0.247233	0.288789	0.0453527	2.17158e-20	0.266433	0.304452	0.0417176	2.56732e-18
cg06951627	10	28070039	MKX	N_Shore	0.842946	0.873843	0.0308441	2.1876e-20	0.854991	0.884488	0.0303176	1.06575e-20
cg00603340	6	166339583	NA	N_Shelf	0.0642475	0.0762337	0.0117988	2.18866e-20	0.0665021	0.0756222	0.00898636	1.1094e-12
cg27038634	7	39957069	CDK13;CDK13	Island	0.0272458	0.0323866	0.00493966	2.23905e-20	0.0274293	0.0325214	0.00462608	1.29493e-19
cg10507304	18	11137385	FAM38B	N_Shore	0.314086	0.369132	0.05428	2.2639e-20	0.340008	0.391437	0.0514104	3.69896e-18
cg16743289	1	2335234	PEX10;PEX10	N_Shore	0.671352	0.702331	0.0296022	2.27218e-20	0.645652	0.6826	0.0337772	1.0381e-22
cg20353484	6	30961990	DDR1;DDR1	S_Shore	0.473478	0.537146	0.0587706	2.27347e-20	0.463503	0.5286	0.0597825	9.96761e-22
cg18735956	1	91070594	NA	N_Shelf	0.913601	0.931893	0.0179304	2.29538e-20	0.913601	0.931058	0.0167625	2.69165e-18
cg21161766	6	17390679	RBM24;RBM24;RBM24	S_Shore	0.496113	0.545208	0.0446629	2.30511e-20	0.479995	0.527311	0.0433696	5.47029e-19
cg26464626	2	208979409	PTH2R	N_Shore	0.834681	0.855613	0.0219487	2.31e-20	0.837046	0.858907	0.0225246	5.47271e-19
cg26046136	5	77289134	NA	N_Shore	0.288539	0.321469	0.0353523	2.38894e-20	0.307709	0.346346	0.041083	7.61636e-25
cg02213822	2	105220228	NA	Island	0.526597	0.596822	0.070921	2.39928e-20	0.523993	0.597062	0.0750668	2.87226e-22
cg10582608	2	27705391	GPN1;CCDC121;GPN1;GPN1;CCDC121;CCDC121;GPN1;GPN1	NA	0.153875	0.171611	0.0222517	2.44117e-20	0.149289	0.170865	0.0250644	1.62328e-25
cg06165179	1	2414516	PLCH2	NA	0.924233	0.911297	-0.0136709	2.5066e-20	0.922169	0.90937	-0.0135374	3.7062e-21
cg09712464	15	99238914	ALDH1A3	S_Shore	0.776459	0.809635	0.0332877	2.51791e-20	0.778559	0.813408	0.0353108	5.29026e-22
cg06221946	2	218007269	DIRC3	NA	0.154987	0.128351	-0.029529	2.5764e-20	0.128697	0.10927	-0.0226085	7.22027e-16
cg19389372	11	22319946	SLC17A6	Island	0.218777	0.261339	0.0447013	2.57864e-20	0.236237	0.274437	0.0401583	4.98531e-16
cg03804621	15	27755487	NA	S_Shore	0.522435	0.571941	0.0484324	2.58918e-20	0.534709	0.579959	0.0460417	8.98695e-21
cg07205791	2	48698572	GTF2A1L;STON1-GTF2A1L;GTF2A1L	S_Shore	0.939982	0.951966	0.0113058	2.62215e-20	0.939589	0.951384	0.0110478	1.03738e-17
cg03081205	4	108964774	SGMS2	N_Shore	0.857685	0.882729	0.0221213	2.64704e-20	0.851797	0.875236	0.0198933	1.75604e-15
cg22247250	2	74582608	LOC151534;LBX2	N_Shore	0.690841	0.743193	0.0479299	2.80497e-20	0.712754	0.767804	0.0530879	1.87124e-24
cg00310410	4	17422656	NCAPG;DCAF16	S_Shore	0.527543	0.488154	-0.0431364	2.81329e-20	0.514983	0.483482	-0.0366691	4.924e-14
cg03043157	19	10808446	TMED1	S_Shore	0.668974	0.713022	0.0397906	2.82596e-20	0.677588	0.724593	0.0428237	2.1688e-23
cg00680696	6	31870755	VARS	N_Shore	0.038482	0.0319594	-0.00665531	2.93686e-20	0.0350594	0.030376	-0.00475572	1.25872e-11
cg21184711	20	28164511	NA	Island	0.357852	0.393059	0.0339959	2.96725e-20	0.360094	0.39217	0.0308264	5.44483e-17
cg23791682	6	166339128	NA	N_Shelf	0.158478	0.198844	0.0399212	2.97056e-20	0.155676	0.199235	0.0420564	1.6643e-23
cg22545206	15	81128641	AP3B2	NA	0.887477	0.906373	0.0174933	3.07573e-20	0.901001	0.915964	0.0136766	6.5601e-17
cg02958895	12	105872985	C12orf23	N_Shore	0.609585	0.660903	0.0479725	3.12355e-20	0.596716	0.64868	0.0474388	1.19424e-18
cg16882830	18	33398257	BRUNOL4;BRUNOL4;BRUNOL4;BRUNOL4	N_Shore	0.641718	0.680552	0.037254	3.16093e-20	0.642224	0.679665	0.0368168	5.57636e-19
cg10960055	11	18434110	LDHAL6A;LDHAL6A;LDHAL6A;LDHAL6A	Island	0.710437	0.767947	0.0611086	3.16846e-20	0.716818	0.772077	0.0589517	1.07149e-19
cg21313071	9	34038851	UBAP2	Island	0.217358	0.235429	0.0202522	3.22944e-20	0.216947	0.236282	0.0182363	1.66026e-17
cg06410849	6	17390760	RBM24;RBM24;RBM24	S_Shore	0.285745	0.334102	0.0452142	3.23392e-20	0.291343	0.335015	0.0414427	8.9509e-16
cg25704207	20	21018832	NA	NA	0.229498	0.266082	0.0399117	3.23577e-20	0.251989	0.289428	0.0409193	8.20636e-20
cg23105130	2	241145503	ANKMY1;ANKMY1	Island	0.273475	0.217856	-0.0613211	3.25523e-20	0.280594	0.226931	-0.0576462	4.31656e-19
cg09187505	2	222842268	PAX3;PAX3;PAX3;PAX3;PAX3;PAX3	NA	0.802481	0.833513	0.0303115	3.27498e-20	0.807301	0.836984	0.0280332	4.01565e-17
cg27241845	5	157050218	NA	Island	0.353613	0.414944	0.0599504	3.29955e-20	0.348602	0.41306	0.0635278	4.23894e-22
cg15074709	10	82159129	C10orf58	S_Shore	0.591377	0.559385	-0.0386127	3.31054e-20	0.546168	0.518063	-0.0346061	2.16851e-14
cg00046336	11	82122818	FAM181B	S_Shore	0.321861	0.350944	0.0260111	3.32919e-20	0.346616	0.374406	0.0265935	3.68604e-22
cg23998405	16	2832767	TMPRSS8	Island	0.194657	0.138955	-0.0517616	3.36757e-20	0.22096	0.162252	-0.0542215	1.05713e-22
cg14453935	9	37476469	POLR1E	S_Shore	0.156664	0.132358	-0.0248623	3.39971e-20	0.140373	0.118849	-0.0231332	9.91251e-19
cg13928733	12	131415808	GALNT9	Island	0.0626932	0.0508892	-0.0119742	3.40477e-20	0.071235	0.057789	-0.0134262	2.19005e-23
cg19664013	15	43458571	LOC145663;GATM	S_Shore	0.500262	0.542244	0.0405368	3.40612e-20	0.502755	0.5498	0.045657	2.26133e-25
cg25985959	19	6690184	TRIP10	N_Shore	0.535242	0.566308	0.0274882	3.4187e-20	0.537045	0.570735	0.0318459	3.14626e-27
cg05833851	10	64235648	ADO;ADO	Island	0.497671	0.469569	-0.0342715	3.49383e-20	0.497882	0.471724	-0.0319693	2.56673e-18
cg02047809	5	33973430	RXFP3	Island	0.213552	0.265993	0.051948	3.53221e-20	0.216722	0.266715	0.0503388	2.62998e-19
cg04337278	4	180440466	NA	NA	0.774231	0.736907	-0.0355738	3.57779e-20	0.77188	0.733102	-0.0353109	5.2955e-19
cg24014869	10	105334737	NEURL	Island	0.158315	0.201215	0.0419873	3.6293e-20	0.181758	0.218928	0.0362149	1.38613e-16
cg03695236	19	13877603	C19orf57;CC2D1A	N_Shore	0.331122	0.362662	0.0319773	3.65706e-20	0.347742	0.375424	0.0282922	1.94633e-15
cg07370221	3	49869445	TRAIP	S_Shore	0.532897	0.566834	0.0343351	3.65939e-20	0.538257	0.570949	0.0312038	5.34381e-16
cg08282428	17	53438288	SFRS1;SFRS1	N_Shore	0.234217	0.203348	-0.0308966	3.76168e-20	0.209465	0.185004	-0.0262733	5.2478e-16
cg06623151	20	43366797	MATN4;MATN4;MATN4	Island	0.900074	0.925097	0.0260881	3.90415e-20	0.904795	0.930836	0.025221	1.34801e-12
cg05225012	17	4590614	ZMYND15;CXCL16;ZMYND15;CXCL16	S_Shore	0.86882	0.886536	0.0157214	3.96026e-20	0.871436	0.887271	0.0144852	1.35201e-18
cg17165695	20	21326495	NKX2-4	S_Shore	0.238889	0.266722	0.0272557	3.96401e-20	0.248281	0.275375	0.0269967	1.30149e-18
cg25173405	9	126663198	RPL35	N_Shore	0.578802	0.530256	-0.0517945	4.13951e-20	0.563404	0.526682	-0.0418188	2.09966e-13
cg10350492	22	36056622	NA	N_Shelf	0.384482	0.42632	0.0375293	4.26491e-20	0.37913	0.419936	0.0356451	6.81177e-18
cg15231205	19	63757312	CHMP2A;CHMP2A	N_Shore	0.559109	0.582567	0.0223015	4.29609e-20	0.549724	0.575522	0.0243249	1.15334e-22
cg13840089	6	29904572	HLA-G	Island	0.761251	0.798012	0.0345921	4.34285e-20	0.765257	0.800433	0.0340143	2.16813e-18
cg08121925	20	3093359	ProSAPiP1	Island	0.888504	0.922633	0.0349295	4.35476e-20	0.893983	0.922363	0.0291647	8.86078e-15
cg03854071	11	64928946	FRMD8	Island	0.859913	0.844741	-0.0171522	4.46055e-20	0.864818	0.847756	-0.0179529	3.15688e-23
cg01048561	8	145673151	FOXH1	N_Shore	0.83188	0.857705	0.025376	4.54261e-20	0.83123	0.855872	0.023877	5.35226e-17
cg13531387	6	28692134	NA	Island	0.097081	0.116558	0.021937	4.57784e-20	0.106947	0.126863	0.022116	2.26411e-18
cg15880497	12	56302893	SLC26A10	S_Shore	0.893012	0.910868	0.0162741	4.58332e-20	0.895904	0.912392	0.0151674	3.58524e-17
cg13030331	19	51607191	CCDC8	Island	0.579895	0.64231	0.0553694	4.63829e-20	0.57207	0.629298	0.0508356	2.93099e-18
cg18888461	1	9112228	GPR157	Island	0.0414394	0.0493667	0.00745883	4.85556e-20	0.0422623	0.0485395	0.00590041	8.75466e-14
cg09523275	10	13611716	NA	S_Shore	0.78649	0.823875	0.0343406	4.93572e-20	0.78635	0.820742	0.0303725	5.40056e-16
cg10589310	16	30478415	ZNF764	N_Shore	0.866081	0.84373	-0.0250607	4.98756e-20	0.860411	0.841677	-0.0205587	2.3768e-14
cg13430552	8	143922515	GML	NA	0.23106	0.191439	-0.0367278	5.00428e-20	0.244742	0.201006	-0.039275	2.38228e-24
cg16279786	1	159626725	NA	S_Shore	0.239943	0.278082	0.0415542	5.27401e-20	0.252536	0.277823	0.0288775	4.80166e-11
cg25746923	4	155922381	RBM46	Island	0.580738	0.655049	0.0748118	5.35492e-20	0.590341	0.653813	0.0639389	2.73073e-15
cg27353899	2	131869348	NA	Island	0.715144	0.754515	0.03335	5.44021e-20	0.70844	0.743849	0.0297614	5.76447e-17
cg22196260	12	79634837	MYF5	N_Shore	0.208904	0.259402	0.0564106	5.48375e-20	0.247133	0.282251	0.0427367	3.14261e-11
cg24304210	4	69646068	NA	NA	0.00582259	0.00394926	-0.00193771	5.59849e-20	0.00672327	0.00420543	-0.00236438	9.41522e-24
cg17035539	21	35185678	RUNX1	S_Shore	0.375593	0.301434	-0.0784292	5.86209e-20	0.370041	0.297437	-0.0766714	9.34402e-20
cg25842356	7	158443178	NA	Island	0.527076	0.460552	-0.0697142	5.90986e-20	0.521926	0.455441	-0.071455	6.75977e-21
cg00364956	5	180579214	NA	N_Shore	0.850846	0.875582	0.0228411	6.04938e-20	0.866563	0.885699	0.0171757	4.8819e-14
cg22541001	1	146203806	NA	Island	0.13368	0.169761	0.0368216	6.09243e-20	0.151377	0.185954	0.0344245	4.63771e-18
cg15092219	19	19230197	HAPLN4	Island	0.965214	0.973302	0.00779321	6.14225e-20	0.965681	0.972722	0.00718072	2.0334e-17
cg02195657	7	129632810	TMEM209	S_Shore	0.65191	0.687188	0.0318393	6.48613e-20	0.64509	0.68421	0.0350145	2.97767e-23
cg24711397	4	155921861	RBM46	Island	0.536216	0.600993	0.0615578	6.54219e-20	0.539071	0.601061	0.0598651	2.44411e-19
cg16330893	1	39931295	NA	S_Shore	0.675054	0.709548	0.033751	6.56682e-20	0.689549	0.721281	0.0297813	3.26734e-16
cg19821297	7	154982733	NA	NA	0.769437	0.798978	0.0277066	6.59596e-20	0.773244	0.803594	0.0289417	5.89237e-21
cg27243166	13	52317597	PCDH8;PCDH8	N_Shore	0.0376754	0.053981	0.0171723	6.69105e-20	0.0396	0.0564492	0.0180598	9.6235e-24
cg04850045	19	10266955	ICAM5	Island	0.355234	0.381733	0.0252313	6.77169e-20	0.360785	0.399736	0.0377985	5.6312e-36
cg26740318	17	7228725	TNK1	S_Shore	0.863481	0.880677	0.0170949	6.84592e-20	0.88443	0.894723	0.0119958	4.41346e-13
cg05123976	1	3254241	PRDM16;PRDM16	NA	0.26626	0.296617	0.0299446	6.89355e-20	0.259771	0.294921	0.033904	8.1557e-24
cg25646708	6	28335070	NKAPL	Island	0.100948	0.125893	0.0263808	6.9236e-20	0.102654	0.126138	0.0247883	1.52611e-18
cg18031221	14	91858170	SLC24A4	N_Shore	0.611502	0.647959	0.0316338	6.98502e-20	0.596364	0.63773	0.0349879	4.58969e-20
cg03295928	20	61277820	NA	Island	0.167356	0.188185	0.0212154	7.4563e-20	0.16479	0.185453	0.0210646	2.34994e-19
cg20136951	3	147362400	PLOD2;PLOD2	S_Shore	0.144028	0.183262	0.0425446	7.49025e-20	0.146956	0.185593	0.0414385	1.52385e-18
cg20559217	2	51108828	NRXN1;NRXN1	Island	0.96117	0.970526	0.00927691	7.70505e-20	0.962436	0.970442	0.00846992	6.84521e-17
cg07592361	17	45425353	DLX3	N_Shore	0.443919	0.504537	0.0567361	7.70792e-20	0.460877	0.513321	0.0479818	4.13976e-14
cg06768010	16	2870070	NA	N_Shelf	0.93062	0.941414	0.010373	7.71564e-20	0.933006	0.943566	0.010852	3.35779e-21
cg15124926	11	18433955	LDHAL6A;LDHAL6A;LDHAL6A;LDHAL6A	Island	0.286128	0.354146	0.0724226	7.94831e-20	0.293362	0.357621	0.0719783	2.8274e-19
cg22763739	17	9490981	USP43	S_Shore	0.621339	0.665898	0.0423716	7.97294e-20	0.628549	0.678042	0.0486621	6.74147e-28
cg07953201	1	157773702	OR10J5	NA	0.605359	0.568121	-0.0410574	8.06273e-20	0.585818	0.555983	-0.0336258	1.15195e-13
cg20035459	17	7227824	TNK1	N_Shore	0.928891	0.943973	0.0131887	8.1844e-20	0.937301	0.947657	0.00898351	3.24009e-10
cg26250093	19	63553901	NCRNA00181;A1BG	Island	0.742747	0.794578	0.049865	8.25694e-20	0.748277	0.796822	0.0456063	4.84644e-16
cg03315557	19	13877729	C19orf57;CC2D1A	Island	0.0438823	0.0539157	0.00933418	9.17527e-20	0.0474234	0.0559743	0.00821162	3.49278e-14
cg18675097	1	9670694	PIK3CD	N_Shore	0.372636	0.336685	-0.0402409	9.25302e-20	0.361725	0.324633	-0.0428933	1.0437e-21
cg26643967	8	21923291	NA	N_Shore	0.795791	0.818835	0.0225322	9.33019e-20	0.7942	0.815159	0.0194369	6.25667e-15
cg23256401	10	81733108	NA	Island	0.424436	0.448389	0.0257621	9.58475e-20	0.444743	0.463876	0.0222477	2.33509e-16
cg24057514	2	74583010	LOC151534;LBX2	Island	0.418428	0.454545	0.0369784	9.63274e-20	0.435087	0.470883	0.0365838	4.33986e-19
cg23749760	5	112101942	APC;APC;APC	NA	0.361069	0.321671	-0.0365694	9.71318e-20	0.36851	0.327205	-0.04015	8.13519e-24
cg14466942	10	131155049	MGMT	Island	0.0315946	0.0465739	0.0150405	9.76391e-20	0.0363955	0.052892	0.0172429	1.60078e-20
cg25881038	8	43250510	NA	Island	0.306592	0.400602	0.0926628	9.95144e-20	0.317853	0.409525	0.0928472	2.63253e-20
cg15656686	19	19486761	TSSK6;NDUFA13	Island	0.950395	0.962255	0.0107192	1.01235e-19	0.955685	0.964336	0.007987	2.78421e-15
cg21243889	6	27294178	NA	NA	0.710985	0.788819	0.0831227	1.045e-19	0.722061	0.790742	0.0717994	2.61267e-16
cg25533997	19	44158597	FBXO17	S_Shore	0.106317	0.144437	0.0353279	1.05922e-19	0.0900722	0.126423	0.0337835	1.14329e-22
cg14785609	5	179749372	NA	Island	0.463083	0.494582	0.0288139	1.08919e-19	0.45915	0.492434	0.0297011	3.07038e-18
cg26730619	22	17516238	NA	N_Shore	0.436542	0.475721	0.0380107	1.13229e-19	0.439214	0.47697	0.0365241	2.08236e-18
cg15862358	2	172682876	NA	S_Shore	0.116298	0.136265	0.0216161	1.14075e-19	0.128288	0.144123	0.0174886	1.449e-11
cg04348222	19	41191561	C19orf46	N_Shore	0.37528	0.42639	0.0448118	1.14901e-19	0.348974	0.401771	0.0460269	2.11878e-20
cg12954512	2	118333969	NA	Island	0.466744	0.552683	0.079988	1.20877e-19	0.477692	0.560725	0.0799537	1.7051e-19
cg11351987	19	60692621	SSC5D	Island	0.948275	0.965584	0.0152033	1.22828e-19	0.95378	0.966962	0.0117575	1.02468e-16
cg12851514	19	41177122	SDHAF1	Island	0.458405	0.511762	0.0516665	1.23393e-19	0.450674	0.504231	0.0519215	5.19978e-19
cg25341560	10	131155063	MGMT	Island	0.0938737	0.120164	0.0275325	1.24661e-19	0.0993356	0.126617	0.0280302	1.00489e-19
cg00009053	10	95351923	RBP4	S_Shore	0.541193	0.597957	0.0549117	1.28141e-19	0.5333	0.591756	0.0571573	8.59788e-22
cg13350768	12	107158277	WSCD2	NA	0.837276	0.867084	0.0278455	1.29285e-19	0.846602	0.869257	0.0205855	1.43895e-11
cg13624528	14	33339841	NPAS3;NPAS3;NPAS3;NPAS3	Island	0.559062	0.617193	0.0535161	1.31441e-19	0.558216	0.616108	0.0553575	4.18424e-22
cg06821120	4	110700149	CCDC109B	N_Shore	0.534099	0.47073	-0.064772	1.3251e-19	0.512705	0.456605	-0.0588563	2.02456e-16
cg08389151	6	27547910	ZNF184	N_Shore	0.14016	0.115466	-0.0267297	1.33482e-19	0.127194	0.105535	-0.0223638	3.37475e-16
cg05063952	20	13147787	NA	N_Shore	0.3733	0.435886	0.0671411	1.3742e-19	0.405149	0.466145	0.0683606	4.11873e-21
cg23288337	10	103040310	NA	N_Shore	0.576522	0.618195	0.0432673	1.40179e-19	0.597695	0.63036	0.0354132	2.08184e-14
cg10548272	16	84811009	NA	NA	0.606403	0.642287	0.0334602	1.40727e-19	0.605367	0.636705	0.0290262	5.70477e-16
cg12494515	5	72451443	TMEM171;TMEM171	Island	0.124611	0.149776	0.0279996	1.44784e-19	0.143163	0.171484	0.0332896	1.83401e-22
cg03177666	6	27399564	FKSG83	NA	0.887785	0.909215	0.0185433	1.46095e-19	0.885346	0.904321	0.0161013	4.37042e-15
cg12959079	14	37141519	NA	S_Shelf	0.494971	0.537389	0.0434788	1.49387e-19	0.515024	0.544274	0.0325825	7.02466e-12
cg05695762	6	30991741	VARS2;VARS2;VARS2	S_Shore	0.56719	0.514604	-0.0600656	1.51409e-19	0.480553	0.434366	-0.0527496	5.04897e-14
cg19515245	6	28772205	NA	NA	0.262017	0.355022	0.0943676	1.57172e-19	0.267986	0.358565	0.0923188	1.73897e-19
cg25929976	11	44284999	ALX4	S_Shore	0.675313	0.708645	0.0347162	1.58672e-19	0.689969	0.721976	0.0338955	7.89106e-19
cg07516742	4	6361935	NA	NA	0.0992926	0.0587192	-0.0413724	1.62555e-19	0.099233	0.0550153	-0.0448469	1.24173e-24
cg17166338	4	1484998	NA	S_Shore	0.918116	0.888093	-0.0295611	1.62942e-19	0.917856	0.889807	-0.0276577	3.65771e-18
cg24996930	6	84474164	SNAP91;SNAP91	N_Shore	0.567245	0.597762	0.0317305	1.66863e-19	0.590806	0.620703	0.0301782	1.45145e-16
cg01259156	10	65403279	NA	Island	0.844411	0.873135	0.0303626	1.66946e-19	0.845775	0.87402	0.0288201	1.05364e-18
cg15006772	6	32837854	HLA-DQB2	Island	0.729038	0.757763	0.0271104	1.67478e-19	0.730746	0.758077	0.0259622	4.19475e-17
cg00433296	4	10069335	ZNF518B	S_Shore	0.678165	0.706378	0.0286591	1.74025e-19	0.680467	0.706987	0.0265004	2.84436e-16
cg08976101	6	17390838	RBM24;RBM24;RBM24	S_Shore	0.804016	0.830112	0.0224271	1.757e-19	0.801414	0.829144	0.0241927	7.11616e-22
cg20292636	1	36689192	OSCP1;OSCP1	S_Shore	0.0538169	0.0719403	0.0175796	1.75933e-19	0.0566523	0.0722244	0.0161048	1.33732e-14
cg03422944	1	147414249	NA	N_Shore	0.470543	0.527872	0.0603348	1.79114e-19	0.469023	0.52434	0.0557209	1.70776e-17
cg19103219	12	129387560	PIWIL1	N_Shore	0.628614	0.580552	-0.0547178	1.79635e-19	0.617754	0.572435	-0.0520074	2.51559e-18
cg14095959	3	182070892	NA	NA	0.487747	0.532425	0.0413078	1.8169e-19	0.478174	0.525314	0.0434987	1.2962e-21
cg09224821	1	155082398	NTRK1;INSRR	Island	0.118204	0.134712	0.014725	1.82952e-19	0.123614	0.141638	0.0170294	2.18618e-25
cg14534277	13	19887325	CRYL1	Island	0.452256	0.504176	0.0498828	1.88835e-19	0.466326	0.50937	0.0405129	7.16924e-14
cg03651292	3	46593329	LRRC2;TDGF1	Island	0.509515	0.557613	0.0478819	1.89632e-19	0.524627	0.562106	0.0393476	1.56974e-13
cg08316083	10	76473931	DUPD1	S_Shore	0.63639	0.671852	0.0325242	1.96602e-19	0.647009	0.676062	0.0278923	8.1914e-15
cg10056203	19	55047066	PTOV1	Island	0.0235682	0.0285213	0.00514927	2.00624e-19	0.0238116	0.0274682	0.00360118	3.62489e-11
cg10574074	2	197212291	CCDC150	N_Shore	0.543519	0.589306	0.0439892	2.01719e-19	0.541327	0.587755	0.0434131	1.05733e-17
cg05563110	1	32514105	LCK;LCK	Island	0.431666	0.495272	0.053584	2.04206e-19	0.421047	0.488778	0.0616026	3.37783e-24
cg15731053	12	121946956	VPS37B	S_Shore	0.842417	0.822116	-0.0219147	2.07043e-19	0.84995	0.831619	-0.0194484	7.91687e-15
cg05864876	19	45766267	SPTBN4	S_Shore	0.497449	0.522495	0.0242598	2.07987e-19	0.511715	0.536835	0.024572	6.35142e-19
cg19440264	15	54813306	ZNF280D;ZNF280D;ZNF280D	Island	0.353648	0.39667	0.0379209	2.08519e-19	0.33545	0.382232	0.0420338	5.32203e-21
cg18361418	7	94864129	PON3	S_Shore	0.274177	0.311507	0.036167	2.09672e-19	0.275904	0.310309	0.0347783	2.50731e-17
cg14035521	1	245747920	NA	N_Shore	0.525631	0.576716	0.0491956	2.11527e-19	0.526265	0.571752	0.0437548	6.08799e-18
cg20440891	13	19887349	CRYL1	Island	0.790055	0.823342	0.0324782	2.11557e-19	0.805424	0.831509	0.0251247	5.4987e-14
cg18877667	19	62434072	AURKC;AURKC;AURKC	Island	0.828527	0.880367	0.0530728	2.12923e-19	0.831959	0.881513	0.0512192	6.38063e-18
cg14341968	1	225814091	NA	Island	0.374069	0.425793	0.0516569	2.1509e-19	0.385458	0.433756	0.048933	5.89646e-20
cg05708536	6	27344601	NA	NA	0.922773	0.942249	0.0203194	2.19945e-19	0.925789	0.943179	0.0176967	7.90209e-16
cg13238680	7	112049793	NA	NA	0.926107	0.949959	0.0238685	2.19967e-19	0.928626	0.951337	0.0228738	3.06844e-20
cg07525299	7	154975994	NA	N_Shore	0.0676186	0.0919695	0.0223863	2.22521e-19	0.0636822	0.0892586	0.0239371	1.18364e-24
cg03408035	6	15771517	DTNBP1;DTNBP1;DTNBP1	S_Shore	0.859685	0.882715	0.0218917	2.27275e-19	0.855706	0.876161	0.0191635	1.05495e-15
cg13375538	11	64236072	NRXN2;NRXN2	Island	0.70117	0.74561	0.0464131	2.31879e-19	0.701737	0.74872	0.0473791	3.94853e-19
cg10468070	8	144862305	LOC100130274	Island	0.482975	0.531981	0.0490806	2.33436e-19	0.481021	0.529178	0.0472285	3.21376e-18
cg24125828	13	110564258	ARHGEF7;ARHGEF7;ARHGEF7	NA	0.394545	0.429457	0.0350033	2.35989e-19	0.41197	0.446442	0.0338317	1.57142e-18
cg03371613	6	28618719	NA	NA	0.0366548	0.0284522	-0.00799431	2.40596e-19	0.0365109	0.0283564	-0.00763053	2.7662e-19
cg14106167	18	14989803	NA	Island	0.440131	0.503629	0.0672961	2.40729e-19	0.450887	0.511937	0.0643852	8.3913e-19
cg05570783	4	2934021	GRK4;GRK4;GRK4;NOP14	N_Shore	0.172474	0.147147	-0.0285293	2.43786e-19	0.168474	0.142547	-0.0289875	4.07524e-20
cg20925811	11	46366697	NA	N_Shore	0.405955	0.430834	0.0217895	2.45527e-19	0.394616	0.42017	0.0217806	6.11704e-18
cg10082647	12	48219903	KCNH3	Island	0.697063	0.725015	0.027738	2.47532e-19	0.722957	0.746934	0.0237747	3.78001e-16
cg23003832	20	593199	SCRT2	Island	0.0705883	0.0859036	0.0161303	2.4985e-19	0.081455	0.0979059	0.0176117	1.80787e-18
cg24222546	3	42702493	KBTBD5	Island	0.281002	0.332498	0.0521765	2.51368e-19	0.296475	0.342825	0.0484888	2.17895e-18
cg14804531	1	155094826	NTRK1;INSRR	N_Shore	0.928908	0.941474	0.0115942	2.52376e-19	0.933069	0.944095	0.00957993	1.08547e-15
cg05189127	1	75366184	LHX8	N_Shelf	0.0432792	0.0545263	0.0128493	2.53693e-19	0.0506806	0.0613956	0.0128483	4.78375e-16
cg18690501	1	75370627	LHX8	S_Shore	0.353047	0.379152	0.0255071	2.55038e-19	0.377299	0.406614	0.026537	3.05274e-22
cg09754549	1	229366019	TRIM67	Island	0.0209711	0.0327842	0.0123027	2.58204e-19	0.0221702	0.0337704	0.0120513	6.74799e-20
cg06355129	17	9491021	USP43	S_Shore	0.159255	0.19168	0.0321542	2.63152e-19	0.163033	0.19673	0.0323428	1.76958e-17
cg06823108	4	771229	CPLX1	S_Shore	0.77943	0.80289	0.0219996	2.6332e-19	0.77036	0.795635	0.0224838	8.93128e-18
cg09796146	17	38746036	NA	N_Shelf	0.799346	0.771589	-0.0218723	2.68095e-19	0.787235	0.761268	-0.021399	3.24578e-16
cg20381115	19	63263450	ZNF135;ZNF135;ZNF135;ZNF135;ZNF135	Island	0.769366	0.817404	0.0441649	2.7263e-19	0.764039	0.813459	0.047378	9.88576e-21
cg16547629	17	43304676	NA	Island	0.278477	0.324592	0.040624	2.73197e-19	0.273329	0.316881	0.0385614	4.13485e-19
cg01798261	18	12244976	CIDEA;CIDEA	Island	0.321768	0.386265	0.0606846	2.75044e-19	0.315432	0.388439	0.069067	6.91128e-25
cg11088471	7	100612619	NA	S_Shelf	0.0515596	0.0403107	-0.0115061	2.76877e-19	0.0548705	0.043525	-0.0113694	5.69757e-17
cg00760646	17	42756732	C17orf57	S_Shore	0.0401186	0.0795147	0.0397081	2.78216e-19	0.0454181	0.0850814	0.0406212	2.59922e-19
cg23404877	15	90739580	ST8SIA2	S_Shore	0.578255	0.62132	0.0416357	2.8183e-19	0.574033	0.61789	0.0412404	8.16826e-20
cg04114655	16	2848919	PRSS22	S_Shore	0.2315	0.178483	-0.057862	2.90911e-19	0.212561	0.169855	-0.0452576	6.15627e-13
cg24673605	16	31346894	COX6A2	Island	0.447713	0.511504	0.0600826	2.9767e-19	0.448126	0.506972	0.0570888	1.63245e-17
cg12706938	13	19615346	GJA3	Island	0.940306	0.963179	0.0221357	2.98792e-19	0.945516	0.96437	0.0181639	2.66852e-17
cg16842214	14	102060254	NA	NA	0.325121	0.368858	0.0402261	3.08974e-19	0.310058	0.355959	0.0414205	1.86405e-20
cg12813768	20	34102158	LOC647979	Island	0.383933	0.356462	-0.0274362	3.09941e-19	0.385867	0.348617	-0.0354824	2.05322e-31
cg25036261	2	38154211	CYP1B1	N_Shore	0.253929	0.289106	0.0381961	3.12373e-19	0.286353	0.318491	0.0358371	5.50544e-17
cg26188726	20	3093356	ProSAPiP1	Island	0.852934	0.89129	0.0387954	3.22105e-19	0.859173	0.890962	0.0324148	4.25005e-14
cg06180356	19	63560816	ZNF497	S_Shore	0.904302	0.919095	0.0130298	3.26757e-19	0.905372	0.92009	0.0125866	7.31741e-17
cg01031101	1	172102612	GAS5;SNORD78;SNORD76;SNORD77;SNORD44;SNORD79	N_Shore	0.18667	0.152702	-0.0341965	3.28307e-19	0.165677	0.146764	-0.0200946	5.23629e-08
cg23155333	7	131913215	PLXNA4;PLXNA4;PLXNA4	S_Shore	0.658384	0.68686	0.0260892	3.39862e-19	0.659988	0.684221	0.0222495	4.25462e-15
cg13982318	6	88814090	SPACA1	Island	0.632346	0.690358	0.0616721	3.43119e-19	0.639069	0.688871	0.0542851	1.08371e-15
cg16005224	12	6364028	LTBR	S_Shore	0.268514	0.241359	-0.028979	3.45302e-19	0.231236	0.205903	-0.0279723	7.9629e-21
cg12369078	19	42650592	ZNF570;ZNF569	N_Shore	0.361705	0.401775	0.0385758	3.55203e-19	0.355425	0.39556	0.0377873	1.01922e-17
cg26120971	4	123073413	TRPC3;TRPC3	Island	0.543037	0.58917	0.0423026	3.55234e-19	0.547819	0.584431	0.035191	4.25325e-14
cg07079724	2	233092733	NA	N_Shelf	0.77101	0.802519	0.0276747	3.57259e-19	0.773936	0.801618	0.0246239	7.06605e-16
cg08040012	10	130227218	NA	N_Shore	0.805104	0.834298	0.0294552	3.57373e-19	0.809345	0.832909	0.0236131	5.26182e-13
cg17743279	15	87734351	LOC254559	NA	0.706798	0.746476	0.0382993	3.6535e-19	0.7388	0.769793	0.0289699	2.39142e-14
cg12906381	11	14951220	CALCA;CALCA;CALCA	N_Shore	0.311244	0.344391	0.031691	3.66689e-19	0.301512	0.339156	0.0354145	2.72582e-23
cg12899423	15	43458487	LOC145663;GATM	S_Shore	0.482858	0.527709	0.0426869	3.69949e-19	0.477159	0.520694	0.0429346	2.12882e-18
cg08942499	4	4560239	STX18	NA	0.782402	0.764184	-0.0231911	3.80437e-19	0.775261	0.759112	-0.0203812	9.06321e-13
cg09456465	7	158443005	NA	Island	0.402137	0.312339	-0.093188	3.85102e-19	0.393674	0.304301	-0.0923928	5.9473e-19
cg05308504	13	48693542	MLNR	Island	0.141092	0.168218	0.0276976	3.88837e-19	0.162809	0.195412	0.0342085	1.61026e-24
cg03638120	9	135065490	NA	Island	0.303432	0.256749	-0.0434863	3.90671e-19	0.322841	0.271334	-0.0474384	2.96404e-23
cg10219223	12	108528914	NA	NA	0.361794	0.428144	0.060555	4.00844e-19	0.35872	0.430036	0.0656641	1.91805e-21
cg24576535	19	50591455	PPP1R13L;PPP1R13L	Island	0.719781	0.759933	0.0376907	4.03446e-19	0.750106	0.788065	0.0374698	9.23745e-21
cg22048216	15	32874259	ACTC1	NA	0.383754	0.43291	0.0475992	4.05315e-19	0.39888	0.447699	0.0497815	4.2273e-22
cg17879299	12	37824871	NA	Island	0.416719	0.46466	0.0464718	4.09081e-19	0.43456	0.477385	0.0421057	4.19557e-16
cg12210255	16	72074630	NA	NA	0.136499	0.169728	0.0350404	4.3643e-19	0.154992	0.18346	0.031949	1.09674e-15
cg05073843	3	121486332	NA	N_Shore	0.193815	0.235483	0.039811	4.37193e-19	0.1943	0.237361	0.0424652	5.42697e-21
cg20392764	8	71178918	NA	NA	0.758883	0.799627	0.0372487	4.39057e-19	0.760565	0.800265	0.036575	1.18371e-18
cg09293391	2	105219230	NA	N_Shore	0.845282	0.87693	0.0307823	4.39923e-19	0.832444	0.864773	0.031532	1.52823e-19
cg02900978	19	45424742	CNTD2	S_Shore	0.809934	0.83047	0.0199487	4.52427e-19	0.811086	0.824111	0.0126312	7.95102e-08
cg24413781	14	102060004	NA	NA	0.580265	0.64447	0.0575802	4.67875e-19	0.559619	0.62853	0.0619331	1.84943e-20
cg05630773	1	33162386	NA	NA	0.884348	0.900546	0.0159918	4.69504e-19	0.882848	0.900204	0.0155993	3.08415e-17
cg19098906	5	77182552	NA	N_Shore	0.769944	0.838098	0.0654947	4.71077e-19	0.770379	0.833446	0.0606392	1.23096e-17
cg14448104	1	243918425	KIF26B	Island	0.282576	0.234083	-0.0537717	4.80388e-19	0.275616	0.226117	-0.0532841	4.95986e-19
cg19741359	13	109236257	IRS2	Island	0.0137029	0.0204712	0.00683784	4.81035e-19	0.0135634	0.0201897	0.00639829	6.10133e-31
cg11557492	6	32225027	PRRT1	Island	0.296069	0.335075	0.0377443	5.10504e-19	0.350042	0.387901	0.0380202	1.13265e-18
cg21551271	8	55546504	NA	S_Shore	0.791682	0.816829	0.0228793	5.19903e-19	0.78535	0.811099	0.0236314	7.23671e-19
cg15744692	19	60359475	TNNI3	Island	0.0461308	0.0240513	-0.0231968	5.20811e-19	0.0471235	0.0247397	-0.0231611	6.82975e-17
cg02311932	5	80633140	RNU5E;ZCCHC9;ZCCHC9;RNU5D;ZCCHC9	Island	0.0133772	0.0156737	0.0022182	5.29642e-19	0.0140474	0.0158694	0.00194223	6.30796e-13
cg03792788	15	27755416	NA	S_Shore	0.261708	0.340412	0.07462	5.30222e-19	0.269711	0.351807	0.0807428	8.63787e-23
cg12358432	11	74817328	KLHL35	Island	0.504102	0.576525	0.072615	5.3268e-19	0.510912	0.580612	0.0677482	1.67695e-17
cg23916496	16	23632402	ERN2	S_Shore	0.458483	0.482521	0.0256862	5.49849e-19	0.466435	0.492211	0.0249034	9.40534e-17
cg01166925	2	96515649	NA	NA	0.022309	0.0322898	0.01018	5.55703e-19	0.0227484	0.0314617	0.00924594	7.15005e-19
cg25129124	12	63802269	WIF1	S_Shore	0.898887	0.919981	0.0198521	5.62911e-19	0.899823	0.920443	0.0195734	5.92704e-19
cg27175024	16	87534378	CBFA2T3;CBFA2T3	Island	0.0820363	0.070261	-0.0125246	5.69289e-19	0.0889323	0.075487	-0.014979	3.49499e-21
cg10917602	19	40696834	DMKN;DMKN;DMKN;DMKN	NA	0.303133	0.342682	0.0359388	5.7224e-19	0.293559	0.339444	0.042592	8.75072e-26
cg06230848	1	36689331	OSCP1;OSCP1	S_Shore	0.533458	0.58454	0.0487893	5.8238e-19	0.524342	0.580217	0.0532311	1.64388e-23
cg03858673	11	129690861	ZBTB44	S_Shore	0.100391	0.139368	0.0379864	5.86838e-19	0.102554	0.137136	0.0348828	3.58296e-17
cg15831296	1	243918233	KIF26B	Island	0.371026	0.324013	-0.0515171	6.00523e-19	0.376342	0.322141	-0.0558384	1.09119e-22
cg25908635	16	65513489	RRAD;RRAD	Island	0.760017	0.796464	0.0345263	6.02517e-19	0.772796	0.807009	0.0335221	1.77275e-19
cg25648436	17	4960393	ZNF232	Island	0.117063	0.159456	0.0410863	6.02877e-19	0.123666	0.166247	0.0418123	4.45302e-20
cg08620426	19	19188990	NCAN	NA	0.818926	0.851714	0.0314346	6.11478e-19	0.819572	0.851729	0.0298491	6.96448e-17
cg05895034	6	88814087	SPACA1	Island	0.725431	0.767045	0.0430111	6.12931e-19	0.728147	0.76645	0.0402869	6.17684e-17
cg24117274	1	154912689	NES	N_Shore	0.841078	0.869888	0.025862	6.22753e-19	0.856021	0.881779	0.0233953	2.01003e-17
cg16330755	6	88814077	SPACA1	Island	0.684538	0.728609	0.0477331	6.3397e-19	0.690879	0.72866	0.0419797	7.7453e-16
cg01993818	11	18433729	LDHAL6A;LDHAL6A	N_Shore	0.70857	0.766189	0.058092	6.41162e-19	0.701446	0.760553	0.0603429	4.08624e-19
cg16440561	2	121055014	NA	S_Shelf	0.449188	0.498799	0.0443909	6.48692e-19	0.42417	0.478546	0.0493417	5.55023e-23
cg08044927	10	27743342	PTCHD3	Island	0.579062	0.619681	0.0388505	6.52465e-19	0.580835	0.614928	0.0319315	3.31909e-13
cg23971868	6	28772169	NA	NA	0.310572	0.40074	0.0920945	6.66978e-19	0.312767	0.401825	0.0922475	1.26868e-19
cg27261050	17	7767348	KCNAB3	S_Shore	0.305861	0.337708	0.0294548	6.77272e-19	0.294073	0.326767	0.0300674	4.59252e-20
cg25103895	19	63553514	A1BG	Island	0.396549	0.455525	0.0529814	6.90443e-19	0.430752	0.481455	0.0445257	9.72808e-14
cg08814800	10	50645946	NA	N_Shore	0.500888	0.543653	0.0405928	7.04565e-19	0.489377	0.535788	0.043773	3.86531e-22
cg19480425	22	36574727	MIR659;EIF3L	N_Shore	0.203942	0.269843	0.0630455	7.1717e-19	0.203887	0.271055	0.0675693	2.23184e-21
cg07208667	4	572172	NA	Island	0.78171	0.742709	-0.0406746	7.18118e-19	0.789557	0.748332	-0.0436539	2.16765e-20
cg22866426	2	39860047	THUMPD2;THUMPD2	S_Shore	0.02402	0.0290393	0.00477009	8.06153e-19	0.0244557	0.0280876	0.00389933	3.28152e-15
cg02224314	8	53175074	NA	NA	0.207013	0.253652	0.0460465	8.33525e-19	0.208274	0.25454	0.0476952	2.00329e-21
cg19202384	11	271516	NLRP6	Island	0.236705	0.284394	0.0453828	8.42097e-19	0.238818	0.284636	0.0429853	1.6603e-17
cg24859722	1	234916012	ACTN2	N_Shore	0.448098	0.486044	0.0383553	9.04874e-19	0.456307	0.495702	0.0402356	6.48416e-22
cg24115061	22	17490190	DGCR2	Island	0.0400578	0.0469809	0.00697814	9.07629e-19	0.0418188	0.0468271	0.00537644	2.08336e-12
cg00092309	4	1482292	NA	N_Shore	0.948132	0.915196	-0.0325469	9.27226e-19	0.948363	0.915436	-0.0326511	3.41458e-21
cg10919204	3	47594045	CSPG5	N_Shore	0.682201	0.706325	0.025964	9.39384e-19	0.698206	0.721213	0.0240745	2.60664e-15
cg19234738	20	43973373	PLTP;PLTP	Island	0.0218888	0.0254158	0.00331368	1.0147e-18	0.0245474	0.0269481	0.00230255	4.18849e-08
cg17242351	5	77175248	NA	N_Shore	0.880037	0.920998	0.0389569	1.02005e-18	0.887128	0.921716	0.0341452	2.23332e-16
cg24893551	15	66358639	FEM1B	S_Shore	0.167258	0.144367	-0.0243359	1.02645e-18	0.166516	0.14097	-0.0266602	3.53991e-23
cg05298628	1	25742594	LDLRAP1	Island	0.085731	0.100952	0.0166974	1.02877e-18	0.0865152	0.100133	0.0139751	6.82884e-14
cg24116779	5	110435056	TSLP	N_Shore	0.853804	0.876615	0.0228425	1.02886e-18	0.865847	0.88563	0.0203427	5.10184e-16
cg02734358	6	34314473	HMGA1;HMGA1;HMGA1;HMGA1;HMGA1;HMGA1	S_Shore	0.135373	0.121139	-0.016625	1.06733e-18	0.125101	0.115277	-0.0119159	3.8751e-12
cg16945633	19	53637698	GRIN2D	Island	0.92907	0.943882	0.013906	1.0693e-18	0.945261	0.954287	0.00820733	1.0243e-10
cg06980531	1	146203831	NA	Island	0.424426	0.487843	0.0607023	1.07997e-18	0.444934	0.499874	0.0516621	4.16096e-16
cg08590939	11	85199943	SYTL2	S_Shore	0.0977214	0.117227	0.021329	1.08189e-18	0.102355	0.117636	0.0145813	5.34905e-09
cg19463256	16	33873380	NA	Island	0.731938	0.784897	0.0478684	1.11914e-18	0.746831	0.793599	0.0428429	5.72282e-16
cg10589385	19	4536323	NA	S_Shore	0.864887	0.883968	0.0165635	1.11989e-18	0.857873	0.874763	0.014894	5.07134e-13
cg11478051	16	2144382	TRAF7	N_Shore	0.528139	0.490596	-0.0451316	1.13507e-18	0.502585	0.472125	-0.0392455	1.37622e-16
cg02974659	3	6881061	GRM7;GRM7	S_Shore	0.747982	0.791192	0.0406425	1.14693e-18	0.750762	0.79181	0.0381955	3.5431e-16
cg00082140	4	7279169	SORCS2	NA	0.871204	0.841729	-0.0282708	1.14839e-18	0.885952	0.861948	-0.0228487	1.83175e-17
cg16248798	6	88814021	SPACA1	Island	0.702126	0.750851	0.0504741	1.15623e-18	0.709257	0.753485	0.0462298	3.18127e-16
cg04085901	1	7809858	PER3	Island	0.762067	0.801333	0.0394192	1.16009e-18	0.770101	0.80448	0.03642	7.81569e-17
cg00873811	4	48188177	ZAR1	Island	0.225856	0.258192	0.0347938	1.17333e-18	0.289237	0.321953	0.0359106	1.79339e-16
cg16501140	16	33872756	MIR1826	Island	0.570075	0.632143	0.0614526	1.18399e-18	0.594783	0.651366	0.0572598	5.15968e-18
cg21429107	4	155881667	NA	N_Shore	0.812092	0.857649	0.0463068	1.19028e-18	0.880704	0.897927	0.0161421	6.62342e-08
cg18162670	22	29648179	C22orf27	N_Shore	0.250967	0.311372	0.0632041	1.22415e-18	0.251114	0.311783	0.0622245	3.57582e-17
cg17835109	20	29527952	REM1	S_Shore	0.585971	0.628959	0.0464847	1.22905e-18	0.609706	0.659258	0.0490944	4.69968e-23
cg19206146	12	56308809	B4GALNT1	S_Shore	0.690448	0.722208	0.0302502	1.23941e-18	0.729469	0.759835	0.028331	1.30019e-16
cg02382400	20	57941518	SYCP2	Island	0.842515	0.873023	0.0293516	1.25857e-18	0.851908	0.880323	0.0269617	3.10496e-17
cg06776173	15	65601934	C15orf61	S_Shore	0.118763	0.0892516	-0.0298749	1.28754e-18	0.10325	0.0833993	-0.0207301	6.66167e-13
cg17311587	19	54583386	CCDC155;CCDC155	Island	0.645696	0.718253	0.0716381	1.29271e-18	0.657132	0.722824	0.0652571	1.45983e-15
cg15451853	1	26424105	NA	Island	0.345662	0.374048	0.0257531	1.29394e-18	0.352936	0.38006	0.0255316	1.09334e-18
cg12934884	15	81037268	CPEB1;CPEB1;CPEB1;CPEB1	NA	0.586724	0.614158	0.0258852	1.31926e-18	0.606702	0.630131	0.0211849	1.58628e-13
cg00206281	21	43447016	NA	Island	0.896124	0.86616	-0.0330629	1.3353e-18	0.896574	0.868593	-0.030628	1.05693e-15
cg06268875	10	34360554	NA	NA	0.0909559	0.0615495	-0.0298092	1.3373e-18	0.0716555	0.0484642	-0.0239802	6.18646e-18
cg05593775	13	24013530	NA	N_Shore	0.450033	0.481869	0.0318934	1.35062e-18	0.456597	0.488193	0.0319164	4.35836e-18
cg24438909	19	1740460	ATP8B3	Island	0.352413	0.310252	-0.042344	1.35601e-18	0.342771	0.301915	-0.041973	1.31557e-17
cg16446577	9	67902577	NA	N_Shore	0.697293	0.759381	0.0595105	1.37241e-18	0.698012	0.754433	0.0529747	4.27686e-16
cg17328665	1	154877818	BCAN;BCAN	N_Shore	0.165173	0.199043	0.0343704	1.38045e-18	0.167284	0.202286	0.0348314	5.90857e-20
cg19280206	2	220059284	SPEG	S_Shore	0.755273	0.77951	0.022763	1.39752e-18	0.765959	0.788993	0.021084	7.42826e-18
cg26046772	22	44744311	WNT7B	N_Shore	0.616728	0.668239	0.0439637	1.40021e-18	0.590591	0.64825	0.0499291	5.2717e-22
cg22306238	6	28666092	NA	S_Shelf	0.338113	0.376167	0.0395946	1.40217e-18	0.359365	0.398986	0.0413823	5.15796e-21
cg27036347	15	62855938	RBPMS2	S_Shore	0.419501	0.469107	0.0474182	1.4505e-18	0.464841	0.506459	0.0414607	1.2643e-14
cg22533762	1	38280742	NA	N_Shore	0.780734	0.805958	0.0237074	1.46888e-18	0.777226	0.797103	0.0178615	5.02086e-10
cg07009504	1	63021797	ATG4C;ATG4C	NA	0.238089	0.311063	0.0750408	1.53187e-18	0.236102	0.306937	0.0717867	5.99423e-18
cg20366479	8	135243508	NA	NA	0.595242	0.56345	-0.0373873	1.55214e-18	0.570604	0.548441	-0.0278641	1.49641e-11
cg13410002	2	27842362	NA	NA	0.125104	0.160803	0.033728	1.6001e-18	0.127691	0.161743	0.0325458	9.24689e-18
cg23606925	10	115794568	ADRB1	Island	0.254595	0.278352	0.0242233	1.60572e-18	0.308326	0.334355	0.0264828	5.01146e-18
cg25120326	17	41219066	CRHR1;CRHR1;CRHR1;CRHR1	S_Shore	0.100313	0.130937	0.0294451	1.61747e-18	0.102337	0.136685	0.0331604	5.86708e-20
cg14816087	2	74597347	TLX2	S_Shore	0.800904	0.821602	0.021542	1.63296e-18	0.806817	0.82544	0.0194211	4.66252e-15
cg04861904	1	55126294	DHCR24	S_Shore	0.160193	0.114128	-0.0506308	1.65321e-18	0.141753	0.104249	-0.0396194	4.09482e-15
cg15988232	12	131414869	GALNT9	N_Shore	0.509353	0.471336	-0.0412723	1.68998e-18	0.504607	0.465211	-0.0426655	2.4404e-19
cg23164855	6	27367022	NA	Island	0.0714874	0.0839887	0.0130884	1.70228e-18	0.0748015	0.0878944	0.013594	4.57298e-18
cg02032334	1	44962849	C1orf228	Island	0.850002	0.879287	0.0263593	1.71396e-18	0.849741	0.87747	0.0245531	1.78547e-14
cg08108911	4	145487903	NA	NA	0.301678	0.240339	-0.0580172	1.76263e-18	0.327196	0.25729	-0.0657543	6.36615e-25
cg26607620	4	155921859	RBM46	Island	0.607827	0.655453	0.0460681	1.76829e-18	0.615929	0.659651	0.0428418	5.92986e-16
cg10424846	19	41176753	SDHAF1	Island	0.571808	0.624379	0.0488923	1.77415e-18	0.57447	0.623911	0.0480426	1.26318e-17
cg10091265	6	27833387	NA	NA	0.10347	0.122139	0.0204615	1.789e-18	0.113133	0.130965	0.0193048	5.11105e-15
cg06433816	9	67867477	NA	Island	0.70563	0.752145	0.0453853	1.90635e-18	0.712912	0.757615	0.0434402	1.04134e-17
cg13848598	22	29648373	C22orf27	Island	0.528222	0.592287	0.0634561	1.90868e-18	0.53703	0.595457	0.0589085	4.42536e-17
cg02400092	1	47655821	FOXE3;FOXE3	S_Shore	0.315295	0.35198	0.0350551	1.93787e-18	0.320975	0.363447	0.039301	5.43978e-21
cg07747553	13	19703385	GJB6;GJB6;GJB6;GJB6	N_Shore	0.342433	0.387495	0.0435365	2.00768e-18	0.331985	0.384416	0.0499818	9.14601e-23
cg06617961	2	118333700	NA	Island	0.908509	0.932499	0.0235693	2.05057e-18	0.909002	0.933799	0.0240917	2.02837e-19
cg22743002	5	33972939	RXFP3	Island	0.470308	0.515951	0.0455072	2.07493e-18	0.470102	0.512644	0.0421995	2.94347e-15
cg12610079	11	8009996	NA	Island	0.545522	0.569413	0.0237552	2.11656e-18	0.558791	0.579122	0.020093	4.73193e-13
cg01707795	11	8247515	NA	S_Shore	0.672931	0.698386	0.0279354	2.11906e-18	0.689749	0.712658	0.0249152	1.52626e-15
cg19367436	17	36273082	KRT12	Island	0.770433	0.80588	0.0369059	2.12037e-18	0.788002	0.818486	0.0318944	3.11256e-15
cg08424749	14	101296169	NA	N_Shore	0.44315	0.483476	0.0386542	2.12825e-18	0.437605	0.477414	0.0372011	1.02793e-16
cg23676956	7	100301695	SLC12A9;TRIP6	Island	0.290782	0.241018	-0.0556844	2.14799e-18	0.156845	0.123601	-0.0373098	3.6467e-14
cg20386580	22	31757086	SYN3	NA	0.651918	0.67698	0.0246955	2.19523e-18	0.651613	0.667827	0.0158566	5.88741e-09
cg05304393	4	1483644	NA	Island	0.716731	0.654434	-0.0644212	2.19891e-18	0.720605	0.655445	-0.0677666	1.02033e-20
cg22683036	14	23115925	JPH4;JPH4	Island	0.4736	0.496165	0.0207713	2.21946e-18	0.47977	0.501159	0.0191434	1.17147e-14
cg11972332	6	28335072	NKAPL	Island	0.114796	0.14759	0.0337367	2.22033e-18	0.118172	0.150345	0.03363	2.93408e-19
cg22374474	1	180293133	ZNF648	Island	0.290988	0.323027	0.0302937	2.23485e-18	0.284213	0.318078	0.0306042	3.00681e-18
cg21009265	10	48036902	GDF2	S_Shelf	0.937213	0.951336	0.0136311	2.24584e-18	0.940201	0.951892	0.0122804	6.01455e-17
cg17771569	4	768827	CPLX1	Island	0.523584	0.552874	0.0323781	2.29888e-18	0.546673	0.572096	0.0280373	9.1572e-13
cg10772185	11	85323658	NA	Island	0.604881	0.639582	0.0314123	2.30167e-18	0.600249	0.637585	0.0337046	9.75233e-20
cg13349472	5	1298902	SLC6A18	Island	0.69137	0.646524	-0.0477623	2.30496e-18	0.690258	0.640827	-0.0525273	1.02823e-21
cg06117233	17	40421366	NA	NA	0.369504	0.414614	0.0477067	2.34127e-18	0.396112	0.434733	0.0413324	1.51233e-14
cg26332114	17	76989286	BAHCC1	Island	0.623837	0.590327	-0.0391045	2.41103e-18	0.593798	0.569719	-0.0290345	4.68627e-11
cg06760077	14	102059964	NA	NA	0.470597	0.51853	0.0441859	2.41229e-18	0.455786	0.504107	0.0429987	1.2188e-16
cg14518658	5	177984841	CLK4	N_Shore	0.240832	0.202675	-0.040966	2.45035e-18	0.215893	0.188815	-0.0299428	1.64147e-12
cg09989251	2	169367238	NOSTRIN;NOSTRIN;NOSTRIN;NOSTRIN	NA	0.70548	0.679309	-0.0310215	2.4504e-18	0.65838	0.632919	-0.0317127	1.31069e-14
cg20222519	8	112310328	NA	NA	0.908965	0.895316	-0.0165166	2.49042e-18	0.907835	0.89405	-0.0159405	2.1607e-16
cg12046723	16	2832605	TMPRSS8	Island	0.143476	0.110281	-0.0325089	2.51044e-18	0.157747	0.118541	-0.0367161	3.61374e-21
cg06098368	15	32874182	ACTC1	NA	0.225248	0.292655	0.0691801	2.55008e-18	0.23202	0.299227	0.068202	2.77498e-18
cg01153287	8	100055064	NA	Island	0.150689	0.182608	0.0329439	2.56355e-18	0.168988	0.198949	0.0318652	4.89708e-17
cg02557933	9	67517212	ANKRD20A3;ANKRD20A1	S_Shore	0.702379	0.739716	0.0328213	2.58345e-18	0.693269	0.732032	0.0370374	9.09537e-22
cg25840926	14	102757481	NA	S_Shore	0.647851	0.700278	0.0526717	2.58364e-18	NA	NA	NA	NA
cg17434634	15	73817620	DNM1P35	Island	0.0154759	0.0122208	-0.00327164	2.59875e-18	0.0179912	0.0135696	-0.00421561	2.30615e-13
cg01215957	7	100301921	SLC12A9;TRIP6	Island	0.243805	0.199931	-0.0466238	2.64061e-18	0.138346	0.108605	-0.0312365	8.83603e-14
cg01674009	5	159493126	NA	NA	0.708822	0.744767	0.0322273	2.65456e-18	0.716391	0.747938	0.0274132	2.14272e-13
cg27080725	20	44089966	SLC12A5;SLC12A5	N_Shore	0.811587	0.839208	0.0276823	2.65563e-18	0.809904	0.833134	0.0229892	4.66721e-13
cg09203312	1	16247355	CLCNKB;CLCNKB	NA	0.553609	0.579743	0.0234838	2.66457e-18	0.561963	0.583777	0.019976	9.68373e-14
cg20714328	2	232958614	NA	N_Shore	0.697171	0.732989	0.0323491	2.70844e-18	0.692015	0.729355	0.0331557	1.92931e-19
ch.17.51385210R	1	32574878	MARCKSL1	S_Shore	0.756326	0.778033	0.0211779	2.7193e-18	0.772267	0.790276	0.0178563	1.95388e-13
cg20153322	21	45834154	NA	N_Shore	0.690323	0.719051	0.0265432	2.77618e-18	0.696858	0.725023	0.0269013	8.11954e-17
cg14183865	19	47040428	LYPD4;DMRTC2	N_Shore	0.94876	0.963333	0.012295	2.83002e-18	0.950352	0.963177	0.0114669	1.6183e-15
cg18272538	7	158443145	NA	Island	0.444538	0.386308	-0.0617442	2.83028e-18	0.435257	0.381162	-0.057876	2.2024e-16
cg01905210	16	65513743	RRAD;RRAD	Island	0.780546	0.812364	0.0316231	2.86602e-18	0.79108	0.815309	0.0254756	3.43095e-12
cg00533649	17	77487802	PYCR1;PYCR1	N_Shore	0.792397	0.772176	-0.0232148	2.87352e-18	0.782193	0.761403	-0.0237136	2.66541e-18
cg07187855	17	22115929	NA	Island	0.848343	0.864565	0.0155726	2.94754e-18	0.846675	0.863092	0.0153899	5.45158e-20
cg07920525	16	45736224	NETO2	S_Shore	0.295316	0.326186	0.0311702	3.03239e-18	0.30195	0.3343	0.0324447	3.68513e-18
cg16006004	19	7834066	EVI5L;EVI5L	Island	0.142136	0.170514	0.0284659	3.06139e-18	0.168911	0.196618	0.0270051	1.24778e-14
cg03315696	19	55524673	KCNC3	N_Shore	0.0342598	0.0261473	-0.0085018	3.11117e-18	0.02808	0.0232222	-0.00490472	5.68885e-10
cg18542368	2	24086107	MFSD2B	N_Shore	0.528793	0.563054	0.0341899	3.16866e-18	0.541543	0.572995	0.0300357	1.68983e-14
cg22904096	10	42767298	NA	NA	0.166688	0.205076	0.0366853	3.20933e-18	0.17066	0.197	0.0254738	5.03476e-10
cg25631853	4	85633510	NKX6-1	Island	0.0697662	0.0820636	0.0145369	3.26088e-18	0.0780566	0.0927265	0.0146009	4.81986e-16
cg26967842	1	151615920	S100A12	NA	0.710915	0.689048	-0.0260675	3.26698e-18	0.69935	0.686285	-0.0168789	5.52197e-09
cg06328724	19	7834773	EVI5L;EVI5L	S_Shore	0.713086	0.750548	0.0390542	3.31329e-18	0.731984	0.7661	0.0357488	6.76117e-16
cg16587066	3	23824118	UBE2E1;UBE2E1	S_Shore	0.615759	0.58433	-0.0371602	3.43761e-18	0.577381	0.548848	-0.035879	1.38293e-15
cg06566034	19	55857019	SHANK1	N_Shore	0.715871	0.756196	0.0352708	3.43946e-18	0.71909	0.758694	0.0338781	1.58518e-16
cg18654956	3	135514353	NA	Island	0.775444	0.819478	0.0423188	3.47996e-18	0.794354	0.838052	0.04461	4.03811e-24
cg02227331	21	35185217	RUNX1	Island	0.1883	0.139811	-0.0534436	3.64166e-18	0.185308	0.13535	-0.0527783	2.61308e-18
cg16001335	13	112831976	F10	Island	0.728347	0.765568	0.0356319	3.73842e-18	0.736101	0.769761	0.0321388	2.97346e-15
cg01276128	19	47040742	LYPD4;DMRTC2	Island	0.965697	0.975821	0.00900273	3.76778e-18	0.966438	0.975825	0.0082179	1.22581e-13
cg01265662	1	44656718	RNF220	Island	0.143748	0.179284	0.0394096	3.78372e-18	0.180807	0.21541	0.0425765	1.28945e-18
cg23928763	16	3182851	NA	Island	0.370788	0.304759	-0.0629259	3.8109e-18	0.387533	0.319608	-0.065132	9.57682e-20
cg07158339	19	43830174	ACTN4;ACTN4	Island	0.0396787	0.0495302	0.0102438	3.84554e-18	0.0407975	0.0520881	0.0114098	1.05274e-17
cg01526183	3	13949287	NA	N_Shore	0.0441101	0.0635969	0.0211832	3.94248e-18	0.0467979	0.0661772	0.0207479	1.12435e-16
cg19183842	1	113301852	SLC16A1	S_Shore	0.521132	0.470458	-0.0571997	3.9669e-18	0.477501	0.441495	-0.0447426	3.08433e-11
cg21400170	8	9046762	PPP1R3B	Island	0.114563	0.166151	0.0517957	3.98316e-18	0.120824	0.169222	0.0496305	1.62371e-17
cg14240768	11	85820126	NA	Island	0.835105	0.877241	0.0428864	3.99181e-18	0.841879	0.873631	0.0305097	2.05981e-09
cg19237923	1	181188311	C1orf14	N_Shore	0.804509	0.848217	0.0441999	4.01778e-18	0.812492	0.84674	0.0330875	4.5581e-11
cg25171348	2	48698488	GTF2A1L;STON1-GTF2A1L;GTF2A1L;GTF2A1L;GTF2A1L	Island	0.911609	0.939336	0.0272016	4.03938e-18	0.913517	0.938001	0.0235655	1.37065e-28
cg05190176	6	29904570	HLA-G	Island	0.471623	0.541763	0.0688329	4.05932e-18	0.472788	0.544343	0.0746251	6.72398e-22
cg25438517	1	172684590	GPR52;RABGAP1L	NA	0.924256	0.901649	-0.0244471	4.20022e-18	0.91278	0.88092	-0.0330747	3.35632e-22
cg20697926	9	131974035	FREQ	Island	0.349787	0.411559	0.0580218	4.24941e-18	0.329489	0.402422	0.0689096	1.55834e-27
cg15584071	19	56022281	KLK15;KLK15;KLK15	Island	0.861913	0.902121	0.0391188	4.35595e-18	0.867846	0.905497	0.036808	1.17927e-16
cg01681525	5	126395183	44623	S_Shore	0.474114	0.502122	0.0271887	4.38261e-18	0.467442	0.499198	0.0302653	1.06164e-19
cg11915641	18	68357451	CBLN2	N_Shelf	0.838632	0.813618	-0.0263264	4.4118e-18	0.8341	0.810684	-0.0244859	1.9776e-15
cg16540704	16	74120990	CHST5	Island	0.931764	0.957073	0.0240456	4.45764e-18	0.936173	0.960171	0.021859	2.59022e-16
cg02618733	9	124015575	LHX6;LHX6	Island	0.356784	0.388584	0.0313146	4.50393e-18	0.353066	0.383808	0.0295527	8.28098e-16
cg21461564	2	234328676	UGT1A10;UGT1A6;UGT1A8;UGT1A4;UGT1A3;UGT1A6;UGT1A9;UGT1A7;UGT1A5	Island	0.876015	0.901984	0.0247345	4.69707e-18	0.877827	0.902171	0.0235424	1.04373e-17
cg25079100	6	30248396	TRIM15	S_Shore	0.750699	0.769934	0.0199895	4.7096e-18	0.7425	0.763039	0.0198775	6.88867e-16
cg03128011	10	23501586	NA	Island	0.0881471	0.100242	0.0123962	4.76532e-18	0.0916358	0.104848	0.0140292	4.35522e-23
cg05655281	8	71143042	PRDM14	N_Shore	0.793564	0.814545	0.0215762	4.89122e-18	0.800145	0.818083	0.0187502	1.04291e-12
cg10239319	10	85987406	LRIT1	Island	0.594463	0.624495	0.02988	4.89524e-18	0.599179	0.624301	0.0247181	2.11873e-12
cg00603418	1	172257022	NA	N_Shore	0.237851	0.201238	-0.0382696	4.90432e-18	0.220794	0.198807	-0.0267803	6.66374e-10
cg00765128	4	94341906	GRID2	NA	0.570611	0.543445	-0.0292522	4.90593e-18	0.554816	0.536014	-0.0206152	6.80498e-08
cg11203293	19	54583306	CCDC155	Island	0.490968	0.57762	0.0873112	4.91717e-18	0.494101	0.578706	0.0819639	1.13714e-16
cg17527819	4	56355155	NA	S_Shore	0.520652	0.565974	0.0460909	4.91733e-18	0.545949	0.583648	0.0400918	3.54986e-15
cg02141929	2	217209826	IGFBP2	S_Shelf	0.361094	0.410663	0.0452995	5.1238e-18	0.343434	0.397774	0.0498775	6.45324e-22
cg19180828	1	7809933	PER3	Island	0.869715	0.91283	0.0420104	5.1333e-18	0.881775	0.913789	0.0323597	4.26539e-13
cg25493589	1	2801271	NA	NA	0.853271	0.871735	0.0193631	5.30508e-18	0.845639	0.86285	0.0180775	8.63667e-15
cg05806645	6	34231193	NA	S_Shore	0.615633	0.646153	0.0312284	5.3293e-18	0.627646	0.657105	0.0310661	5.53242e-18
cg09117448	1	47687595	NA	N_Shore	0.393771	0.440237	0.0442314	5.3539e-18	0.390642	0.432192	0.0395333	1.35456e-14
cg23855319	14	75943087	ESRRB	NA	0.584316	0.619137	0.0314028	5.37965e-18	0.582149	0.614898	0.0301472	1.27171e-15
cg13916990	16	31133458	TRIM72	Island	0.742866	0.771477	0.0264328	5.5999e-18	0.76809	0.797022	0.0278677	1.47684e-18
cg06432119	7	158547208	VIPR2	Island	0.385587	0.327582	-0.0630754	5.6396e-18	0.37696	0.320762	-0.06221	5.72477e-17
cg21334513	19	40222595	SCN1B;HPN;HPN	N_Shore	0.386727	0.445794	0.0592052	5.72865e-18	0.40323	0.465885	0.0619315	6.14902e-19
cg04231094	6	30968279	DDR1;DDR1;DDR1	NA	0.548642	0.580142	0.0341687	5.76994e-18	0.57699	0.607294	0.0335734	1.74448e-18
cg15852649	6	28939471	NA	N_Shore	0.0353292	0.0438275	0.00861387	5.784e-18	0.0391105	0.0470839	0.00855261	1.68248e-16
cg13713218	6	110827611	DDO;DDO	N_Shore	0.501102	0.549269	0.045208	5.79393e-18	0.494416	0.538726	0.0426454	8.09095e-16
cg19769301	11	76796409	PAK1;PAK1	N_Shelf	0.337794	0.289685	-0.0505688	5.8168e-18	0.311211	0.265073	-0.0504634	3.62568e-19
cg16616022	7	116854652	ASZ1;ASZ1	Island	0.929684	0.942308	0.0120804	5.83361e-18	0.931413	0.943486	0.0116443	1.31119e-17
cg10394788	2	39041386	LOC100271715;LOC375196	Island	0.637142	0.669073	0.0276718	5.96225e-18	0.63565	0.66869	0.0297187	2.59603e-19
cg15283852	8	53175153	NA	NA	0.223691	0.269335	0.0451151	5.97407e-18	0.22878	0.270839	0.0424434	4.25513e-17
cg16776065	19	63765242	MZF1;MZF1;LOC100131691	Island	0.771232	0.809492	0.033386	5.98097e-18	0.753269	0.788061	0.0295701	1.69012e-12
cg01645998	12	63802129	WIF1	Island	0.727705	0.761068	0.0328432	6.16514e-18	0.734315	0.764161	0.0286853	1.97028e-13
cg15849368	10	135286164	NA	Island	0.440569	0.468009	0.0262753	6.18051e-18	0.442562	0.466185	0.0219557	8.00738e-13
cg04289880	1	6223757	NA	N_Shore	0.577178	0.61778	0.0400606	6.20055e-18	0.593289	0.632183	0.0390996	4.71766e-18
cg05751839	1	21818392	RAP1GAP;RAP1GAP;RAP1GAP	N_Shelf	0.188384	0.229472	0.0413146	6.22959e-18	0.198223	0.239596	0.0409351	2.34797e-18
cg24126849	21	45833574	NA	N_Shore	0.851331	0.874285	0.0222778	6.30483e-18	0.84863	0.875606	0.0271484	9.63642e-25
cg11334165	1	85817935	CYR61;DDAH1	N_Shore	0.883442	0.899283	0.0168764	6.38358e-18	0.887869	0.904565	0.0170815	5.41242e-20
cg12479444	6	97117624	FHL5;FHL5	NA	0.276848	0.235375	-0.0466758	6.4745e-18	0.195293	0.153873	-0.0447417	1.601e-19
cg11037477	4	155921983	RBM46;RBM46	Island	0.719914	0.75681	0.0360057	6.53102e-18	0.72283	0.756419	0.0331047	1.53336e-15
cg19284039	15	67531904	RPLP1;RPLP1	N_Shore	0.0501546	0.0749442	0.0252755	6.53936e-18	0.0536782	0.079687	0.0273747	1.38519e-20
cg03434624	17	40399263	C1QL1	N_Shore	0.142737	0.168017	0.0239235	6.72277e-18	0.134225	0.161064	0.025054	1.14379e-18
cg00662963	7	100301519	SLC12A9;TRIP6	N_Shore	0.371101	0.326395	-0.048831	6.97234e-18	0.242753	0.201624	-0.0443051	2.77931e-15
cg12080906	15	81114361	CPEB1	Island	0.546725	0.587904	0.0357996	7.06007e-18	0.56207	0.604465	0.0357483	2.59352e-17
cg26136534	21	25656207	NA	Island	0.872266	0.897342	0.0242429	7.08642e-18	0.876921	0.898953	0.0220926	4.31578e-16
cg14643892	1	245577987	NA	NA	0.16271	0.211239	0.0447319	7.20169e-18	0.154214	0.20422	0.0455899	3.72138e-19
cg19515035	6	17388719	RBM24	Island	0.405821	0.443513	0.0403973	7.23185e-18	0.434005	0.465891	0.036128	5.38913e-15
cg18372208	7	64532853	NA	NA	0.76683	0.746419	-0.0242419	7.26929e-18	0.759687	0.737417	-0.0237822	5.61255e-16
cg10366439	4	24080392	NA	N_Shore	0.541593	0.581394	0.0388873	7.58019e-18	0.547176	0.588012	0.0411187	5.03832e-19
cg27056132	17	32370594	LHX1	Island	0.0282192	0.021662	-0.00662415	7.65407e-18	0.0405393	0.0297754	-0.00983388	9.10577e-17
cg10438589	1	46705367	NA	Island	0.067773	0.0901524	0.0221054	7.6747e-18	0.0613278	0.085495	0.0232964	3.56752e-18
cg07903237	1	55219296	TMEM61;TMEM61	Island	0.312614	0.349052	0.0316793	7.70429e-18	0.296039	0.337819	0.0374822	1.63538e-26
cg24083274	1	159843204	HSPA7	Island	0.776903	0.822666	0.0483268	7.86425e-18	0.781665	0.825734	0.0451942	2.37365e-14
cg15383087	11	70350483	SHANK2	Island	0.133153	0.100939	-0.0340119	8.10736e-18	0.126428	0.0965021	-0.0310082	1.29379e-15
cg10860308	12	131680415	NA	S_Shore	0.845865	0.788526	-0.0574391	8.30857e-18	0.839264	0.780874	-0.0587437	2.85115e-18
cg10968958	16	3869352	CREBBP;CREBBP	N_Shore	0.348218	0.313967	-0.036299	8.47738e-18	0.313217	0.288795	-0.0281513	2.9073e-11
cg12544557	8	71145902	PRDM14	Island	0.0181966	0.0212272	0.00297609	8.6031e-18	0.0193004	0.022047	0.00268109	3.91127e-14
cg23629166	6	88814422	SPACA1	Island	0.53994	0.589211	0.0520812	8.68968e-18	0.547708	0.587297	0.0426783	1.22767e-12
cg12309030	3	2117391	CNTN4	S_Shore	0.876248	0.893376	0.0161145	8.74308e-18	0.877761	0.892625	0.0141853	1.02546e-13
cg01595366	4	40006	NA	N_Shelf	0.783022	0.808233	0.0228377	8.84001e-18	0.794485	0.816666	0.0197055	2.23097e-14
cg27166921	1	45014665	SNORD46;RPS8;SNORD38A	S_Shore	0.0484155	0.0344374	-0.0131537	8.98907e-18	0.0502909	0.037639	-0.012598	1.78446e-15
cg00760439	6	27336167	NA	Island	0.400642	0.423284	0.0223781	9.09268e-18	0.414558	0.431788	0.0189962	1.79361e-13
cg25038082	12	94393284	METAP2	S_Shore	0.23272	0.1976	-0.0382295	9.18819e-18	0.215962	0.187316	-0.0327653	2.55211e-14
cg16495212	2	132730262	NCRNA00164	Island	0.81721	0.844936	0.0265968	9.42999e-18	0.82236	0.848984	0.0251636	1.46233e-17
cg12866656	2	24251153	C2orf84	Island	0.926013	0.939295	0.0142868	9.60817e-18	0.926453	0.939313	0.0137952	5.03126e-19
cg25647784	6	27323654	PRSS16	N_Shelf	0.845948	0.860957	0.0141925	9.61627e-18	0.855565	0.864782	0.00863285	2.77848e-08
cg04144938	10	71889757	NA	S_Shore	0.705083	0.741303	0.0322902	9.98834e-18	0.700174	0.736921	0.0322833	1.82657e-16
cg15344726	1	225813891	NA	Island	0.457655	0.498185	0.0411219	1.00077e-17	0.464106	0.500801	0.0385741	7.36599e-17
cg17392573	13	111595342	NA	N_Shore	0.0862788	0.0634786	-0.0240847	1.03686e-17	0.0857858	0.0640558	-0.0228218	7.95931e-17
cg01719210	19	16082719	RAB8A	N_Shore	0.609592	0.647134	0.0358608	1.04016e-17	0.608848	0.644687	0.0346635	2.98956e-16
cg21075829	20	43366618	MATN4;MATN4;MATN4	Island	0.468534	0.501012	0.0322691	1.04333e-17	0.483554	0.511583	0.0280812	2.4201e-13
cg17913386	14	102725974	NA	S_Shore	0.857663	0.871869	0.0145436	1.04535e-17	0.861459	0.873169	0.0114619	6.96337e-12
cg22695986	6	32837698	HLA-DQB2	Island	0.486506	0.534783	0.0478605	1.04599e-17	0.489095	0.538247	0.0489166	1.65105e-18
cg09301254	4	8634263	GPR78	Island	0.820515	0.79655	-0.0265048	1.0461e-17	0.826171	0.798928	-0.0287251	9.51251e-22
cg18117347	22	30070944	PATZ1;PATZ1;PATZ1;PATZ1	N_Shore	0.697976	0.677232	-0.0235792	1.08577e-17	0.712486	0.683808	-0.0306008	8.1354e-28
cg11363230	11	2249777	ASCL2	S_Shore	0.412536	0.446173	0.0318148	1.10253e-17	0.420541	0.453877	0.0315613	2.52609e-19
cg27031448	1	2396144	PLCH2	N_Shelf	0.845046	0.829399	-0.0172683	1.11199e-17	0.842619	0.826448	-0.0163015	3.25839e-17
cg03340318	3	48607586	COL7A1	Island	0.15697	0.116798	-0.0424351	1.17059e-17	0.150276	0.112583	-0.0419257	2.78121e-17
cg12181372	19	7605751	PCP2	N_Shore	0.685903	0.71528	0.0268438	1.17405e-17	0.67782	0.707065	0.0267149	3.4352e-16
cg01074657	4	152239850	RPS3A	N_Shore	0.249817	0.282981	0.0332734	1.18852e-17	0.252547	0.291594	0.0387874	2.42365e-25
cg12349300	13	24644587	FAM123A;FAM123A	S_Shore	0.552857	0.582277	0.0280535	1.19553e-17	0.554599	0.583977	0.0277658	5.13151e-16
cg08924469	3	17757215	TBC1D5;TBC1D5;TBC1D5	N_Shore	0.611307	0.581491	-0.0366441	1.1967e-17	0.588317	0.570503	-0.0251559	4.71794e-09
cg13966547	6	57290278	PRIM2	NA	0.00613523	0.0075778	0.0014935	1.20176e-17	0.00621479	0.00788101	0.0017325	2.20237e-20
cg03619568	16	65513741	RRAD;RRAD	Island	0.701878	0.734664	0.0329749	1.21899e-17	0.712313	0.738468	0.02575	3.08275e-11
cg19183395	1	233357747	SNORA14B;TOMM20	N_Shore	0.149439	0.126216	-0.0245831	1.22144e-17	0.136271	0.119989	-0.0182652	4.57683e-11
cg03278811	5	72830937	BTF3;BTF3	S_Shore	0.11782	0.0948903	-0.0228385	1.22331e-17	0.105549	0.0865283	-0.0196029	8.30717e-15
cg09151754	3	33236208	SUSD5	S_Shore	0.81423	0.835243	0.0203909	1.24939e-17	0.812893	0.831983	0.0173132	2.85028e-13
cg08837037	7	155285024	NA	N_Shelf	0.613076	0.682985	0.0670692	1.25335e-17	0.622306	0.687247	0.0638359	7.69688e-16
cg14482569	16	4105258	ADCY9	Island	0.466345	0.504864	0.0342856	1.27214e-17	0.476113	0.513281	0.0326018	9.30756e-15
cg00244747	5	77175144	NA	N_Shore	0.906267	0.935455	0.0275222	1.27519e-17	0.910909	0.937862	0.0256031	3.29266e-17
cg19183166	17	38531767	BRCA1;NBR2;BRCA1;BRCA1;BRCA1;BRCA1	Island	0.51148	0.582068	0.071783	1.29962e-17	0.505647	0.573868	0.0709735	9.27149e-18
cg22711741	7	63024051	NA	Island	0.160449	0.105823	-0.055128	1.30057e-17	0.154893	0.0990169	-0.0560309	7.2291e-18
cg14545963	11	7994659	NA	N_Shelf	0.698397	0.727462	0.0284059	1.33791e-17	0.724455	0.756222	0.0289879	6.43612e-21
cg18830527	11	61040441	SYT7	Island	0.759794	0.785667	0.0258578	1.34057e-17	0.773851	0.799571	0.0251842	6.3355e-19
cg07845581	6	26304559	NA	N_Shore	0.704869	0.667719	-0.0431874	1.35069e-17	0.690519	0.649314	-0.0479675	1.12059e-19
cg14392066	1	245747865	NA	N_Shore	0.701177	0.755905	0.0513276	1.38358e-17	0.702968	0.75069	0.0453263	5.9989e-15
cg07141002	3	135514241	NA	N_Shore	0.665674	0.704784	0.0383836	1.39223e-17	0.680214	0.716986	0.0372094	2.75531e-18
cg04134754	5	88001057	LOC645323;LOC645323;LOC645323	N_Shelf	0.701158	0.728749	0.0261165	1.46079e-17	0.697267	0.722466	0.0234483	1.0469e-13
cg22849059	4	77942439	NA	Island	0.250223	0.284756	0.032851	1.47069e-17	0.248585	0.285534	0.0346388	8.16517e-19
cg14513071	3	139637310	ESYT3	Island	0.446969	0.483279	0.0315009	1.48192e-17	0.446272	0.484834	0.0340768	8.95897e-18
cg15175162	12	37825121	NA	Island	0.219825	0.270128	0.0497499	1.52086e-17	0.23512	0.277691	0.0439622	4.43397e-15
cg11031976	19	6062541	RFX2;RFX2	S_Shore	0.84562	0.873544	0.0265984	1.52844e-17	0.84873	0.874854	0.0249402	7.83815e-16
cg03852670	3	10833504	SLC6A11	S_Shore	0.530262	0.560869	0.0291344	1.55466e-17	0.541562	0.568879	0.0260331	3.49326e-14
cg19939773	19	4720001	C19orf30	NA	0.290285	0.250741	-0.0423009	1.58786e-17	0.281686	0.245793	-0.0377729	1.7279e-14
cg02020483	1	173234767	CACYBP;CACYBP	N_Shore	0.503086	0.539476	0.0337154	1.6035e-17	0.494448	0.536298	0.0374625	1.15223e-19
cg11669516	20	43159845	KCNS1	Island	0.425095	0.45788	0.0330206	1.60597e-17	0.438281	0.469339	0.0302424	4.69263e-14
cg20548231	1	227610949	NA	S_Shore	0.687641	0.715391	0.0272351	1.68698e-17	0.699444	0.727912	0.0284736	3.68679e-19
cg14505174	11	2249757	ASCL2	S_Shore	0.543641	0.57105	0.0272965	1.72951e-17	0.554043	0.581297	0.0271102	5.37279e-19
cg05324407	12	122035622	PITPNM2	N_Shore	0.621613	0.654354	0.0338395	1.7795e-17	0.61641	0.641251	0.0276558	3.10354e-12
cg26207503	17	38531723	BRCA1;NBR2;BRCA1;BRCA1;BRCA1;BRCA1	Island	0.446184	0.511487	0.0636807	1.8307e-17	0.432929	0.493472	0.0594252	2.90042e-15
cg25382764	9	128025397	NA	Island	0.808728	0.835479	0.0246592	1.83636e-17	0.811267	0.839645	0.0261898	1.24862e-19
cg20826201	14	103673312	KIF26A	Island	0.0295076	0.0387663	0.00972895	1.84739e-17	0.0305874	0.0369793	0.00709301	1.80806e-11
cg11446693	8	21960025	FGF17	N_Shore	0.789866	0.819285	0.0297801	1.84753e-17	0.832775	0.852746	0.0214395	5.86846e-11
cg15255455	7	45094724	NACAD	Island	0.28919	0.317421	0.0247087	1.91245e-17	0.286013	0.320893	0.0313376	4.77472e-25
cg26619043	2	220021098	SPEG	Island	0.38864	0.471741	0.0867167	1.98398e-17	0.447386	0.527663	0.0861798	2.45527e-18
cg10640072	3	134239411	TMEM108;TMEM108	N_Shore	0.638232	0.673025	0.0332432	1.99552e-17	0.638629	0.668815	0.0291547	9.3998e-13
cg06122000	4	155881299	NA	Island	0.788371	0.824624	0.0351798	1.99985e-17	0.82997	0.848738	0.0147171	1.75549e-05
cg25343227	2	110327538	NCRNA00116	S_Shore	0.0464026	0.085796	0.0397436	2.00257e-17	0.0462688	0.0849016	0.0397446	2.11029e-17
cg11846236	1	226719678	NA	S_Shore	0.148793	0.116888	-0.0337438	2.00517e-17	0.153717	0.122682	-0.030591	1.37401e-14
cg16028555	10	90956201	CH25H;CH25H	N_Shore	0.504075	0.562266	0.0576467	2.02353e-17	0.484344	0.537555	0.0520011	6.58617e-15
cg15015426	19	59207057	CACNG6;CACNG6;CACNG6	Island	0.382725	0.428223	0.0423653	2.02791e-17	0.395685	0.439262	0.0386264	3.55202e-14
cg26722733	4	775696	CPLX1	N_Shore	0.729439	0.760568	0.0298101	2.04513e-17	0.735711	0.761144	0.0241198	2.99244e-12
cg26906273	18	5881602	TMEM200C	Island	0.861921	0.890953	0.0274573	2.05453e-17	0.868512	0.892257	0.0234127	3.48441e-14
cg13110283	10	105334797	NEURL	Island	0.298593	0.341439	0.0392133	2.08233e-17	0.319921	0.36011	0.0373742	5.87656e-18
cg00673006	11	93222647	C11orf90	N_Shore	0.72804	0.749753	0.0204802	2.09152e-17	0.734824	0.754843	0.0194203	3.66879e-15
cg23332732	19	19082572	SLC25A42	Island	0.467433	0.505381	0.0394771	2.09964e-17	0.48274	0.512215	0.0313498	1.01858e-11
cg07188648	17	35273870	IKZF3;IKZF3;IKZF3;IKZF3;IKZF3;IKZF3	N_Shore	0.141531	0.163503	0.0226221	2.11106e-17	0.147315	0.167999	0.0214923	2.61256e-16
cg15425811	6	29632091	UBD	S_Shelf	0.924587	0.936244	0.0100708	2.14911e-17	0.925965	0.934905	0.00784305	1.94762e-10
cg13460409	19	12772875	PRDX2;PRDX2	N_Shore	0.0452108	0.0348556	-0.0114741	2.16699e-17	0.0412078	0.0311765	-0.0109882	1.06695e-18
cg24019851	8	31617371	NRG1	Island	0.136882	0.158134	0.0215224	2.17354e-17	0.14545	0.161324	0.0180251	2.35771e-12
cg05113558	6	28865360	NA	S_Shelf	0.485402	0.446607	-0.039823	2.1975e-17	0.49608	0.461	-0.035179	4.09104e-14
cg20088245	21	45274389	NA	S_Shore	0.912511	0.926563	0.0133328	2.21462e-17	0.919345	0.929203	0.00928685	1.69393e-11
cg06107487	16	87786363	CDH15	Island	0.104414	0.0475085	-0.0575701	2.26013e-17	0.103292	0.0506766	-0.0523012	1.47287e-15
cg14709901	7	122316943	NA	S_Shelf	0.696224	0.723947	0.0277191	2.26711e-17	0.722729	0.755944	0.0337603	1.71097e-25
cg18075691	12	21817714	KCNJ8	NA	0.47788	0.50966	0.034848	2.31208e-17	0.535685	0.557487	0.0248791	1.04562e-10
[truncated: 392,292+ more rows]

## Sheet: STable3_Enrichment_Results
Supplemental Table 3. Enrichment in genomic features among significant differentially methylated CpG sites at Age 9, n = 8,430 sites.
CpG Island Region	(A) Significant Male Hypermethylated Sites	(B) Significant Female Hypermethylated Sites	(C) All Significant Sites
	(N=2,005)	(N=6,425)	(N=8,430)
Island	7.71e-05	1.89e-12	2.44e-05
North Shelf	1.22 e -04	1.46e-13	8.39e-17
North Shore	8.87e-39	3.46e-71	1.45e-106
Open Sea	3.22e-19	5.2e-182	4.32e-191
South Shelf	9.21 e -04	5.64e-06	2.42e-08
South Shore	9.09e-25	3.67e-103	1.3e-125
Two-sided p-values for one proportion Z-tests comparing observed to expected proportions of significant DNAm sites in each CpG Island region at age 9, N = 796 participants. For each of the six CpG Island regions, the observed proportion is the number of significant sites in that region out of (A) male-hypermethylated significant sites (n = 2,005), (B) female-hypermethylated sites (n = 6,425), and…

## Sheet: STable4_Top15DMR_age9
Supplemental Table 4. Top 15 DNA methylation regions differentially methylated by sex in Fragile Families and Child Wellbeing Study samples at age 9
CHR	Start	End	Width	Number of sites	Count of Female-hypermethylated sites	Fisher’s combined p-value	Maximum adjusted effect estimate for sex	Mean adjusted effect estimate for sex	Annotated genes
6	32729105	32730040	936	21	21	< 1 e -320	0.093	0.046	HLA-DQB2
6	28583971	28584464	494	17	17	< 1 e -320	0.071	0.048	SCAND3
6	28601269	28601519	251	13	13	< 1 e -320	0.139	0.099	RP11-373N24.2
6	5086610	5087749	1140	5	5	< 1 e -320	0.142	0.093	PPP1R3G
17	38023993	38024636	644	4	4	< 1 e -320	0.13	0.102	ZPBP2
11	59318136	59318494	359	2	2	< 1 e -320	0.067	0.057	NA
20	30071913	30073576	1664	9	9	5.03 e -319	0.095	0.066	REM1
8	52321814	52322341	528	7	7	2.58 e -317	0.136	0.068	PXDNL
15	75019070	75019376	307	10	10	1.17 e -314	0.095	0.062	NA
17	37123638	37123949	312	9	9	3.50 e -314	0.097	0.066	FBXO47
6	127796287	127797286	1000	7	7	1.97 e -306	0.157	0.069	SOGA3
1	209406063	209406725	663	2	0	1.32 e -286	-0.092	-0.048	RP11-385M4.3
17	21795257	21795943	687	2	2	4.47 e -271	0.069	0.066	RP11-1109M24.5
14	89878619	89878733	115	2	0	7.32 e -268	-0.114	-0.059	FOXN3, RP11-33N16.3
6	74063982	74064594	613	6	6	2.34 e -265	0.092	0.075	DPPA5
Top 15 DNA methylation regions differentially methylated by sex in Fragile Families and Child Wellbeing Study samples at Age 9 (N=796). Start and End refer to the starting and ending base pair position of the differentially methylated region. Width is the number of base pairs composing the region. Fisher’s combined p-value ranks the significance of each region, calculated from Fisher’s multiple c…

## Sheet: STable54_Top15DMR_age15
Supplemental Table 5. Top 15 DNA methylation regions differentially methylated by sex in Fragile Families and Child Wellbeing Study samples at age 15
CHR	Start	End	Width	Number of sites	Count of Female-hypermethylated sites	Fisher’s combined p-value	Maximum adjusted effect estimate for sex	Mean adjusted effect estimate for sex	Annotated genes
6	32729118	32730046	929	21	21	< 1 e -325	0.092	0.044	HLA-DQB2
6	28583971	28584464	494	17	17	< 1 e -325	0.069	0.046	SCAND3
6	28601269	28601519	251	13	13	< 1 e -325	0.135	0.093	RP11-373N24.2
15	75019070	75019376	307	10	10	< 1 e -325	0.101	0.064	NA
17	38023993	38024636	644	4	4	< 1 e -325	0.12	0.099	ZPBP2
11	59318136	59318494	359	2	2	< 1 e -325	0.07	0.06	NA
6	5086610	5087749	1140	5	5	4.94 e -324	0.129	0.085	PPP1R3G
20	30071913	30073576	1664	9	9	8.14 e -308	0.094	0.065	REM1
6	127796287	127797286	1000	7	7	1.51 e -304	0.16	0.068	SOGA3, SOGA3
17	37123638	37123949	312	9	9	2.38 e -298	0.093	0.063	FBXO47
8	52321814	52322341	528	7	7	1.09 e -283	0.125	0.065	PXDNL
17	21795257	21795943	687	2	2	1.88 e -276	0.066	0.065	RP11-1109M24.5
1	2344979	2345475	497	10	10	1.13 e -267	0.092	0.041	PEX10
6	74063982	74064594	613	6	6	4.69 e -264	0.092	0.074	DPPA5
4	77341841	77342788	948	6	6	4.14 e -259	0.111	0.071	CCDC158
Top 15 DNA methylation regions differentially methylated by sex in Fragile Families and Child Wellbeing Study samples at Age 15 (N=796). Start and End refer to the starting and ending base pair position of the differentially methylated region. Width is the number of base pairs composing the region. Fisher’s combined p-value ranks the significance of each region, calculated from Fisher’s multiple …
